# Supplementary material for: Mapping and Detection of Genes Related to Trichome Development in Black Gram (Vigna mungo (L.) Hepper)
Source: Genes (Basel). 2024 Feb 27;15(3):308. doi: 10.3390/genes15030308 (PMC10970695; doi:10.3390/genes15030308)
Supplement: Supplementary file 1 [file genes-15-00308-s001.zip]

Archive with 5 entries (5 files):
- Table S1.pdf
- Table S2.pdf
- Table S3.xlsx
- Table S4.xlsx
- Table S5.pdf
