# Supplementary material for: Mapping and Detection of Genes Related to Trichome Development in Black Gram (Vigna mungo (L.) Hepper)
Source: Genes (Basel). 2024 Feb 27;15(3):308. doi: 10.3390/genes15030308 (PMC10970695; doi:10.3390/genes15030308)
Supplement: Supplementary file 1 [file genes-15-00308-s001.zip › Table S3.xlsx]

## Sheet: supple table2
Supplementary Table S3 The summary information of the sequencing and alignment results
Lines	Total Clean reads	Total Clean bases	Clean_Q30 (%)	Coverage rate (%)	Mapped reads	Mapped rate (%)	Properly_mapped reads	Properly_mapped rate(%)	Average depth
RP1-1	34038770	10197221548	92.89	98	3.35078e+07	98.44	3.22756e+07	94.82	14
RP2-1	32672608	9786812304	92.5	99.4	3.22969e+07	98.85	3.16924e+07	97	13
R1-1	7135332	2137923926	93.19	86	7.05898e+06	98.93	6.90771e+06	96.81	2
R2-1	6602637	1978553052	91.93	89.09	6.51614e+06	98.69	6.35636e+06	96.27	3
R3-1	7080037	2121891550	92.07	90.78	6.99083e+06	98.74	6.8202e+06	96.33	3
R4-1	7065460	2117571234	92.26	90.79	6.80686e+06	96.34	6.62952e+06	93.83	3
R5-1	6962139	2086563862	91.69	91.61	6.82429e+06	98.02	6.64536e+06	95.45	3
R6-1	8215244	2461985158	92.08	92.94	8.1068e+06	98.68	7.92442e+06	96.46	3
R7-1	8277471	2477980088	92.24	93.59	8.01425e+06	96.82	7.82469e+06	94.53	3
R8-1	7305170	2189151742	92.17	92.35	7.20874e+06	98.68	7.03269e+06	96.27	3
R9-1	7876093	2360198536	92.28	92.84	7.77213e+06	98.68	7.59964e+06	96.49	3
R10-1	7421695	2224103424	92.41	92.59	7.32224e+06	98.66	7.15674e+06	96.43	3
R11-1	7206508	2159645524	92.36	91.11	7.14237e+06	99.11	6.98959e+06	96.99	3
R12-1	7045280	2111394286	92.24	91.17	6.95862e+06	98.77	6.81138e+06	96.68	3
R13-1	6788525	2034620902	92.36	90.79	6.69009e+06	98.55	6.55296e+06	96.53	3
R14-1	7798533	2336904978	92.93	91.93	7.66908e+06	98.34	7.50219e+06	96.2	3
R15-1	7362020	2206099232	92.39	91.83	7.21772e+06	98.04	7.04987e+06	95.76	3
R16-1	6774934	2030118584	91.93	89.73	6.70312e+06	98.94	6.56694e+06	96.93	3
R17-1	7098675	2126285118	92.06	90.48	7.00213e+06	98.64	6.82112e+06	96.09	3
R18-1	7825653	2343684716	92.36	91.95	7.74818e+06	99.01	7.6081e+06	97.22	3
R19-1	7850362	2351537000	92.11	92.11	7.55362e+06	96.22	7.37699e+06	93.97	3
R20-1	8182740	2450047628	92.49	92.24	7.97244e+06	97.43	7.81533e+06	95.51	3
R21-1	7427180	2224511148	92.53	89.94	6.94738e+06	93.54	6.72234e+06	90.51	3
R22-1	8164363	2445075698	92.72	93.42	7.89086e+06	96.65	7.72512e+06	94.62	3
R23-1	7830198	2346062684	92.46	92.64	7.75346e+06	99.02	7.59373e+06	96.98	3
R24-1	7510324	2249453556	92.73	91.9	7.36387e+06	98.05	7.2009e+06	95.88	3
R25-1	7732248	2315597160	92.84	92.02	7.60544e+06	98.36	7.43301e+06	96.13	3
R26-1	7077214	2119306836	92.95	90.62	6.86844e+06	97.05	6.71911e+06	94.94	3
R27-1	7423443	2223460816	92.45	91.32	7.31061e+06	98.48	7.1614e+06	96.47	3
R28-1	7342009	2198201080	92.53	90.65	7.07182e+06	96.32	6.93453e+06	94.45	3
R29-1	7427049	2223345708	92.52	91.66	7.32975e+06	98.69	7.14408e+06	96.19	3
R30-1	7679503	2300177110	92.41	91.66	7.60348e+06	99.01	7.44989e+06	97.01	3
R31-1	8013148	2398375032	92.39	91.87	7.81683e+06	97.55	7.65977e+06	95.59	3
R32-1	8473494	2537926696	92.4	92.96	8.33029e+06	98.31	8.16167e+06	96.32	3
R33-1	8906079	2667268662	92.68	92.83	8.76625e+06	98.43	8.58279e+06	96.37	3
R34-1	7126421	2134956494	92.24	90.5	7.05801e+06	99.04	6.91904e+06	97.09	3
R35-1	7481713	2240574070	92.58	90.7	7.40839e+06	99.02	7.26923e+06	97.16	3
R36-1	8358638	2503008788	92.29	93.13	8.25666e+06	98.78	8.08782e+06	96.76	3
R38-1	9811420	2938107270	92.61	94.51	9.68093e+06	98.67	9.45723e+06	96.39	4
R39-1	6675896	1999438918	92.47	88.42	6.61448e+06	99.08	6.47428e+06	96.98	3
R40-1	8404053	2517248144	92.87	92.19	8.3032e+06	98.8	8.13848e+06	96.84	3
R41-1	7777643	2330020086	92.4	90.85	7.6812e+06	98.76	7.51865e+06	96.67	3
R43-1	8576888	2569152906	92.79	93.56	8.45853e+06	98.62	8.25869e+06	96.29	4
R44-1	7555479	2263270494	92.3	91.38	7.48748e+06	99.1	7.34015e+06	97.15	3
R45-1	6605165	1978727006	92.59	89.43	6.52921e+06	98.85	6.40173e+06	96.92	3
R46-1	7728659	2313863528	92.62	91.91	7.62587e+06	98.67	7.46666e+06	96.61	3
R47-1	7167997	2147626472	92.54	91.5	7.09703e+06	99.01	6.96156e+06	97.12	3
R48-1	7324544	2193887328	92.46	91.21	7.20442e+06	98.36	7.06233e+06	96.42	3
R49-1	7561457	2265037906	92.63	91.66	7.46996e+06	98.79	7.31949e+06	96.8	3
R50-1	7279713	2180221130	92.31	89.62	7.05695e+06	96.94	6.91718e+06	95.02	3
R51-1	8021321	2401876576	92.6	92.68	7.89298e+06	98.4	7.73576e+06	96.44	3
R52-1	8394303	2512705110	92.76	92.77	8.31036e+06	99	8.17521e+06	97.39	3
R53-1	8292194	2482972038	92.52	92.81	8.17196e+06	98.55	8.01358e+06	96.64	3
R54-1	6957430	2083189692	92.45	90.77	6.88299e+06	98.93	6.75149e+06	97.04	3
R55-1	8083042	2420328608	92.1	92.72	7.982e+06	98.75	7.80984e+06	96.62	3
R56-1	7878595	2361026398	92.33	92.23	7.80454e+06	99.06	7.65721e+06	97.19	3
R57-1	8544761	2559201376	93.11	93.78	8.45248e+06	98.92	8.28927e+06	97.01	3
R58-1	7832149	2345620472	91.92	93.05	7.76088e+06	99.09	7.57995e+06	96.78	3
R59-1	6942918	2078103972	92.31	89.67	6.88113e+06	99.11	6.74366e+06	97.13	3
R60-1	6614331	1981490080	92.02	88.94	6.54885e+06	99.01	6.42516e+06	97.14	3
R61-1	7361558	2202736626	92.19	90.77	7.25923e+06	98.61	7.11568e+06	96.66	3
R62-1	7740468	2319089000	92.37	93.31	7.62901e+06	98.56	7.47961e+06	96.63	3
R63-1	7097160	2126346040	92.38	91.49	7.02051e+06	98.92	6.87005e+06	96.8	3
R64-1	7606478	2278560328	92.29	92.38	7.50988e+06	98.73	7.35699e+06	96.72	3
R65-1	7157513	2141595872	92.39	90.31	7.01222e+06	97.97	6.87694e+06	96.08	3
R66-1	7507919	2245769386	92.13	91.69	7.39004e+06	98.43	7.21811e+06	96.14	3
R67-1	6840134	2049769762	92.27	91.37	6.73822e+06	98.51	6.59526e+06	96.42	3
R68-1	8522213	2553261432	92.7	93.27	8.42932e+06	98.91	8.27166e+06	97.06	4
R69-1	7969812	2387496136	92.86	91.67	7.87258e+06	98.78	7.66935e+06	96.23	3
R70-1	6830612	2046163162	92.87	89.71	6.72815e+06	98.5	6.60247e+06	96.66	3
R71-1	8027315	2404173914	92.83	91.68	7.92617e+06	98.74	7.76322e+06	96.71	3
R72-1	7179819	2150755492	91.79	90.61	7.11017e+06	99.03	6.85745e+06	95.51	3
R73-1	7449388	2231332338	92.77	91.7	7.35255e+06	98.7	7.19909e+06	96.64	3
R74-1	7897092	2365366754	92.52	91.85	7.68624e+06	97.33	7.53698e+06	95.44	3
R75-1	8618917	2582209720	92.34	93.54	8.52152e+06	98.87	8.3569e+06	96.96	4
R76-1	6952189	2082596712	92.46	90.05	6.77282e+06	97.42	6.63725e+06	95.47	3
R77-1	7374313	2204471616	92.08	88.94	7.28213e+06	98.75	6.67449e+06	90.51	3
R78-1	6710027	2010035376	92.75	89.65	6.59126e+06	98.23	6.43626e+06	95.92	3
R79-1	7475644	2239053204	92.51	91.1	7.33585e+06	98.13	7.18484e+06	96.11	3
R80-1	7290788	2184367596	92.37	91.1	7.14351e+06	97.98	6.99989e+06	96.01	3
R81-1	7616862	2281948372	92.16	92	7.51937e+06	98.72	7.36322e+06	96.67	3
R83-1	7620333	2274925486	92.29	87.37	7.52355e+06	98.73	7.08767e+06	93.01	3
R84-1	6942821	2080236140	92.48	89.99	6.87062e+06	98.96	6.70399e+06	96.56	3
R86-1	7337969	2198193200	92.16	91.32	7.21542e+06	98.33	7.0782e+06	96.46	3
R87-1	7203060	2158531862	91.67	91.33	7.06908e+06	98.14	6.93078e+06	96.22	3
R88-1	6832157	2046395500	92.35	88.87	6.73719e+06	98.61	6.51583e+06	95.37	3
R89-1	6563196	1966080312	92.61	88.3	6.46869e+06	98.56	6.34005e+06	96.6	3
R90-1	7741583	2318858164	92.66	92.57	7.62159e+06	98.45	7.4265e+06	95.93	3
R91-1	7258940	2174035110	92.4	91.4	7.10941e+06	97.94	6.95189e+06	95.77	3
R92-1	7410884	2220796670	92.54	91.79	7.29453e+06	98.43	7.0937e+06	95.72	3
R93-1	7715942	2311571156	92.29	92.15	7.54619e+06	97.8	7.32474e+06	94.93	3
R94-1	7501572	2247448128	92.86	91.95	7.3793e+06	98.37	7.22176e+06	96.27	3
R95-1	8964129	2685815082	92.12	94.2	8.7463e+06	97.57	8.55178e+06	95.4	4
R96-1	7514367	2251282618	92.64	91.13	7.35732e+06	97.91	7.19501e+06	95.75	3
R97-1	7066497	2116213480	92.48	89.59	6.91598e+06	97.87	6.7697e+06	95.8	3
R98-1	8274311	2478244650	92.43	91.79	8.10469e+06	97.95	7.93341e+06	95.88	3
R99-1	7909922	2369906558	92.33	91.44	7.79839e+06	98.59	7.62437e+06	96.39	3
R100-1	7425632	2224447812	93.93	86.26	7.28454e+06	98.1	7.11747e+06	95.85	2
R101-1	8184178	2452009026	92.63	92.32	7.98203e+06	97.53	7.79788e+06	95.28	3
R102-1	6546334	1961171978	92.03	90.09	6.34536e+06	96.93	6.18759e+06	94.52	3
R103-1	7064991	2116731606	93.77	84.91	6.87777e+06	97.35	6.71174e+06	95	2
R105-1	7597936	2276575732	93.18	87.7	7.49384e+06	98.63	7.29554e+06	96.02	3
R106-1	7960148	2385069516	93.56	86.65	7.78423e+06	97.79	7.61229e+06	95.63	3
R107-1	6754448	2023229256	92.89	90.56	6.65989e+06	98.6	6.51061e+06	96.39	3
R108-1	8089798	2423114878	93.23	92.55	7.98382e+06	98.69	7.64001e+06	94.44	3
R109-1	7351603	2203018554	92.1	92.01	7.22589e+06	98.29	7.04357e+06	95.81	3
R110-1	6830044	2046399888	92.4	90.82	6.64632e+06	97.31	6.45986e+06	94.58	3
R111-1	7709423	2309706236	93.27	92.3	7.57528e+06	98.26	7.39796e+06	95.96	3
R112-1	6783492	2032355228	93.02	90.02	6.71159e+06	98.94	6.52301e+06	96.16	3
R113-1	8127696	2434919352	93.15	92.2	7.99847e+06	98.41	7.82453e+06	96.27	3
R114-1	8197453	2456017442	92.44	92.69	8.02777e+06	97.93	7.84824e+06	95.74	3
R115-1	7847864	2350056878	92.41	91.92	7.65952e+06	97.6	7.49236e+06	95.47	3
R117-1	7060586	2112130492	93.28	88.24	6.97092e+06	98.73	6.829e+06	96.72	3
R118-1	7859655	2354312264	93.27	91.34	7.69932e+06	97.96	7.56099e+06	96.2	3
R119-1	7810281	2339788474	92.88	92.77	7.69235e+06	98.49	7.53692e+06	96.5	3
R120-1	6586976	1973382898	92.99	89.57	6.50925e+06	98.82	6.36829e+06	96.68	3
R121-1	6696456	2006479524	92.85	89.79	6.60338e+06	98.61	6.47012e+06	96.62	3
R122-1	6515842	1951359418	93	89.14	6.42918e+06	98.67	6.2943e+06	96.6	3
R123-1	8079713	2419491244	93.27	92.84	7.98276e+06	98.8	7.69027e+06	95.18	3
R124-1	7788417	2332864440	93.35	92.31	7.68327e+06	98.65	7.46286e+06	95.82	3
R125-1	8043376	2410104118	93.33	92.53	7.94605e+06	98.79	7.74416e+06	96.28	3
R126-1	8176978	2448625882	93.55	91.85	8.06904e+06	98.68	7.88588e+06	96.44	3
R127-1	8521365	2552985400	92.88	92.96	8.33986e+06	97.87	8.07399e+06	94.75	3
R128-1	6529988	1955481526	92.92	89.61	6.43661e+06	98.57	6.28315e+06	96.22	3
R129-1	7096670	2125998542	92.36	90.82	6.97887e+06	98.34	6.82345e+06	96.15	3
R131-1	6714124	2011228878	92.43	90.08	6.63758e+06	98.86	6.51069e+06	96.97	3
R132-1	7891338	2364399692	92.63	92.62	7.80217e+06	98.87	7.59147e+06	96.2	3
R133-1	7697317	2305796388	92.73	92.52	7.60649e+06	98.82	7.45023e+06	96.79	3
R134-1	6705738	2009190760	92.18	90.49	6.59509e+06	98.35	6.44556e+06	96.12	3
R135-1	7445243	2229711144	92.33	91.75	7.36409e+06	98.91	7.19881e+06	96.69	3
R136-1	6627059	1985473844	92.32	89.64	6.54753e+06	98.8	6.39577e+06	96.51	3
R137-1	6514458	1951804018	92.26	90.08	6.4441e+06	98.92	6.30404e+06	96.77	3
R138-1	7642153	2289406516	92.67	91.42	7.56115e+06	98.94	7.41136e+06	96.98	3
R139-1	9293111	2783511558	92.38	95.21	9.17044e+06	98.68	8.98272e+06	96.66	4
R140-1	9551050	2861956962	92.45	94.73	9.43166e+06	98.75	9.19766e+06	96.3	4
R141-1	7180253	2146312290	92.86	87.83	7.09337e+06	98.79	6.96054e+06	96.94	3
R142-1	8887568	2661670362	92.56	94.38	8.78892e+06	98.89	8.57384e+06	96.47	4
R143-1	7530803	2256390704	92.28	91.85	7.41784e+06	98.5	7.24614e+06	96.22	3
R144-1	7402926	2217684424	92.61	91.79	7.26967e+06	98.2	7.10311e+06	95.95	3
R145-1	7383123	2212286518	92.33	92.44	7.26942e+06	98.46	7.10626e+06	96.25	3
R146-1	7524081	2254421804	92.84	92.08	7.4052e+06	98.42	7.23817e+06	96.2	3
R147-1	8954420	2681844744	92.42	94.24	8.79055e+06	98.17	8.60072e+06	96.05	4
R148-1	7511568	2250556218	92.51	91.5	7.3711e+06	98.13	7.21186e+06	96.01	3
R149-1	8320148	2492521356	92.56	93.43	8.19784e+06	98.53	7.99233e+06	96.06	3
R150-1	7292603	2184469630	92.59	90.06	7.0432e+06	96.58	6.89297e+06	94.52	3
R151-1	7388421	2211419996	92.62	89.63	7.3101e+06	98.94	7.01161e+06	94.9	3
R152-1	7695767	2305557954	92.7	91.3	7.57956e+06	98.49	7.40333e+06	96.2	3
R153-1	9609853	2879178124	92.65	95.04	9.47916e+06	98.64	9.2812e+06	96.58	4
R154-1	7385942	2211793170	92.67	90.09	7.31873e+06	99.09	7.04545e+06	95.39	3
R155-1	6898028	2066436398	92.47	89.91	6.75179e+06	97.88	6.589e+06	95.52	3
R156-1	9406213	2817390178	92.22	94.51	9.20116e+06	97.82	8.88793e+06	94.49	4
R157-1	6579422	1970892808	92.1	89.42	6.4656e+06	98.27	6.27677e+06	95.4	3
R158-1	7788730	2333557804	92.85	92.83	7.66255e+06	98.38	7.49899e+06	96.28	3
R160-1	6718946	2013503158	91.75	91.29	6.63294e+06	98.72	6.49117e+06	96.61	3
R161-1	6753668	2023777728	91.94	90.91	6.68208e+06	98.94	6.54566e+06	96.92	3
R162-1	6607117	1979860038	92	90.56	6.50669e+06	98.48	6.38181e+06	96.59	3
R163-1	6994211	2095505848	92.11	91.11	6.90259e+06	98.69	6.75781e+06	96.62	3
R164-1	7600818	2275236688	92.89	91.54	7.51645e+06	98.89	7.35455e+06	96.76	3
R165-1	6676306	1999789612	93.7	83.61	6.59886e+06	98.84	6.4433e+06	96.51	2
R166-1	8011336	2400666082	93.43	88.14	7.9152e+06	98.8	7.75017e+06	96.74	3
R167-1	6495683	1946228516	93.54	82.4	6.42878e+06	98.97	6.30536e+06	97.07	2
R168-1	8029239	2405831160	93.24	87.89	7.9361e+06	98.84	7.72895e+06	96.26	3
R169-1	7035618	2108198986	93.35	86.5	6.94978e+06	98.78	6.78867e+06	96.49	2
R170-1	8551876	2562664664	93.78	89.16	8.38511e+06	98.05	8.20467e+06	95.94	3
R171-1	6929377	2076244540	93.74	84.92	6.81712e+06	98.38	6.61478e+06	95.46	2
R172-1	7765101	2326675486	92.78	92.23	7.6727e+06	98.81	7.48711e+06	96.42	3
R173-1	7768723	2326980198	92.67	92.82	7.63277e+06	98.25	7.41058e+06	95.39	3
R174-1	7023789	2104362132	92.68	85.02	6.92475e+06	98.59	6.75899e+06	96.23	2
R175-1	6895048	2065845338	93.8	85.41	6.81989e+06	98.91	6.66889e+06	96.72	2
R176-1	7497264	2246281746	93.69	86.26	7.4103e+06	98.84	7.2551e+06	96.77	3
R177-1	8012021	2400407174	93.48	87.23	7.90546e+06	98.67	7.71878e+06	96.34	3
R178-1	7149508	2142063046	93.52	85.89	7.03869e+06	98.45	6.8814e+06	96.25	2
R179-1	7179193	2150013710	93.44	83.66	7.0952e+06	98.83	6.9272e+06	96.49	2
R180-1	6669303	1998291718	93.62	85.54	6.58527e+06	98.74	6.42654e+06	96.36	2
R181-1	7417429	2221421912	93.72	85.44	7.29207e+06	98.31	7.12296e+06	96.03	2
R182-1	7608988	2279853416	93.68	87.15	7.47964e+06	98.3	7.33354e+06	96.38	3
R183-1	8312416	2489597868	93.68	87.82	8.21267e+06	98.8	8.03312e+06	96.64	3
R184-1	6859780	2055459020	93.67	85.1	6.77129e+06	98.71	6.61763e+06	96.47	2
R185-1	7324581	2194296408	93.63	85.62	7.24401e+06	98.9	7.06016e+06	96.39	2
R186-1	6588291	1973136846	93.63	83.16	6.46114e+06	98.07	6.33135e+06	96.1	2
R187-1	6604806	1978762822	92.95	84.38	6.42053e+06	97.21	6.27391e+06	94.99	2
R188-1	7278306	2178927940	92.26	86.34	7.17059e+06	98.52	6.95733e+06	95.59	2
R189-1	6489261	1944368598	93.6	83.62	6.36402e+06	98.07	6.21606e+06	95.79	2
R190-1	9319355	2791297980	93.62	91.77	9.21218e+06	98.85	8.87855e+06	95.27	3
R191-1	6608841	1979934256	93.71	82.47	6.53747e+06	98.92	6.34647e+06	96.03	2
R192-1	7484983	2242576114	93.47	86.42	7.36747e+06	98.43	7.18334e+06	95.97	2
R193-1	7321928	2194020986	93.44	85.17	7.18354e+06	98.11	7.01953e+06	95.87	2
R194-1	7383623	2212069014	93.35	86.22	7.26032e+06	98.33	7.09862e+06	96.14	3
R195-1	8268746	2477913042	93.45	87.41	8.17117e+06	98.82	7.99836e+06	96.73	3
R196-1	7128388	2136216936	93.71	85.41	7.03287e+06	98.66	6.8903e+06	96.66	2
R197-1	7286797	2182533162	93.98	80.57	7.16438e+06	98.32	7.03176e+06	96.5	2
R198-1	7283044	2182254726	93.57	84.5	7.17307e+06	98.49	7.01066e+06	96.26	2
R200-1	7012557	2100806544	93.24	82.57	6.92841e+06	98.8	6.77062e+06	96.55	2
R201-1	8201824	2455007208	94.04	86.25	8.07552e+06	98.46	7.91312e+06	96.48	3
R202-1	7345432	2198594918	93.96	82.25	7.24627e+06	98.65	7.07659e+06	96.34	2
