# Supplementary material for: Mapping and Detection of Genes Related to Trichome Development in Black Gram (Vigna mungo (L.) Hepper)
Source: Genes (Basel). 2024 Feb 27;15(3):308. doi: 10.3390/genes15030308 (PMC10970695; doi:10.3390/genes15030308)
Supplement: Supplementary file 1 [file genes-15-00308-s001.zip › Table S4.xlsx]

## Sheet: Sheet1
Nr	Group	Locus	Position	P	M	R1-1	R2-1	R3-1	R4-1	R5-1	R6-1	R7-1	R8-1	R9-1	R10-1	R11-1	R12-1	R13-1	R14-1	R15-1	R16-1	R17-1	R18-1	R19-1	R20-1	R21-1	R22-1	R23-1	R24-1	R25-1	R26-1	R27-1	R28-1	R29-1	R30-1	R31-1	R32-1	R33-1	R34-1	R35-1	R36-1	R38-1	R39-1	R40-1	R41-1	R43-1	R44-1	R45-1	R46-1
1	LG2373	Block17631	0	aa	bb	aa	bb	ab	bb	ab	aa	aa	ab	aa	bb	ab	aa	aa	bb	ab	aa	bb	ab	aa	aa	ab	aa	ab	ab	ab	ab	ab	ab	bb	aa	ab	aa	aa	ab	bb	bb	aa	aa	bb	ab	ab	ab	bb	ab
2	LG2373	Block17619	0	aa	bb	aa	bb	ab	bb	ab	aa	aa	aa	aa	bb	ab	aa	aa	bb	ab	aa	bb	aa	aa	aa	ab	aa	ab	ab	ab	ab	ab	ab	bb	aa	ab	aa	aa	ab	bb	bb	aa	aa	bb	ab	ab	aa	bb	ab
3	LG2373	Block17636	0	aa	bb	aa	bb	ab	bb	ab	aa	aa	ab	aa	bb	ab	aa	aa	bb	ab	aa	bb	ab	aa	aa	ab	aa	ab	ab	ab	ab	ab	ab	bb	aa	ab	aa	aa	ab	bb	bb	aa	aa	bb	ab	ab	ab	bb	ab
4	LG2373	Block17638	0	aa	bb	aa	bb	ab	bb	ab	aa	aa	ab	aa	bb	ab	aa	aa	bb	ab	aa	bb	ab	aa	aa	ab	aa	ab	ab	ab	ab	ab	ab	bb	aa	ab	aa	aa	ab	bb	bb	aa	aa	bb	ab	ab	ab	bb	ab
5	LG2373	Block17635	0	aa	bb	aa	bb	ab	bb	ab	aa	aa	ab	aa	bb	ab	aa	aa	bb	ab	aa	bb	ab	aa	aa	ab	aa	ab	ab	ab	ab	ab	ab	bb	aa	ab	aa	aa	ab	bb	bb	aa	aa	bb	ab	ab	ab	bb	ab
6	LG2373	Block17637	0	aa	bb	aa	bb	ab	bb	ab	aa	aa	ab	aa	bb	ab	aa	aa	bb	ab	aa	bb	ab	aa	aa	ab	aa	ab	ab	ab	ab	ab	ab	bb	aa	ab	aa	aa	ab	bb	bb	aa	aa	bb	ab	ab	ab	bb	ab
7	LG2373	Block17639	0.259	aa	bb	aa	bb	ab	bb	ab	aa	aa	ab	aa	bb	ab	aa	aa	bb	ab	aa	bb	ab	aa	aa	ab	aa	ab	ab	ab	ab	ab	ab	bb	aa	ab	aa	aa	ab	bb	bb	aa	aa	bb	ab	ab	ab	bb	ab
8	LG2373	Block17640	0.518	aa	bb	aa	bb	ab	bb	ab	aa	aa	ab	aa	bb	ab	aa	aa	bb	ab	aa	bb	ab	aa	aa	ab	aa	ab	ab	ab	ab	ab	ab	bb	aa	ab	aa	aa	ab	bb	bb	aa	aa	bb	ab	ab	ab	bb	ab
9	LG2373	Block17641	0.778	aa	bb	aa	bb	ab	bb	ab	aa	aa	ab	aa	bb	ab	aa	aa	bb	ab	aa	bb	ab	aa	aa	ab	aa	ab	ab	ab	ab	ab	ab	bb	aa	ab	aa	aa	ab	bb	bb	aa	aa	bb	ab	ab	ab	bb	ab
10	LG2373	Block17642	1.037	aa	bb	aa	bb	ab	bb	ab	aa	aa	ab	aa	bb	ab	aa	aa	bb	ab	aa	bb	ab	aa	aa	ab	aa	ab	ab	ab	ab	ab	ab	bb	aa	ab	aa	aa	ab	bb	bb	aa	aa	bb	ab	ab	ab	bb	ab
11	LG2373	Block17643	1.037	aa	bb	aa	bb	ab	bb	ab	aa	aa	ab	aa	bb	ab	aa	aa	bb	ab	aa	bb	ab	aa	aa	ab	aa	ab	ab	ab	ab	ab	ab	bb	aa	ab	aa	aa	ab	bb	bb	aa	aa	bb	ab	ab	ab	bb	ab
12	LG2373	Block17658	1.296	aa	bb	aa	bb	ab	bb	ab	aa	aa	ab	aa	bb	ab	aa	aa	bb	ab	aa	bb	ab	aa	aa	ab	aa	ab	ab	ab	ab	ab	ab	bb	aa	ab	aa	aa	ab	bb	bb	aa	aa	bb	ab	ab	ab	bb	aa
13	LG2373	Block17651	1.555	aa	bb	aa	bb	ab	bb	ab	aa	aa	ab	aa	bb	ab	aa	aa	bb	ab	aa	bb	ab	aa	aa	ab	aa	ab	ab	ab	ab	ab	ab	bb	aa	ab	aa	aa	ab	bb	bb	aa	aa	bb	ab	ab	ab	bb	aa
14	LG2373	Block17665	1.814	aa	bb	aa	bb	ab	bb	ab	aa	aa	ab	aa	bb	ab	aa	aa	bb	aa	aa	bb	ab	aa	aa	ab	ab	ab	ab	ab	ab	ab	ab	bb	aa	ab	aa	aa	ab	bb	bb	aa	aa	bb	ab	ab	ab	bb	aa
15	LG2373	Block17666	2.073	aa	bb	aa	bb	ab	bb	ab	aa	aa	ab	aa	bb	ab	aa	aa	bb	aa	aa	bb	ab	aa	aa	ab	ab	ab	ab	ab	ab	ab	ab	bb	aa	ab	aa	aa	ab	bb	bb	aa	aa	bb	ab	ab	ab	bb	aa
16	LG2373	Block17686	2.332	aa	bb	aa	bb	ab	bb	ab	aa	aa	ab	aa	bb	ab	aa	aa	bb	ab	aa	bb	ab	aa	aa	ab	ab	ab	ab	ab	ab	ab	ab	bb	aa	ab	aa	aa	ab	bb	bb	aa	aa	bb	ab	ab	ab	bb	aa
17	LG2373	Block17688	2.332	aa	bb	aa	bb	ab	bb	ab	aa	aa	ab	aa	bb	ab	aa	aa	bb	ab	aa	bb	ab	aa	aa	ab	ab	ab	ab	ab	ab	ab	ab	bb	aa	ab	aa	aa	ab	bb	bb	aa	aa	bb	ab	ab	ab	bb	aa
18	LG2373	Block17776	2.85	aa	bb	aa	bb	ab	bb	ab	aa	aa	ab	aa	bb	ab	aa	aa	bb	ab	aa	bb	ab	aa	aa	ab	ab	ab	ab	ab	ab	ab	ab	bb	aa	ab	aa	aa	ab	bb	bb	aa	ab	bb	ab	ab	ab	bb	aa
19	LG2373	Block17777	3.109	aa	bb	aa	bb	ab	bb	ab	aa	aa	ab	aa	bb	ab	aa	aa	bb	ab	aa	bb	ab	aa	aa	ab	ab	ab	ab	ab	ab	ab	ab	bb	aa	ab	aa	aa	ab	bb	bb	aa	ab	bb	ab	ab	ab	bb	aa
20	LG2373	Block17780	3.368	aa	bb	aa	bb	ab	bb	ab	aa	aa	ab	aa	bb	ab	aa	aa	bb	ab	aa	bb	ab	aa	aa	ab	ab	ab	ab	ab	ab	ab	ab	bb	aa	ab	aa	aa	ab	bb	bb	aa	ab	bb	ab	ab	ab	bb	aa
21	LG2373	Block17779	3.368	aa	bb	aa	bb	ab	bb	ab	aa	aa	ab	aa	bb	ab	aa	aa	bb	ab	aa	bb	ab	aa	aa	ab	ab	ab	ab	ab	ab	ab	ab	bb	aa	ab	aa	aa	ab	bb	bb	aa	ab	bb	ab	ab	ab	bb	aa
22	LG2373	Block17785	3.627	aa	bb	aa	bb	ab	bb	ab	aa	aa	ab	aa	bb	ab	aa	aa	bb	ab	aa	bb	ab	aa	aa	ab	ab	ab	ab	ab	ab	ab	ab	bb	aa	ab	aa	aa	ab	bb	bb	aa	ab	bb	ab	ab	ab	bb	aa
23	LG2373	Block17787	3.886	aa	bb	aa	bb	ab	bb	ab	aa	aa	ab	aa	bb	ab	aa	aa	bb	ab	aa	bb	ab	aa	aa	ab	ab	bb	ab	ab	ab	ab	ab	bb	aa	ab	aa	aa	ab	bb	bb	aa	ab	bb	ab	ab	ab	bb	aa
24	LG2373	Block17791	3.886	aa	bb	aa	bb	ab	bb	ab	aa	aa	ab	aa	bb	ab	aa	aa	bb	ab	aa	bb	ab	aa	aa	ab	ab	bb	ab	ab	ab	ab	ab	bb	aa	ab	aa	aa	ab	bb	bb	aa	ab	bb	ab	ab	ab	bb	aa
25	LG2373	Block17794	3.886	aa	bb	aa	bb	ab	bb	ab	aa	aa	ab	aa	bb	ab	aa	aa	bb	ab	aa	bb	ab	aa	aa	ab	ab	bb	ab	ab	ab	ab	ab	bb	aa	ab	aa	aa	ab	bb	bb	aa	ab	bb	ab	ab	ab	bb	aa
26	LG2373	Block17811	4.51	aa	bb	aa	bb	ab	bb	ab	aa	aa	ab	aa	bb	ab	aa	aa	bb	ab	aa	bb	ab	aa	aa	aa	ab	bb	ab	ab	ab	ab	ab	bb	aa	ab	aa	aa	ab	bb	bb	aa	ab	bb	ab	ab	ab	bb	aa
27	LG2373	Block17813	4.769	aa	bb	aa	bb	ab	bb	ab	aa	aa	ab	aa	bb	ab	aa	aa	bb	ab	aa	bb	ab	aa	aa	aa	ab	bb	ab	ab	ab	ab	ab	bb	aa	ab	aa	aa	ab	bb	bb	aa	ab	bb	ab	ab	ab	bb	aa
28	LG2373	Block17815	5.028	aa	bb	aa	bb	ab	bb	ab	aa	aa	ab	aa	ab	ab	aa	aa	bb	ab	aa	bb	ab	aa	aa	ab	ab	bb	ab	ab	ab	ab	ab	bb	aa	ab	aa	aa	ab	bb	bb	aa	ab	bb	ab	ab	ab	bb	aa
29	LG2373	Block17816	5.287	aa	bb	aa	bb	ab	bb	ab	aa	aa	ab	aa	ab	ab	aa	aa	bb	ab	aa	bb	ab	aa	aa	ab	ab	bb	ab	ab	ab	ab	ab	bb	aa	ab	aa	aa	ab	bb	bb	aa	ab	bb	ab	ab	ab	bb	aa
30	LG2373	Block17817	5.546	aa	bb	aa	bb	ab	bb	ab	aa	aa	ab	aa	ab	ab	aa	aa	bb	ab	aa	bb	ab	aa	aa	ab	ab	bb	ab	ab	ab	ab	ab	bb	aa	ab	aa	aa	ab	bb	bb	aa	ab	bb	ab	ab	ab	bb	aa
31	LG2373	Block17818	5.805	aa	bb	aa	bb	ab	bb	ab	aa	aa	ab	aa	ab	ab	aa	aa	bb	ab	aa	bb	ab	aa	aa	ab	ab	bb	ab	ab	ab	ab	ab	bb	aa	ab	aa	aa	ab	bb	bb	aa	ab	bb	ab	ab	ab	bb	aa
32	LG2373	Block17819	6.064	aa	bb	aa	bb	ab	bb	ab	aa	aa	ab	aa	ab	ab	aa	aa	bb	ab	aa	bb	ab	aa	aa	ab	ab	bb	ab	ab	ab	ab	ab	bb	aa	ab	aa	aa	ab	bb	ab	aa	ab	bb	ab	ab	ab	bb	aa
33	LG2373	Block17820	6.323	aa	bb	aa	bb	ab	bb	ab	aa	aa	ab	aa	ab	ab	aa	aa	bb	ab	aa	bb	ab	aa	aa	ab	ab	bb	ab	ab	ab	ab	ab	bb	aa	ab	aa	aa	ab	bb	ab	aa	ab	bb	ab	ab	ab	bb	aa
34	LG2373	Block17822	7.1	aa	bb	aa	bb	ab	bb	ab	aa	aa	ab	aa	ab	ab	aa	aa	ab	ab	aa	bb	ab	aa	aa	ab	ab	bb	ab	ab	ab	ab	ab	bb	aa	ab	aa	aa	ab	bb	ab	aa	ab	bb	ab	ab	ab	bb	aa
35	LG2373	Block17823	7.359	aa	bb	aa	bb	ab	bb	ab	aa	aa	ab	aa	ab	ab	aa	aa	ab	ab	aa	bb	ab	aa	aa	ab	ab	bb	ab	ab	ab	ab	ab	bb	aa	ab	aa	aa	ab	bb	ab	aa	ab	bb	ab	ab	ab	bb	aa
36	LG2373	Block17825	8.137	aa	bb	aa	bb	ab	bb	ab	aa	aa	ab	aa	ab	ab	aa	aa	ab	ab	aa	bb	ab	aa	aa	ab	ab	bb	ab	ab	ab	ab	ab	bb	aa	ab	aa	aa	ab	bb	ab	aa	ab	bb	ab	ab	ab	bb	aa
37	LG2373	Block17829	8.655	aa	bb	aa	bb	ab	bb	ab	aa	aa	ab	aa	ab	ab	aa	aa	ab	ab	aa	bb	ab	aa	aa	ab	ab	bb	ab	ab	ab	ab	ab	bb	aa	ab	aa	aa	ab	bb	ab	aa	ab	bb	ab	ab	ab	bb	aa
38	LG2373	Block17831	9.173	aa	bb	aa	bb	ab	bb	ab	aa	aa	ab	aa	ab	ab	aa	aa	ab	ab	aa	bb	ab	aa	aa	ab	ab	bb	ab	ab	ab	ab	ab	bb	aa	ab	aa	aa	ab	bb	ab	aa	ab	bb	ab	ab	ab	bb	aa
39	LG2373	Block17838	9.432	aa	bb	aa	bb	ab	bb	ab	aa	aa	ab	aa	ab	ab	aa	aa	ab	ab	aa	bb	ab	aa	aa	ab	ab	bb	ab	ab	ab	ab	ab	bb	aa	ab	aa	aa	ab	bb	ab	aa	ab	bb	ab	ab	ab	bb	aa
40	LG2373	Block17843	9.691	aa	bb	aa	bb	ab	bb	ab	aa	aa	ab	aa	ab	ab	aa	aa	ab	ab	aa	bb	ab	aa	aa	aa	ab	bb	ab	ab	ab	ab	ab	bb	aa	ab	aa	aa	ab	bb	ab	aa	ab	bb	ab	ab	ab	bb	aa
41	LG2373	Block17844	9.691	aa	bb	aa	bb	aa	bb	ab	aa	aa	ab	aa	ab	ab	aa	aa	ab	ab	aa	bb	ab	aa	aa	aa	ab	bb	ab	ab	ab	ab	ab	bb	aa	ab	aa	aa	ab	bb	ab	aa	ab	bb	ab	ab	ab	bb	aa
42	LG2373	Block17841	9.691	aa	bb	aa	bb	ab	bb	ab	aa	aa	ab	aa	ab	ab	aa	aa	ab	ab	aa	bb	ab	aa	aa	ab	ab	bb	ab	ab	ab	ab	ab	bb	aa	ab	aa	aa	ab	bb	ab	aa	ab	bb	ab	ab	ab	bb	aa
43	LG2373	Block17852	9.691	aa	bb	aa	bb	ab	bb	ab	aa	aa	ab	aa	ab	ab	aa	aa	ab	ab	aa	bb	ab	aa	aa	ab	ab	bb	ab	ab	ab	ab	ab	bb	aa	ab	aa	aa	ab	bb	ab	aa	ab	bb	ab	ab	ab	bb	aa
44	LG2373	Block17840	9.691	aa	bb	aa	bb	ab	bb	ab	aa	aa	ab	aa	ab	ab	aa	aa	ab	ab	aa	bb	ab	aa	aa	ab	ab	bb	ab	ab	ab	ab	ab	bb	aa	ab	aa	aa	ab	bb	ab	aa	ab	bb	ab	ab	ab	bb	aa
45	LG2373	Block17863	10.209	aa	bb	aa	bb	ab	bb	ab	aa	aa	ab	aa	ab	ab	aa	aa	ab	ab	aa	bb	ab	aa	aa	ab	ab	bb	ab	ab	ab	ab	ab	bb	aa	ab	aa	aa	ab	bb	ab	aa	ab	bb	ab	ab	ab	bb	aa
46	LG2373	Block17854	10.209	aa	bb	aa	bb	ab	bb	ab	aa	aa	ab	aa	ab	ab	aa	aa	ab	ab	aa	bb	ab	aa	aa	ab	ab	bb	ab	ab	ab	ab	ab	bb	aa	ab	aa	aa	ab	bb	ab	aa	ab	bb	ab	ab	ab	bb	aa
47	LG2373	Block17857	10.209	aa	bb	aa	bb	ab	bb	aa	aa	aa	ab	aa	ab	ab	aa	aa	ab	ab	aa	bb	ab	aa	aa	ab	ab	bb	ab	ab	ab	ab	ab	bb	aa	ab	aa	aa	ab	bb	ab	aa	ab	bb	ab	ab	ab	bb	aa
48	LG2373	Block17868	10.986	aa	bb	aa	bb	ab	bb	ab	aa	aa	ab	aa	ab	ab	aa	aa	ab	ab	aa	bb	ab	aa	ab	ab	ab	bb	ab	ab	ab	ab	ab	bb	aa	ab	aa	aa	ab	bb	ab	aa	ab	bb	ab	ab	ab	bb	aa
49	LG2373	Block17870	11.505	aa	bb	aa	bb	ab	bb	ab	aa	aa	ab	aa	ab	ab	aa	aa	ab	ab	aa	bb	ab	aa	ab	ab	ab	bb	ab	ab	ab	ab	ab	ab	aa	ab	aa	aa	ab	bb	ab	aa	ab	bb	ab	ab	ab	bb	aa
50	LG2373	Block17871	11.764	aa	bb	aa	bb	ab	bb	ab	aa	aa	ab	aa	ab	ab	aa	aa	ab	ab	aa	bb	ab	aa	ab	ab	ab	bb	ab	ab	ab	ab	ab	ab	aa	ab	aa	aa	ab	bb	ab	aa	ab	bb	ab	ab	ab	bb	aa
51	LG2373	Block17878	12.541	aa	bb	aa	bb	ab	bb	ab	aa	aa	ab	aa	ab	ab	aa	aa	ab	ab	aa	bb	ab	aa	ab	ab	ab	bb	ab	ab	ab	ab	ab	ab	aa	ab	aa	aa	ab	bb	ab	aa	ab	bb	ab	ab	ab	bb	aa
52	LG2373	Block17876	12.541	aa	bb	aa	bb	ab	bb	ab	aa	aa	ab	aa	ab	ab	aa	aa	ab	ab	aa	bb	ab	aa	ab	ab	ab	bb	ab	ab	ab	ab	ab	ab	aa	ab	aa	aa	ab	bb	ab	aa	ab	bb	ab	ab	ab	bb	aa
53	LG2373	Block17874	12.541	aa	bb	aa	bb	ab	bb	ab	aa	aa	ab	aa	ab	ab	aa	aa	ab	ab	aa	bb	ab	aa	ab	ab	ab	bb	ab	ab	ab	ab	ab	ab	aa	ab	aa	aa	ab	bb	ab	aa	ab	bb	ab	ab	ab	bb	aa
54	LG2373	Block17879	12.541	aa	bb	aa	bb	ab	bb	ab	aa	aa	ab	aa	ab	ab	aa	aa	ab	ab	aa	bb	ab	aa	ab	ab	ab	bb	ab	ab	ab	ab	ab	ab	aa	ab	aa	aa	ab	bb	ab	aa	ab	bb	ab	ab	ab	bb	aa
55	LG2373	Block17887	12.8	aa	bb	aa	bb	ab	bb	ab	aa	aa	ab	aa	ab	ab	aa	aa	ab	ab	aa	bb	ab	aa	ab	ab	ab	bb	ab	ab	ab	ab	ab	ab	aa	aa	aa	aa	ab	bb	ab	aa	ab	bb	ab	ab	ab	bb	aa
56	LG2373	Block17888	13.059	aa	bb	aa	bb	ab	bb	ab	aa	aa	ab	aa	ab	ab	aa	aa	ab	ab	aa	bb	ab	aa	ab	ab	ab	bb	ab	ab	bb	ab	ab	ab	aa	aa	aa	aa	ab	bb	ab	aa	ab	bb	ab	ab	ab	bb	aa
57	LG2373	Block17891	14.096	aa	bb	aa	bb	ab	bb	ab	aa	aa	ab	aa	ab	ab	aa	ab	ab	ab	aa	bb	ab	aa	ab	ab	ab	bb	ab	ab	bb	ab	ab	ab	aa	aa	aa	aa	ab	bb	ab	aa	ab	bb	ab	ab	ab	bb	aa
58	LG2373	Block17892	14.355	aa	bb	aa	bb	ab	bb	ab	aa	aa	ab	aa	aa	ab	aa	ab	ab	ab	aa	bb	ab	aa	ab	ab	ab	bb	ab	ab	bb	ab	ab	ab	aa	aa	aa	aa	ab	bb	ab	aa	ab	bb	ab	ab	ab	bb	aa
59	LG2373	Block17902	14.614	aa	bb	aa	bb	ab	bb	ab	aa	aa	ab	aa	aa	ab	aa	ab	ab	ab	aa	bb	ab	aa	ab	ab	ab	bb	ab	ab	bb	ab	ab	ab	aa	aa	aa	aa	ab	bb	ab	aa	aa	bb	ab	ab	ab	bb	aa
60	LG2373	Block17898	14.614	aa	bb	aa	bb	ab	bb	ab	aa	aa	ab	aa	aa	ab	aa	ab	ab	ab	aa	bb	ab	aa	ab	ab	ab	bb	ab	ab	bb	ab	ab	ab	aa	aa	aa	aa	ab	bb	ab	aa	ab	bb	ab	ab	ab	bb	aa
61	LG2373	Block17911	14.873	aa	bb	aa	bb	ab	bb	ab	aa	aa	ab	aa	aa	ab	aa	ab	ab	ab	aa	bb	ab	aa	ab	ab	ab	bb	ab	ab	bb	ab	ab	ab	aa	aa	aa	aa	ab	bb	ab	aa	ab	bb	ab	ab	ab	bb	aa
62	LG2373	Block17910	14.873	aa	bb	aa	bb	ab	bb	ab	aa	aa	ab	aa	aa	ab	aa	ab	ab	ab	aa	bb	ab	aa	ab	ab	ab	bb	ab	ab	bb	ab	ab	ab	aa	aa	aa	aa	ab	bb	ab	aa	ab	bb	ab	ab	ab	bb	aa
63	LG2373	Block17913	15.391	aa	bb	aa	bb	ab	bb	ab	aa	aa	ab	aa	aa	ab	aa	ab	ab	ab	aa	bb	ab	aa	ab	ab	ab	bb	ab	ab	bb	ab	ab	ab	aa	aa	aa	aa	ab	bb	ab	aa	ab	bb	ab	ab	ab	bb	aa
64	LG2373	Block17916	15.65	aa	bb	aa	bb	ab	ab	ab	aa	aa	ab	aa	aa	ab	aa	ab	ab	ab	aa	bb	ab	aa	ab	ab	ab	bb	ab	ab	bb	ab	ab	ab	aa	aa	aa	aa	ab	ab	ab	aa	ab	bb	ab	ab	ab	bb	aa
65	LG2373	Block17918	15.909	aa	bb	aa	bb	ab	ab	ab	aa	aa	ab	aa	aa	ab	aa	ab	ab	ab	aa	bb	ab	aa	ab	ab	ab	bb	ab	ab	bb	ab	ab	ab	aa	aa	aa	aa	ab	ab	ab	aa	ab	bb	ab	ab	ab	bb	aa
66	LG2373	Block17919	16.686	aa	bb	aa	bb	aa	ab	ab	aa	aa	ab	aa	aa	ab	aa	ab	ab	ab	aa	bb	ab	aa	ab	ab	ab	bb	ab	ab	bb	ab	ab	ab	aa	aa	aa	aa	ab	ab	ab	aa	ab	bb	ab	ab	ab	bb	aa
67	LG2373	Block17920	17.05	aa	bb	aa	bb	aa	ab	ab	aa	aa	ab	aa	aa	ab	aa	ab	ab	ab	aa	bb	ab	aa	ab	ab	ab	bb	ab	ab	bb	ab	ab	ab	aa	aa	aa	aa	ab	ab	ab	aa	ab	bb	ab	ab	ab	bb	aa
68	LG2373	Block17925	17.568	aa	bb	aa	bb	aa	ab	ab	aa	aa	ab	aa	aa	ab	aa	ab	ab	ab	aa	bb	ab	aa	ab	ab	ab	bb	ab	ab	bb	ab	ab	ab	aa	aa	aa	aa	ab	ab	ab	aa	ab	bb	ab	ab	ab	bb	aa
69	LG2373	Block17926	17.568	aa	bb	aa	bb	aa	ab	ab	aa	aa	ab	aa	aa	ab	aa	ab	ab	ab	aa	bb	ab	aa	ab	ab	ab	bb	ab	ab	bb	ab	ab	ab	aa	aa	aa	aa	ab	aa	ab	aa	ab	bb	ab	ab	ab	bb	aa
70	LG2373	Block17927	18.087	aa	bb	aa	bb	aa	ab	ab	aa	aa	ab	aa	aa	ab	aa	ab	ab	ab	aa	bb	ab	aa	ab	ab	ab	bb	ab	ab	bb	aa	ab	ab	aa	aa	aa	aa	ab	aa	ab	aa	ab	bb	ab	ab	ab	bb	aa
71	LG2373	Block17931	18.864	aa	bb	aa	bb	aa	ab	ab	aa	aa	ab	aa	aa	ab	aa	ab	ab	ab	aa	bb	ab	aa	ab	ab	ab	bb	ab	ab	bb	aa	ab	ab	aa	aa	aa	aa	ab	aa	ab	aa	ab	bb	ab	bb	ab	bb	aa
72	LG2373	Block17930	18.864	aa	bb	aa	bb	aa	ab	ab	aa	aa	ab	aa	aa	ab	aa	ab	ab	ab	aa	bb	ab	aa	ab	ab	ab	bb	ab	ab	bb	aa	ab	ab	aa	aa	aa	aa	ab	aa	ab	aa	ab	bb	ab	bb	ab	bb	aa
73	LG2373	Block17932	19.123	aa	bb	aa	bb	aa	ab	ab	aa	aa	ab	aa	aa	ab	aa	ab	ab	ab	aa	bb	ab	aa	ab	ab	ab	bb	ab	ab	bb	aa	ab	ab	aa	aa	aa	aa	ab	aa	ab	aa	ab	bb	ab	bb	ab	bb	aa
74	LG2373	Block17933	19.382	aa	bb	aa	bb	aa	ab	ab	aa	aa	ab	aa	aa	ab	aa	ab	ab	ab	aa	bb	ab	aa	ab	ab	ab	bb	ab	ab	bb	aa	ab	ab	aa	aa	aa	aa	ab	aa	ab	aa	ab	bb	ab	bb	ab	bb	aa
75	LG2373	Block17934	19.641	aa	bb	aa	bb	aa	ab	ab	aa	aa	ab	aa	aa	ab	aa	ab	ab	ab	aa	bb	ab	aa	ab	ab	ab	bb	ab	ab	bb	aa	ab	ab	aa	aa	aa	aa	ab	aa	ab	aa	ab	bb	ab	bb	ab	bb	aa
76	LG2373	Block17936	20.418	aa	bb	aa	bb	aa	ab	ab	aa	aa	ab	aa	aa	ab	aa	ab	ab	ab	aa	bb	ab	aa	ab	ab	ab	bb	ab	ab	bb	aa	ab	ab	aa	aa	aa	aa	ab	aa	ab	aa	ab	bb	ab	bb	ab	bb	aa
77	LG2373	Block17937	20.937	aa	bb	aa	bb	aa	ab	ab	aa	aa	ab	aa	aa	ab	aa	ab	ab	ab	aa	bb	ab	aa	ab	ab	ab	bb	ab	ab	bb	aa	ab	ab	aa	aa	aa	aa	ab	aa	ab	aa	ab	bb	ab	bb	ab	bb	aa
78	LG2373	Block17940	22.232	aa	bb	aa	bb	aa	ab	ab	aa	aa	ab	aa	aa	ab	aa	ab	ab	ab	aa	bb	ab	aa	ab	ab	ab	bb	ab	ab	bb	ab	ab	ab	aa	aa	aa	aa	ab	aa	ab	aa	ab	bb	ab	bb	ab	bb	ab
79	LG2373	Block17942	22.491	aa	bb	aa	bb	aa	ab	ab	aa	aa	ab	aa	aa	ab	aa	ab	ab	ab	aa	bb	ab	aa	ab	ab	ab	bb	ab	ab	bb	ab	ab	ab	aa	aa	aa	aa	ab	aa	ab	aa	ab	bb	ab	bb	ab	bb	ab
80	LG2373	Block17946	23.009	aa	bb	aa	bb	aa	ab	ab	aa	aa	ab	aa	aa	ab	aa	ab	ab	ab	aa	bb	ab	aa	ab	ab	ab	bb	ab	ab	bb	ab	ab	ab	aa	aa	aa	aa	ab	aa	ab	aa	ab	bb	ab	bb	ab	bb	ab
81	LG2373	Block17947	23.268	aa	bb	aa	bb	aa	ab	ab	aa	aa	ab	aa	ab	ab	aa	ab	ab	ab	aa	bb	ab	aa	ab	ab	ab	bb	ab	ab	bb	ab	ab	ab	aa	aa	aa	aa	ab	aa	ab	aa	ab	bb	ab	bb	ab	bb	ab
82	LG2373	Block17950	23.528	aa	bb	aa	bb	aa	ab	ab	aa	aa	ab	aa	ab	ab	aa	ab	ab	ab	aa	bb	ab	aa	ab	ab	ab	bb	ab	ab	bb	ab	ab	ab	aa	aa	aa	aa	ab	aa	ab	aa	ab	bb	ab	bb	ab	bb	ab
83	LG2373	Block17952	23.528	aa	bb	aa	bb	aa	ab	ab	aa	aa	ab	aa	ab	ab	aa	ab	ab	ab	aa	bb	ab	aa	ab	ab	ab	bb	ab	ab	bb	ab	ab	ab	aa	aa	aa	aa	ab	aa	ab	aa	ab	bb	ab	bb	ab	bb	ab
84	LG2373	Block17951	23.528	aa	bb	aa	bb	aa	ab	ab	aa	aa	ab	aa	ab	ab	aa	ab	ab	ab	aa	bb	ab	aa	ab	ab	ab	bb	ab	ab	bb	ab	ab	ab	aa	aa	aa	aa	ab	aa	ab	aa	ab	bb	ab	bb	ab	bb	ab
85	LG2373	Block17954	23.787	aa	bb	aa	bb	aa	ab	ab	aa	aa	ab	aa	ab	ab	aa	ab	ab	ab	aa	bb	ab	aa	ab	ab	ab	bb	ab	ab	bb	ab	ab	ab	aa	aa	aa	aa	ab	aa	ab	aa	ab	bb	ab	bb	ab	bb	ab
86	LG2373	Block17962	24.046	aa	bb	aa	bb	aa	ab	ab	aa	aa	ab	aa	ab	ab	aa	ab	ab	ab	aa	bb	ab	aa	ab	ab	ab	bb	ab	ab	bb	ab	ab	ab	aa	aa	aa	aa	ab	aa	ab	aa	ab	bb	ab	bb	ab	bb	ab
87	LG2373	Block17963	24.046	aa	bb	aa	bb	aa	ab	ab	aa	aa	ab	aa	ab	ab	aa	ab	ab	ab	aa	bb	ab	aa	ab	ab	ab	bb	ab	ab	bb	ab	ab	ab	aa	aa	aa	aa	ab	aa	ab	aa	ab	bb	ab	bb	ab	bb	ab
88	LG2373	Block17956	24.046	aa	bb	aa	bb	aa	ab	ab	aa	aa	ab	aa	ab	ab	aa	ab	ab	ab	aa	bb	ab	aa	ab	ab	ab	bb	ab	ab	bb	ab	ab	ab	aa	aa	aa	aa	ab	aa	ab	aa	ab	bb	ab	bb	ab	bb	ab
89	LG2373	Block17969	24.046	aa	bb	aa	bb	aa	ab	ab	aa	aa	ab	aa	ab	ab	aa	ab	ab	ab	aa	bb	ab	aa	ab	ab	ab	bb	ab	ab	bb	ab	ab	ab	aa	aa	aa	aa	ab	aa	ab	aa	ab	bb	ab	bb	ab	bb	ab
90	LG2373	Block17964	24.046	aa	bb	aa	bb	aa	ab	ab	aa	aa	ab	aa	ab	ab	aa	ab	ab	ab	aa	bb	ab	aa	ab	ab	ab	bb	ab	ab	bb	ab	ab	ab	aa	aa	aa	aa	ab	aa	ab	aa	ab	bb	ab	bb	ab	bb	ab
91	LG2373	Block17977	24.564	aa	bb	aa	bb	ab	ab	ab	aa	aa	ab	aa	ab	ab	aa	ab	ab	ab	aa	bb	ab	aa	ab	ab	ab	bb	ab	ab	bb	ab	ab	ab	aa	aa	aa	aa	ab	aa	ab	aa	ab	bb	ab	bb	ab	bb	ab
92	LG2373	Block18020	24.823	aa	bb	aa	bb	ab	ab	ab	aa	aa	ab	aa	ab	ab	aa	ab	ab	ab	aa	bb	ab	aa	ab	ab	ab	bb	ab	ab	bb	ab	ab	ab	aa	aa	aa	aa	ab	aa	ab	aa	ab	bb	ab	bb	ab	bb	ab
93	LG2373	Block18023	24.823	aa	bb	aa	bb	ab	ab	ab	aa	aa	ab	aa	ab	ab	aa	ab	ab	ab	aa	bb	ab	aa	ab	ab	ab	bb	ab	ab	bb	ab	ab	ab	aa	aa	aa	aa	ab	aa	ab	aa	ab	bb	ab	bb	ab	bb	ab
94	LG2373	Block17991	24.823	aa	bb	aa	bb	ab	ab	ab	aa	aa	ab	aa	ab	ab	aa	ab	ab	ab	aa	bb	ab	aa	ab	ab	ab	bb	ab	ab	bb	ab	ab	ab	aa	aa	aa	aa	ab	aa	ab	aa	ab	bb	ab	bb	ab	bb	ab
95	LG2373	Block18026	25.082	aa	bb	aa	bb	ab	ab	ab	aa	aa	ab	aa	ab	aa	aa	ab	ab	ab	aa	bb	ab	aa	ab	ab	ab	bb	ab	ab	bb	ab	ab	ab	aa	aa	aa	aa	ab	aa	ab	aa	ab	bb	ab	bb	ab	bb	ab
96	LG2373	Block18070	25.6	aa	bb	aa	bb	ab	ab	ab	ab	aa	ab	aa	ab	aa	aa	ab	ab	ab	aa	bb	ab	aa	ab	aa	ab	bb	ab	ab	bb	ab	ab	ab	aa	aa	aa	aa	ab	aa	ab	aa	ab	bb	ab	bb	ab	bb	ab
97	LG2373	Block18048	25.6	aa	bb	aa	bb	ab	ab	ab	ab	aa	ab	aa	ab	aa	aa	ab	ab	ab	aa	bb	ab	aa	ab	ab	ab	bb	ab	ab	bb	ab	ab	ab	aa	aa	aa	aa	ab	aa	ab	aa	ab	bb	ab	bb	ab	bb	ab
98	LG2373	Block18044	25.6	aa	bb	aa	bb	ab	ab	ab	ab	aa	ab	aa	ab	aa	aa	ab	ab	ab	aa	bb	ab	aa	ab	ab	ab	bb	ab	ab	bb	ab	ab	ab	aa	aa	aa	aa	ab	aa	ab	aa	aa	bb	ab	bb	ab	bb	ab
99	LG2373	Block18071	25.6	aa	bb	aa	bb	ab	ab	ab	ab	aa	ab	aa	ab	aa	aa	ab	ab	ab	aa	bb	ab	aa	ab	ab	ab	bb	ab	ab	bb	ab	ab	ab	aa	aa	aa	aa	ab	aa	ab	aa	ab	bb	ab	bb	ab	bb	ab
100	LG2373	Block18072	25.6	aa	bb	aa	bb	ab	ab	ab	ab	aa	ab	aa	ab	aa	aa	ab	ab	ab	aa	bb	ab	aa	ab	aa	ab	bb	ab	ab	bb	ab	ab	ab	aa	aa	aa	aa	ab	aa	ab	aa	ab	bb	ab	bb	ab	bb	ab
101	LG2373	Block18043	25.6	aa	bb	aa	bb	ab	ab	ab	ab	aa	ab	aa	ab	aa	aa	ab	ab	ab	aa	bb	ab	aa	ab	ab	ab	bb	ab	ab	bb	ab	ab	ab	aa	aa	aa	aa	ab	aa	ab	aa	aa	bb	ab	bb	ab	bb	ab
102	LG2373	Block18073	25.859	aa	bb	aa	bb	ab	ab	ab	ab	aa	ab	aa	ab	aa	aa	ab	ab	ab	aa	bb	ab	aa	ab	aa	ab	bb	ab	ab	bb	ab	ab	ab	aa	aa	aa	aa	ab	aa	ab	aa	ab	bb	ab	bb	ab	bb	ab
103	LG2373	Block18074	26.118	aa	bb	ab	bb	ab	ab	ab	ab	aa	ab	aa	ab	aa	aa	ab	ab	ab	aa	bb	ab	aa	ab	aa	ab	bb	ab	ab	bb	ab	ab	ab	aa	aa	aa	aa	ab	aa	ab	aa	ab	bb	ab	bb	ab	bb	ab
104	LG2373	Block18075	26.377	aa	bb	ab	bb	ab	ab	ab	ab	aa	ab	aa	ab	aa	aa	ab	ab	ab	aa	bb	ab	aa	ab	aa	ab	bb	ab	ab	bb	ab	ab	ab	aa	aa	aa	ab	ab	aa	ab	aa	ab	bb	ab	bb	ab	bb	ab
105	LG2373	Block18080	27.414	aa	bb	ab	bb	ab	ab	ab	ab	aa	ab	ab	ab	aa	aa	ab	ab	ab	aa	bb	ab	aa	ab	ab	ab	bb	ab	ab	bb	ab	ab	ab	aa	aa	ab	ab	ab	aa	ab	aa	ab	bb	ab	bb	ab	bb	ab
106	LG2373	Block18120	27.673	aa	bb	ab	bb	ab	ab	ab	ab	aa	ab	ab	ab	aa	aa	ab	ab	ab	aa	bb	ab	aa	ab	ab	ab	bb	ab	ab	bb	ab	ab	ab	aa	aa	ab	ab	ab	aa	ab	aa	ab	bb	ab	bb	ab	bb	ab
107	LG2373	Block18121	27.673	aa	bb	ab	bb	ab	ab	ab	ab	aa	ab	ab	ab	aa	aa	ab	ab	ab	aa	bb	ab	aa	ab	ab	ab	bb	ab	ab	bb	ab	ab	ab	aa	aa	ab	ab	ab	aa	ab	aa	ab	bb	ab	bb	ab	bb	ab
108	LG2373	Block18119	27.673	aa	bb	ab	bb	ab	ab	ab	ab	aa	ab	ab	ab	aa	aa	ab	ab	ab	aa	bb	ab	aa	ab	ab	ab	bb	ab	ab	bb	ab	ab	ab	aa	aa	ab	ab	ab	aa	ab	aa	ab	bb	ab	bb	ab	bb	ab
109	LG2373	Block18118	27.673	aa	bb	ab	bb	ab	ab	ab	ab	aa	ab	ab	ab	aa	aa	ab	ab	ab	aa	bb	ab	aa	ab	ab	ab	bb	ab	ab	bb	ab	ab	ab	aa	aa	ab	ab	ab	aa	ab	aa	ab	bb	ab	bb	ab	bb	ab
110	LG2373	Block18123	27.932	aa	bb	ab	bb	ab	ab	ab	ab	aa	ab	ab	ab	aa	aa	ab	ab	ab	aa	bb	ab	ab	ab	ab	ab	bb	ab	ab	bb	ab	ab	ab	aa	aa	ab	ab	ab	aa	ab	aa	ab	bb	ab	bb	ab	bb	ab
111	LG2373	Block18197	28.45	aa	bb	ab	bb	ab	ab	ab	ab	aa	ab	ab	ab	aa	aa	ab	ab	ab	aa	bb	ab	ab	ab	ab	ab	bb	ab	ab	bb	ab	ab	ab	aa	aa	ab	ab	ab	aa	ab	aa	ab	bb	ab	bb	ab	bb	ab
112	LG2373	Block18185	28.45	aa	bb	ab	bb	ab	ab	ab	ab	aa	ab	ab	ab	aa	aa	ab	ab	ab	aa	bb	ab	ab	ab	ab	ab	bb	ab	ab	bb	ab	ab	ab	aa	aa	ab	ab	ab	aa	ab	aa	ab	bb	ab	bb	ab	bb	ab
113	LG2373	Block18205	28.709	aa	bb	ab	bb	ab	ab	ab	ab	aa	ab	ab	ab	aa	aa	ab	ab	ab	aa	bb	ab	ab	ab	ab	ab	bb	ab	ab	bb	ab	ab	ab	aa	aa	ab	ab	ab	aa	ab	aa	ab	bb	ab	bb	ab	bb	ab
114	LG2373	Block18198	28.709	aa	bb	ab	bb	ab	ab	ab	ab	aa	ab	ab	ab	aa	aa	ab	ab	ab	aa	bb	ab	ab	ab	ab	ab	bb	ab	ab	bb	ab	ab	ab	aa	aa	ab	ab	ab	aa	ab	aa	ab	bb	ab	bb	ab	bb	ab
115	LG2373	Block18211	28.709	aa	bb	ab	bb	ab	ab	ab	ab	aa	ab	ab	ab	aa	aa	ab	ab	ab	aa	bb	ab	ab	ab	ab	ab	bb	ab	ab	bb	ab	ab	ab	aa	aa	ab	ab	ab	aa	ab	aa	ab	bb	ab	bb	ab	bb	ab
116	LG2373	Block18249	29.227	aa	bb	ab	bb	ab	ab	ab	ab	aa	ab	ab	ab	aa	aa	ab	ab	ab	aa	bb	aa	ab	ab	ab	ab	bb	ab	ab	bb	ab	ab	ab	aa	aa	ab	ab	ab	aa	ab	aa	ab	bb	ab	bb	ab	bb	ab
117	LG2373	Block18250	29.227	aa	bb	ab	bb	ab	ab	ab	ab	aa	ab	ab	ab	aa	aa	ab	ab	ab	aa	bb	ab	ab	ab	ab	ab	bb	ab	ab	bb	ab	ab	ab	aa	aa	ab	ab	ab	aa	ab	aa	ab	bb	ab	bb	ab	bb	ab
118	LG2373	Block18248	29.227	aa	bb	ab	bb	ab	ab	ab	ab	aa	ab	ab	ab	aa	aa	ab	ab	ab	aa	bb	ab	ab	ab	ab	ab	bb	ab	ab	bb	ab	ab	ab	aa	aa	ab	ab	ab	aa	ab	aa	ab	bb	ab	bb	ab	bb	ab
119	LG2373	Block18247	29.486	aa	bb	ab	bb	ab	ab	ab	ab	aa	ab	ab	ab	aa	aa	ab	ab	ab	aa	bb	ab	ab	ab	ab	ab	bb	ab	ab	bb	ab	ab	ab	aa	aa	ab	ab	ab	aa	ab	aa	ab	bb	ab	bb	ab	bb	ab
120	LG2373	Block18265	29.486	aa	bb	ab	bb	ab	ab	ab	ab	aa	ab	ab	ab	aa	aa	ab	ab	ab	aa	bb	ab	ab	ab	ab	ab	bb	ab	ab	bb	ab	ab	ab	aa	aa	ab	ab	ab	aa	ab	aa	ab	bb	ab	bb	ab	bb	ab
121	LG2373	Block18280	30.523	aa	bb	ab	bb	aa	ab	ab	ab	aa	ab	ab	ab	aa	aa	ab	ab	ab	aa	bb	ab	ab	ab	ab	ab	bb	ab	ab	bb	ab	ab	ab	aa	aa	ab	ab	ab	aa	ab	aa	ab	bb	ab	bb	ab	ab	ab
122	LG2373	Block18308	31.041	aa	bb	ab	bb	aa	ab	ab	ab	aa	ab	ab	ab	aa	aa	ab	ab	ab	aa	bb	ab	ab	ab	ab	ab	bb	ab	ab	bb	ab	ab	ab	aa	aa	ab	ab	ab	aa	ab	aa	ab	bb	ab	bb	ab	ab	ab
123	LG2373	Block18360	31.818	aa	bb	ab	bb	aa	ab	ab	ab	aa	ab	ab	ab	aa	aa	ab	ab	ab	aa	bb	ab	ab	ab	aa	ab	bb	ab	ab	bb	ab	ab	ab	aa	aa	ab	aa	ab	aa	ab	aa	ab	bb	ab	bb	ab	ab	ab
124	LG2373	Block18362	32.077	aa	bb	ab	bb	aa	ab	ab	ab	aa	ab	ab	ab	aa	aa	ab	ab	ab	aa	bb	ab	ab	ab	ab	ab	bb	ab	ab	bb	ab	ab	ab	aa	aa	ab	aa	ab	aa	ab	aa	ab	bb	ab	bb	ab	ab	ab
125	LG2373	Block18364	32.595	aa	bb	ab	bb	aa	ab	ab	ab	aa	ab	ab	ab	aa	aa	ab	ab	ab	aa	bb	ab	ab	ab	ab	ab	bb	ab	ab	bb	ab	ab	ab	aa	aa	ab	aa	aa	aa	ab	aa	ab	bb	ab	bb	ab	ab	ab
126	LG2373	Block18369	33.632	aa	bb	ab	bb	aa	ab	ab	ab	aa	ab	ab	ab	aa	aa	ab	ab	ab	aa	bb	ab	ab	ab	ab	ab	bb	ab	ab	bb	ab	ab	ab	aa	aa	ab	ab	aa	aa	ab	aa	ab	bb	ab	bb	ab	ab	ab
127	LG2373	Block18368	33.632	aa	bb	ab	bb	aa	ab	ab	ab	aa	ab	ab	ab	aa	aa	ab	ab	ab	aa	bb	ab	ab	ab	ab	ab	bb	ab	ab	bb	ab	ab	ab	aa	aa	ab	ab	aa	aa	ab	aa	ab	bb	ab	bb	ab	ab	ab
128	LG2373	Block18370	33.891	aa	bb	ab	bb	aa	ab	ab	ab	aa	ab	ab	ab	aa	aa	ab	ab	ab	aa	bb	ab	ab	ab	ab	ab	bb	ab	ab	bb	ab	ab	ab	aa	aa	ab	ab	aa	aa	ab	aa	ab	bb	ab	bb	ab	ab	ab
129	LG2373	Block18371	34.514	aa	bb	ab	bb	aa	ab	ab	ab	aa	ab	ab	ab	aa	aa	ab	ab	ab	aa	bb	ab	ab	ab	ab	ab	bb	ab	ab	bb	ab	ab	ab	aa	aa	ab	ab	aa	aa	ab	aa	ab	bb	ab	bb	ab	ab	ab
130	LG2373	Block18373	34.773	aa	bb	ab	bb	aa	ab	ab	ab	aa	ab	ab	ab	aa	aa	ab	ab	ab	aa	bb	ab	ab	ab	ab	ab	bb	ab	ab	bb	ab	ab	ab	aa	aa	ab	ab	aa	aa	ab	aa	ab	bb	ab	bb	ab	ab	ab
131	LG2373	Block18372	34.773	aa	bb	ab	bb	aa	ab	ab	ab	aa	ab	ab	ab	aa	aa	ab	ab	ab	aa	bb	ab	ab	ab	ab	ab	bb	ab	ab	bb	ab	ab	ab	aa	aa	ab	ab	aa	aa	ab	aa	ab	bb	ab	bb	ab	ab	ab
132	LG2373	Block18378	35.032	aa	bb	ab	bb	aa	ab	ab	ab	aa	ab	ab	ab	aa	aa	ab	ab	ab	aa	bb	ab	ab	ab	ab	ab	bb	ab	ab	bb	ab	ab	ab	aa	aa	ab	ab	aa	aa	ab	aa	ab	bb	ab	bb	ab	ab	ab
133	LG2373	Block18379	35.032	aa	bb	ab	bb	aa	ab	ab	ab	aa	ab	ab	ab	aa	aa	ab	ab	ab	aa	bb	ab	ab	ab	ab	ab	bb	ab	ab	bb	ab	ab	ab	aa	aa	ab	ab	aa	aa	ab	aa	ab	bb	ab	bb	ab	ab	ab
134	LG2373	Block18380	35.032	aa	bb	ab	bb	aa	ab	ab	ab	aa	ab	ab	ab	aa	aa	ab	ab	ab	aa	bb	ab	ab	ab	ab	ab	bb	ab	ab	bb	ab	ab	ab	aa	aa	ab	ab	aa	aa	ab	aa	ab	bb	ab	bb	ab	ab	ab
135	LG2373	Block18374	35.032	aa	bb	ab	bb	aa	ab	ab	ab	aa	ab	ab	ab	aa	aa	ab	ab	ab	aa	bb	ab	ab	ab	ab	ab	bb	ab	ab	bb	ab	ab	ab	aa	aa	ab	ab	aa	aa	ab	aa	ab	bb	ab	bb	ab	ab	ab
136	LG2373	Block18375	35.032	aa	bb	ab	bb	aa	ab	ab	ab	aa	ab	ab	ab	aa	aa	ab	ab	ab	aa	bb	ab	ab	ab	ab	ab	bb	ab	ab	bb	ab	ab	ab	aa	aa	ab	ab	aa	aa	ab	aa	ab	bb	ab	bb	ab	ab	ab
137	LG2373	Block18384	35.809	aa	bb	ab	bb	aa	ab	ab	ab	aa	ab	ab	ab	aa	aa	ab	ab	ab	aa	bb	ab	ab	ab	ab	ab	bb	ab	ab	bb	ab	ab	ab	aa	aa	ab	ab	aa	aa	ab	aa	ab	bb	ab	bb	ab	ab	ab
138	LG2373	Block18392	35.809	aa	bb	aa	bb	aa	ab	ab	ab	aa	ab	ab	ab	aa	aa	ab	ab	ab	aa	bb	ab	ab	ab	ab	ab	bb	ab	ab	bb	ab	ab	ab	aa	aa	ab	ab	aa	aa	ab	aa	ab	bb	ab	bb	ab	ab	ab
139	LG2373	Block18387	35.809	aa	bb	ab	bb	aa	ab	ab	ab	aa	ab	ab	ab	aa	aa	ab	ab	ab	aa	bb	ab	ab	ab	ab	ab	bb	ab	ab	bb	ab	ab	ab	aa	aa	ab	ab	aa	aa	ab	aa	ab	bb	aa	bb	ab	ab	ab
140	LG2373	Block18391	35.809	aa	bb	aa	bb	aa	ab	ab	ab	aa	ab	ab	ab	aa	aa	ab	ab	ab	aa	bb	ab	ab	ab	ab	ab	bb	ab	ab	bb	ab	ab	ab	aa	aa	ab	ab	aa	aa	ab	aa	ab	bb	ab	bb	ab	ab	ab
141	LG2373	Block18397	36.328	aa	bb	ab	bb	aa	ab	ab	ab	aa	ab	ab	ab	aa	aa	ab	ab	ab	aa	bb	ab	ab	ab	ab	ab	bb	ab	ab	bb	ab	ab	ab	aa	aa	ab	ab	aa	aa	ab	aa	ab	bb	ab	bb	ab	ab	ab
142	LG2373	Block18398	36.587	aa	bb	ab	bb	aa	ab	ab	ab	aa	ab	ab	ab	aa	aa	ab	ab	ab	aa	bb	ab	ab	ab	ab	ab	bb	ab	ab	bb	ab	ab	ab	aa	aa	ab	ab	aa	aa	ab	aa	ab	bb	ab	bb	ab	ab	ab
143	LG2373	Block18399	36.846	aa	bb	ab	bb	aa	ab	ab	ab	aa	ab	ab	ab	aa	aa	ab	ab	ab	aa	bb	ab	ab	ab	ab	ab	bb	ab	ab	bb	ab	ab	ab	aa	aa	ab	ab	aa	aa	ab	aa	ab	bb	ab	bb	ab	ab	ab
144	LG2373	Block18400	36.846	aa	bb	ab	bb	aa	ab	ab	ab	aa	ab	ab	ab	aa	aa	ab	ab	ab	aa	bb	ab	ab	ab	ab	ab	bb	ab	ab	bb	ab	ab	ab	aa	aa	ab	ab	aa	aa	ab	aa	ab	bb	ab	bb	ab	ab	ab
145	LG2373	Block18401	36.846	aa	bb	ab	bb	aa	ab	ab	ab	aa	ab	ab	ab	aa	aa	ab	ab	ab	aa	bb	ab	ab	ab	ab	ab	bb	ab	ab	bb	ab	ab	ab	aa	aa	ab	ab	aa	aa	ab	aa	ab	bb	ab	bb	ab	ab	ab
146	LG2373	Block18422	37.105	aa	bb	ab	bb	aa	ab	ab	ab	aa	ab	ab	ab	aa	aa	ab	ab	ab	aa	bb	ab	ab	ab	ab	ab	bb	ab	ab	bb	ab	ab	ab	ab	aa	ab	ab	aa	aa	ab	aa	ab	bb	ab	bb	ab	ab	ab
147	LG2373	Block18432	37.623	aa	bb	ab	bb	aa	ab	ab	ab	aa	ab	ab	ab	aa	aa	ab	ab	ab	aa	bb	ab	ab	ab	ab	ab	bb	ab	ab	bb	ab	ab	ab	ab	aa	ab	ab	aa	aa	ab	aa	ab	bb	ab	bb	ab	ab	ab
148	LG2373	Block18436	37.882	aa	bb	ab	bb	aa	ab	ab	ab	aa	ab	ab	ab	aa	aa	ab	ab	ab	aa	bb	ab	ab	ab	ab	ab	bb	ab	ab	bb	ab	ab	ab	ab	aa	ab	ab	aa	aa	ab	aa	ab	bb	ab	bb	ab	ab	ab
149	LG2373	Block18437	38.141	aa	bb	ab	bb	aa	ab	ab	ab	aa	ab	ab	ab	aa	aa	ab	ab	ab	aa	bb	ab	ab	ab	ab	ab	bb	ab	ab	bb	ab	ab	ab	ab	aa	ab	ab	aa	aa	ab	aa	ab	bb	ab	bb	ab	ab	ab
150	LG2373	Block18439	38.505	aa	bb	ab	bb	aa	ab	ab	ab	aa	ab	ab	ab	aa	aa	ab	ab	ab	aa	bb	ab	ab	ab	ab	ab	bb	ab	ab	bb	ab	ab	ab	ab	aa	ab	ab	aa	aa	ab	aa	ab	bb	ab	bb	ab	aa	ab
151	LG2373	Block18442	39.023	aa	bb	ab	bb	aa	ab	ab	bb	aa	ab	ab	ab	aa	aa	ab	ab	ab	aa	bb	ab	ab	ab	ab	ab	bb	ab	ab	bb	ab	ab	ab	ab	aa	ab	ab	aa	aa	ab	aa	ab	bb	ab	bb	ab	aa	ab
152	LG2373	Block18441	39.023	aa	bb	ab	bb	aa	ab	ab	bb	aa	ab	ab	ab	aa	aa	ab	ab	ab	aa	bb	ab	ab	ab	ab	ab	bb	ab	ab	bb	ab	ab	ab	ab	aa	ab	ab	aa	aa	ab	aa	ab	bb	ab	bb	ab	aa	ab
153	LG2373	Block18513	39.282	aa	bb	ab	bb	aa	ab	ab	bb	aa	ab	ab	ab	aa	aa	aa	ab	ab	aa	bb	ab	ab	ab	ab	ab	bb	ab	ab	bb	ab	ab	ab	ab	aa	ab	ab	aa	aa	ab	aa	ab	bb	ab	bb	ab	aa	ab
154	LG2373	Block18518	39.282	aa	bb	ab	bb	aa	ab	ab	bb	aa	ab	ab	ab	aa	aa	ab	ab	ab	aa	bb	ab	ab	ab	ab	ab	bb	ab	ab	bb	ab	ab	ab	ab	aa	ab	ab	aa	aa	ab	aa	ab	bb	ab	bb	ab	aa	ab
155	LG2373	Block18534	39.541	aa	bb	ab	bb	aa	ab	ab	bb	aa	ab	ab	ab	aa	aa	ab	ab	ab	aa	bb	ab	ab	ab	ab	ab	bb	ab	ab	bb	ab	ab	ab	ab	aa	ab	ab	aa	aa	ab	aa	ab	bb	ab	bb	ab	aa	ab
156	LG2373	Block18545	39.8	aa	bb	ab	bb	aa	ab	ab	bb	aa	ab	ab	ab	aa	aa	ab	ab	ab	ab	bb	ab	ab	ab	ab	ab	bb	ab	ab	bb	ab	ab	ab	ab	aa	ab	ab	aa	aa	ab	aa	ab	bb	ab	bb	ab	aa	ab
157	LG2373	Block18542	39.8	aa	bb	ab	bb	aa	ab	ab	bb	aa	ab	ab	ab	aa	aa	ab	ab	ab	ab	bb	ab	ab	ab	ab	ab	bb	ab	ab	bb	ab	ab	ab	ab	aa	ab	ab	aa	aa	ab	aa	ab	bb	ab	bb	ab	aa	ab
158	LG2373	Block18543	39.8	aa	bb	ab	bb	aa	ab	ab	bb	aa	ab	ab	ab	aa	aa	ab	ab	ab	ab	bb	ab	ab	ab	ab	ab	bb	ab	ab	bb	ab	ab	ab	ab	aa	ab	ab	aa	aa	ab	aa	ab	bb	ab	bb	ab	aa	ab
159	LG2373	Block18546	40.06	aa	bb	ab	bb	aa	ab	ab	bb	aa	ab	ab	ab	aa	aa	ab	ab	ab	ab	bb	ab	ab	ab	ab	ab	bb	ab	ab	bb	ab	ab	ab	ab	aa	ab	ab	aa	aa	ab	aa	ab	bb	ab	bb	ab	aa	ab
160	LG2373	Block18553	40.06	aa	bb	ab	bb	aa	ab	ab	bb	aa	ab	ab	ab	aa	aa	ab	ab	ab	ab	bb	ab	ab	ab	ab	ab	bb	ab	ab	bb	ab	ab	ab	ab	aa	ab	ab	aa	aa	ab	aa	ab	bb	ab	bb	ab	aa	ab
161	LG2373	Block18556	40.578	aa	bb	ab	bb	aa	ab	ab	bb	aa	ab	ab	ab	aa	aa	ab	ab	ab	ab	bb	ab	ab	ab	ab	ab	bb	ab	ab	bb	ab	ab	ab	ab	aa	ab	ab	aa	aa	ab	aa	ab	bb	ab	bb	ab	aa	ab
162	LG2373	Block18555	40.578	aa	bb	ab	bb	aa	ab	ab	bb	aa	ab	ab	ab	aa	aa	ab	ab	ab	ab	bb	ab	ab	ab	ab	ab	bb	ab	ab	bb	ab	ab	ab	ab	aa	ab	ab	aa	aa	ab	aa	ab	bb	ab	bb	ab	aa	ab
163	LG2373	Block18557	40.837	aa	bb	ab	bb	aa	ab	ab	bb	aa	ab	ab	ab	aa	aa	ab	ab	ab	ab	bb	ab	ab	ab	ab	ab	bb	ab	ab	bb	ab	ab	ab	ab	aa	ab	ab	aa	aa	ab	aa	ab	bb	ab	bb	ab	aa	ab
164	LG2373	Block18558	41.096	aa	bb	ab	bb	aa	ab	ab	bb	aa	ab	ab	ab	aa	ab	ab	ab	ab	ab	bb	ab	ab	ab	ab	ab	bb	ab	ab	bb	ab	ab	ab	ab	aa	ab	ab	aa	aa	ab	aa	ab	bb	ab	bb	ab	aa	ab
165	LG2373	Block18559	41.355	aa	bb	ab	bb	aa	ab	ab	bb	aa	ab	ab	ab	aa	ab	ab	ab	ab	ab	bb	ab	ab	ab	ab	ab	bb	ab	ab	bb	ab	ab	ab	ab	aa	ab	ab	aa	aa	ab	aa	ab	bb	ab	bb	ab	aa	ab
166	LG2373	Block18563	41.614	aa	bb	ab	bb	aa	ab	ab	bb	aa	ab	ab	ab	aa	ab	ab	ab	ab	ab	bb	ab	ab	ab	ab	ab	bb	ab	ab	bb	ab	ab	ab	ab	aa	ab	ab	aa	aa	ab	aa	ab	bb	ab	bb	ab	aa	ab
167	LG2373	Block18582	42.132	aa	bb	ab	bb	aa	ab	ab	bb	aa	ab	ab	ab	aa	ab	ab	ab	ab	ab	bb	ab	ab	ab	ab	ab	bb	ab	ab	bb	ab	ab	ab	ab	aa	ab	ab	aa	aa	ab	aa	ab	bb	ab	bb	ab	aa	ab
168	LG2373	Block18594	42.65	aa	bb	ab	bb	aa	ab	ab	bb	aa	ab	ab	ab	aa	ab	ab	aa	ab	ab	bb	ab	ab	ab	ab	ab	bb	ab	ab	bb	ab	ab	ab	ab	aa	ab	ab	aa	aa	ab	aa	ab	bb	ab	bb	ab	aa	ab
169	LG2373	Block18648	42.909	aa	bb	ab	bb	aa	ab	ab	bb	aa	ab	ab	ab	aa	ab	ab	ab	ab	ab	bb	ab	ab	ab	ab	ab	bb	ab	ab	bb	ab	ab	ab	ab	aa	ab	ab	aa	aa	ab	aa	ab	bb	ab	bb	ab	aa	ab
170	LG2373	Block18638	42.909	aa	bb	ab	bb	aa	ab	ab	bb	aa	ab	ab	ab	aa	ab	ab	ab	ab	ab	bb	ab	ab	ab	ab	ab	bb	ab	ab	bb	ab	ab	ab	ab	aa	ab	ab	aa	aa	ab	aa	ab	bb	ab	bb	ab	aa	ab
171	LG2373	Block18681	43.168	aa	bb	ab	bb	aa	ab	ab	bb	aa	ab	ab	ab	aa	ab	ab	ab	ab	ab	bb	ab	ab	ab	ab	ab	bb	ab	ab	bb	ab	ab	ab	ab	aa	ab	ab	aa	aa	ab	aa	ab	bb	ab	bb	ab	aa	ab
172	LG2373	Block18795	43.427	aa	bb	aa	bb	aa	ab	ab	bb	aa	ab	ab	ab	aa	aa	ab	ab	ab	ab	bb	ab	ab	ab	ab	ab	bb	ab	ab	bb	ab	ab	ab	ab	aa	ab	ab	aa	aa	ab	aa	ab	bb	ab	bb	ab	aa	ab
173	LG2373	Block18787	43.687	aa	bb	ab	bb	aa	ab	ab	bb	aa	ab	ab	ab	aa	ab	ab	ab	ab	ab	bb	ab	ab	ab	ab	ab	bb	ab	aa	bb	ab	ab	ab	ab	aa	ab	ab	aa	aa	ab	aa	ab	bb	ab	bb	aa	aa	ab
174	LG2373	Block18848	43.687	aa	bb	ab	bb	aa	ab	ab	bb	aa	ab	ab	ab	aa	ab	ab	ab	ab	ab	bb	ab	ab	ab	ab	ab	bb	ab	ab	bb	ab	ab	ab	ab	aa	ab	ab	aa	aa	ab	aa	ab	bb	ab	bb	ab	aa	ab
175	LG2373	Block18776	43.687	aa	bb	ab	bb	aa	ab	ab	bb	aa	ab	ab	ab	aa	ab	ab	ab	ab	ab	bb	ab	ab	ab	ab	ab	bb	ab	ab	bb	ab	ab	ab	ab	aa	ab	ab	aa	aa	ab	aa	ab	bb	ab	bb	ab	aa	ab
176	LG2373	Block18804	43.687	aa	bb	ab	bb	aa	ab	ab	bb	aa	ab	ab	ab	aa	ab	ab	ab	ab	ab	bb	ab	ab	ab	ab	ab	bb	ab	ab	bb	ab	ab	ab	ab	aa	ab	ab	aa	aa	ab	aa	ab	bb	ab	bb	ab	aa	ab
177	LG2373	Block18846	43.687	aa	bb	ab	bb	aa	ab	ab	bb	aa	ab	ab	ab	aa	ab	ab	ab	ab	ab	bb	ab	ab	ab	ab	ab	bb	ab	ab	bb	ab	ab	ab	ab	aa	ab	ab	aa	aa	ab	aa	ab	bb	ab	bb	ab	aa	ab
178	LG2373	Block18849	43.687	aa	bb	ab	bb	aa	ab	ab	bb	aa	ab	ab	ab	aa	ab	ab	ab	ab	ab	bb	ab	ab	ab	ab	ab	bb	ab	ab	bb	ab	ab	ab	ab	aa	ab	ab	aa	aa	ab	aa	aa	bb	ab	bb	ab	aa	ab
179	LG2373	Block18862	43.946	aa	bb	ab	bb	aa	ab	ab	bb	aa	ab	ab	ab	aa	ab	ab	ab	ab	ab	bb	ab	ab	ab	ab	ab	bb	ab	ab	bb	ab	ab	ab	ab	aa	ab	ab	aa	aa	ab	aa	ab	bb	ab	bb	ab	aa	ab
180	LG2373	Block18852	43.946	aa	bb	ab	bb	aa	ab	ab	bb	aa	ab	ab	ab	aa	ab	ab	ab	ab	ab	bb	ab	ab	ab	ab	ab	bb	ab	ab	bb	ab	ab	ab	ab	aa	ab	ab	aa	aa	ab	aa	ab	bb	ab	bb	ab	aa	ab
181	LG2373	Block18861	43.946	aa	bb	ab	bb	aa	ab	ab	bb	aa	ab	ab	ab	aa	ab	ab	ab	ab	ab	bb	ab	ab	ab	ab	ab	bb	ab	ab	bb	ab	ab	ab	ab	aa	ab	ab	aa	aa	ab	aa	ab	bb	ab	bb	ab	aa	ab
182	LG2373	Block18992	44.205	aa	bb	ab	bb	aa	ab	ab	bb	aa	ab	ab	ab	aa	ab	ab	ab	ab	ab	bb	ab	ab	ab	ab	ab	bb	ab	ab	bb	ab	ab	ab	ab	aa	ab	ab	aa	aa	ab	aa	ab	bb	ab	ab	ab	aa	ab
183	LG2373	Block18932	44.205	aa	bb	ab	bb	aa	ab	ab	bb	aa	ab	ab	ab	aa	ab	ab	ab	ab	ab	bb	ab	ab	ab	ab	ab	bb	ab	ab	bb	ab	ab	ab	ab	aa	ab	ab	aa	aa	ab	aa	ab	bb	ab	ab	ab	aa	ab
184	LG2373	Block18933	44.205	aa	bb	ab	bb	aa	ab	ab	bb	aa	ab	ab	ab	aa	ab	ab	ab	ab	ab	bb	ab	ab	ab	ab	ab	bb	ab	ab	bb	ab	ab	ab	ab	aa	ab	ab	aa	aa	ab	aa	ab	bb	ab	ab	ab	aa	ab
185	LG2373	Block18976	44.205	aa	bb	ab	bb	aa	ab	ab	bb	aa	ab	ab	ab	aa	ab	ab	ab	ab	ab	bb	ab	ab	ab	ab	ab	bb	ab	ab	bb	ab	ab	ab	ab	aa	ab	ab	aa	aa	ab	aa	ab	bb	ab	ab	ab	aa	ab
186	LG2373	Block18993	44.205	aa	bb	ab	bb	aa	ab	ab	bb	aa	ab	ab	ab	aa	ab	ab	ab	ab	ab	bb	ab	ab	ab	ab	ab	bb	ab	ab	bb	ab	ab	ab	aa	aa	ab	ab	aa	aa	ab	aa	ab	bb	ab	ab	ab	aa	ab
187	LG2373	Block18990	44.205	aa	bb	ab	bb	aa	ab	ab	bb	aa	ab	ab	ab	aa	ab	ab	ab	ab	ab	bb	ab	ab	ab	ab	ab	bb	ab	ab	bb	ab	ab	ab	ab	aa	ab	ab	aa	aa	ab	aa	ab	bb	ab	ab	ab	aa	ab
188	LG2373	Block18978	44.205	aa	bb	ab	bb	aa	ab	ab	bb	aa	ab	ab	ab	aa	ab	ab	ab	ab	ab	bb	ab	ab	ab	ab	ab	bb	ab	ab	bb	ab	ab	ab	ab	aa	ab	ab	aa	aa	ab	aa	ab	bb	ab	ab	ab	aa	ab
189	LG2373	Block18958	44.205	aa	bb	ab	bb	aa	ab	ab	bb	aa	ab	ab	ab	aa	ab	ab	ab	ab	ab	bb	ab	ab	ab	ab	ab	bb	ab	ab	bb	ab	ab	ab	ab	aa	ab	ab	aa	aa	ab	aa	ab	bb	ab	ab	ab	aa	ab
190	LG2373	Block18955	44.205	aa	bb	ab	bb	aa	ab	ab	bb	aa	ab	ab	ab	aa	ab	ab	ab	ab	ab	bb	ab	ab	ab	ab	ab	bb	ab	ab	bb	ab	ab	ab	ab	aa	ab	ab	aa	aa	ab	aa	ab	bb	ab	ab	ab	aa	ab
191	LG2373	Block18996	44.723	aa	bb	ab	bb	aa	ab	ab	bb	aa	ab	ab	ab	aa	ab	ab	ab	ab	ab	ab	ab	ab	ab	ab	ab	bb	ab	ab	bb	ab	ab	ab	aa	aa	ab	ab	aa	aa	ab	aa	bb	bb	ab	ab	ab	aa	ab
192	LG2373	Block19003	45.5	aa	bb	ab	bb	aa	ab	ab	bb	aa	ab	ab	ab	aa	ab	ab	ab	ab	ab	ab	ab	ab	ab	ab	ab	bb	ab	ab	bb	ab	ab	ab	ab	aa	ab	ab	aa	aa	ab	aa	bb	bb	ab	ab	ab	aa	ab
193	LG2373	Block19008	45.5	aa	bb	ab	bb	aa	ab	ab	bb	aa	ab	ab	ab	aa	ab	ab	ab	ab	ab	ab	ab	ab	ab	ab	ab	bb	ab	ab	bb	ab	ab	ab	ab	aa	ab	ab	aa	aa	ab	aa	bb	bb	ab	ab	ab	aa	ab
194	LG2373	Block19005	45.5	aa	bb	ab	bb	aa	ab	ab	bb	aa	ab	ab	ab	aa	ab	ab	ab	ab	ab	ab	ab	ab	ab	ab	ab	bb	aa	ab	bb	ab	ab	ab	ab	aa	ab	ab	aa	aa	ab	aa	bb	bb	ab	ab	ab	aa	ab
195	LG2373	Block19002	45.5	aa	bb	ab	bb	aa	ab	ab	bb	aa	ab	ab	ab	aa	ab	ab	ab	ab	ab	ab	ab	ab	ab	ab	ab	bb	ab	ab	bb	ab	ab	ab	ab	aa	ab	ab	aa	aa	ab	aa	bb	bb	ab	ab	ab	aa	ab
196	LG2373	Block19019	45.759	aa	bb	ab	bb	aa	ab	ab	bb	aa	ab	ab	ab	aa	ab	ab	ab	ab	ab	ab	ab	ab	ab	ab	ab	bb	ab	ab	bb	ab	ab	ab	ab	aa	ab	ab	aa	aa	ab	aa	bb	bb	ab	ab	ab	aa	ab
197	LG2373	Block19036	45.759	aa	bb	ab	bb	aa	ab	ab	bb	aa	ab	ab	ab	aa	ab	ab	ab	ab	ab	ab	ab	ab	ab	ab	ab	bb	ab	ab	bb	ab	ab	ab	ab	aa	ab	ab	aa	aa	ab	aa	bb	bb	ab	ab	ab	aa	ab
198	LG2373	Block19020	45.759	aa	bb	ab	bb	aa	ab	ab	bb	aa	ab	ab	ab	aa	ab	ab	ab	ab	ab	ab	ab	ab	ab	ab	ab	bb	ab	ab	bb	ab	ab	ab	ab	aa	ab	ab	aa	aa	ab	aa	bb	bb	ab	ab	ab	aa	ab
199	LG2373	Block19062	46.277	aa	bb	ab	bb	aa	ab	ab	bb	aa	ab	ab	ab	aa	ab	ab	ab	ab	ab	ab	ab	ab	ab	ab	ab	bb	ab	ab	bb	ab	ab	ab	ab	aa	ab	ab	aa	aa	ab	aa	bb	bb	ab	ab	ab	aa	ab
200	LG2373	Block19061	46.277	aa	bb	ab	bb	aa	ab	ab	bb	aa	ab	ab	ab	aa	ab	ab	ab	ab	ab	ab	ab	ab	ab	ab	ab	bb	ab	ab	bb	ab	ab	ab	ab	aa	ab	ab	aa	aa	ab	aa	bb	bb	ab	ab	ab	aa	ab
201	LG2373	Block19197	46.536	aa	bb	ab	bb	aa	ab	ab	bb	aa	ab	ab	ab	aa	ab	ab	ab	ab	ab	ab	ab	ab	ab	ab	ab	bb	ab	ab	bb	ab	ab	ab	ab	aa	ab	ab	aa	aa	ab	aa	bb	bb	ab	ab	ab	aa	ab
202	LG2373	Block19182	46.536	aa	bb	ab	bb	aa	ab	ab	bb	aa	ab	ab	ab	aa	ab	ab	ab	ab	ab	ab	ab	ab	ab	ab	ab	bb	ab	ab	bb	ab	ab	ab	ab	aa	ab	ab	aa	aa	ab	aa	bb	bb	ab	ab	ab	aa	ab
203	LG2373	Block19072	46.536	aa	bb	ab	bb	aa	ab	ab	bb	aa	ab	ab	ab	aa	ab	ab	ab	ab	ab	ab	ab	ab	ab	ab	ab	bb	ab	ab	bb	ab	ab	ab	ab	aa	ab	ab	aa	aa	ab	aa	bb	bb	ab	ab	ab	aa	ab
204	LG2373	Block19141	46.536	aa	bb	ab	bb	aa	ab	ab	bb	aa	ab	ab	ab	aa	ab	ab	ab	ab	ab	ab	ab	ab	ab	ab	ab	bb	ab	ab	bb	ab	ab	ab	ab	aa	ab	ab	aa	aa	ab	aa	bb	bb	ab	ab	ab	aa	ab
205	LG2373	Block19186	46.536	aa	bb	ab	bb	aa	ab	ab	bb	aa	ab	ab	ab	aa	ab	ab	ab	ab	ab	ab	ab	ab	ab	ab	ab	bb	ab	ab	bb	ab	ab	ab	ab	aa	ab	ab	aa	aa	ab	aa	bb	bb	ab	ab	ab	aa	ab
206	LG2373	Block19181	46.536	aa	bb	ab	bb	aa	ab	ab	bb	aa	ab	ab	ab	aa	ab	ab	ab	ab	ab	ab	ab	ab	ab	ab	ab	bb	ab	ab	bb	ab	ab	ab	ab	aa	ab	ab	aa	aa	ab	aa	bb	bb	ab	ab	ab	aa	ab
207	LG2373	Block19136	46.536	aa	bb	ab	bb	aa	ab	ab	bb	aa	ab	ab	ab	aa	ab	ab	ab	ab	ab	ab	ab	ab	ab	ab	ab	bb	ab	ab	bb	ab	ab	ab	ab	aa	ab	ab	aa	aa	ab	aa	bb	bb	ab	ab	ab	aa	ab
208	LG2373	Block19180	46.536	aa	bb	ab	bb	aa	ab	ab	bb	aa	ab	ab	ab	aa	ab	ab	ab	ab	ab	ab	ab	ab	ab	ab	ab	bb	ab	ab	bb	ab	ab	ab	ab	aa	ab	ab	aa	aa	ab	aa	bb	bb	ab	ab	ab	aa	ab
209	LG2373	Block19184	46.536	aa	bb	ab	bb	aa	ab	ab	bb	aa	ab	ab	ab	aa	ab	ab	ab	ab	ab	ab	ab	ab	ab	ab	ab	bb	ab	ab	bb	ab	ab	ab	ab	aa	ab	ab	aa	aa	ab	aa	bb	bb	ab	ab	ab	aa	ab
210	LG2373	Block19275	46.795	aa	bb	ab	bb	aa	ab	ab	bb	aa	ab	ab	ab	aa	ab	ab	ab	ab	ab	ab	ab	ab	ab	ab	ab	bb	ab	ab	bb	ab	ab	ab	ab	aa	ab	ab	aa	aa	ab	aa	bb	bb	ab	ab	aa	aa	ab
211	LG2373	Block19272	46.795	aa	bb	ab	bb	aa	ab	ab	bb	aa	ab	ab	ab	aa	ab	ab	ab	ab	ab	ab	ab	ab	ab	ab	ab	bb	ab	ab	bb	ab	ab	ab	ab	aa	ab	ab	aa	aa	ab	aa	bb	bb	ab	ab	ab	aa	ab
212	LG2373	Block19279	46.795	aa	bb	ab	bb	aa	ab	ab	bb	aa	ab	ab	ab	aa	ab	ab	ab	ab	ab	ab	ab	ab	ab	ab	ab	bb	ab	ab	bb	ab	ab	ab	ab	aa	ab	ab	aa	aa	ab	aa	bb	bb	ab	ab	ab	aa	ab
213	LG2373	Block19314	47.573	aa	bb	ab	bb	aa	ab	ab	bb	aa	ab	ab	ab	aa	ab	ab	ab	ab	ab	ab	ab	ab	ab	ab	ab	bb	ab	ab	bb	ab	ab	ab	ab	aa	ab	ab	aa	aa	ab	aa	bb	ab	ab	ab	ab	aa	ab
214	LG2373	Block19313	47.573	aa	bb	ab	bb	aa	ab	ab	bb	aa	ab	ab	ab	aa	ab	ab	ab	ab	ab	ab	ab	ab	ab	aa	ab	bb	ab	ab	bb	ab	ab	ab	ab	aa	ab	ab	aa	aa	ab	aa	bb	ab	ab	ab	ab	aa	ab
215	LG2373	Block19309	47.573	aa	bb	ab	bb	aa	ab	ab	bb	aa	ab	ab	ab	aa	ab	ab	ab	ab	ab	ab	ab	ab	ab	ab	ab	bb	ab	ab	bb	ab	ab	ab	ab	aa	ab	ab	aa	aa	ab	aa	bb	ab	aa	ab	ab	aa	ab
216	LG2373	Block19311	47.573	aa	bb	ab	bb	aa	ab	ab	bb	aa	ab	ab	ab	aa	ab	ab	ab	ab	ab	ab	ab	ab	ab	ab	ab	bb	ab	ab	bb	ab	ab	ab	ab	aa	ab	ab	aa	aa	ab	aa	bb	ab	ab	ab	ab	aa	ab
217	LG2373	Block19317	47.832	aa	bb	ab	bb	aa	ab	ab	bb	aa	ab	ab	ab	aa	ab	ab	ab	ab	ab	ab	ab	ab	ab	ab	ab	bb	ab	ab	bb	ab	ab	ab	ab	aa	ab	ab	aa	aa	ab	aa	bb	ab	ab	ab	ab	aa	ab
218	LG2373	Block19370	47.832	aa	bb	ab	bb	aa	ab	ab	bb	aa	ab	ab	ab	aa	ab	ab	ab	ab	ab	ab	ab	ab	ab	ab	ab	bb	ab	ab	bb	ab	ab	ab	ab	aa	ab	ab	aa	aa	ab	aa	bb	ab	ab	ab	ab	aa	ab
219	LG2373	Block19371	47.832	aa	bb	ab	bb	aa	ab	ab	bb	aa	ab	ab	ab	aa	ab	ab	ab	ab	ab	ab	ab	ab	ab	ab	ab	bb	ab	ab	bb	ab	ab	ab	ab	aa	ab	ab	aa	aa	ab	aa	bb	ab	ab	ab	aa	aa	ab
220	LG2373	Block19373	48.091	aa	bb	ab	bb	aa	ab	ab	bb	aa	ab	ab	ab	aa	ab	ab	ab	ab	ab	ab	ab	ab	ab	ab	ab	bb	ab	ab	bb	ab	ab	ab	ab	aa	ab	ab	aa	ab	ab	aa	bb	ab	ab	ab	ab	aa	ab
221	LG2373	Block19476	48.35	aa	bb	ab	bb	aa	ab	ab	bb	aa	ab	ab	ab	aa	ab	ab	ab	ab	ab	ab	ab	ab	ab	ab	ab	bb	ab	ab	bb	ab	ab	ab	ab	ab	ab	ab	aa	ab	ab	aa	bb	ab	ab	ab	ab	aa	ab
222	LG2373	Block19374	48.35	aa	bb	ab	bb	aa	ab	ab	bb	aa	ab	ab	ab	aa	ab	ab	ab	ab	ab	ab	ab	ab	ab	ab	ab	bb	ab	ab	bb	ab	ab	ab	ab	ab	ab	ab	aa	ab	ab	aa	bb	ab	ab	ab	ab	aa	ab
223	LG2373	Block19428	48.35	aa	bb	ab	bb	aa	ab	ab	bb	aa	ab	ab	ab	aa	ab	ab	ab	ab	ab	ab	ab	ab	ab	ab	ab	bb	ab	ab	bb	ab	ab	ab	ab	ab	ab	ab	aa	ab	ab	aa	bb	ab	ab	ab	ab	aa	ab
224	LG2373	Block19475	48.35	aa	bb	ab	bb	aa	ab	ab	bb	aa	ab	ab	ab	aa	ab	ab	ab	ab	ab	ab	ab	ab	ab	ab	ab	bb	ab	ab	bb	ab	ab	ab	ab	ab	ab	ab	aa	ab	ab	aa	bb	ab	ab	ab	ab	aa	ab
225	LG2373	Block19401	48.35	aa	bb	ab	bb	aa	ab	ab	bb	aa	ab	ab	ab	aa	ab	ab	ab	ab	ab	ab	ab	ab	ab	ab	ab	bb	ab	ab	bb	ab	ab	ab	ab	ab	ab	ab	aa	ab	ab	aa	bb	ab	ab	ab	ab	aa	ab
226	LG2373	Block19477	48.609	aa	bb	ab	bb	aa	ab	ab	bb	aa	ab	ab	ab	aa	ab	ab	bb	ab	ab	ab	ab	ab	ab	ab	ab	bb	ab	ab	bb	ab	ab	ab	ab	ab	ab	ab	aa	ab	ab	aa	bb	ab	ab	ab	ab	aa	ab
227	LG2373	Block19478	49.127	aa	bb	ab	bb	aa	ab	ab	bb	aa	ab	ab	ab	aa	ab	ab	bb	ab	ab	ab	ab	ab	ab	ab	ab	bb	ab	ab	bb	ab	ab	ab	ab	ab	ab	ab	aa	ab	ab	aa	bb	ab	ab	ab	ab	aa	ab
228	LG2373	Block19509	49.386	aa	bb	ab	bb	aa	ab	ab	bb	aa	ab	ab	ab	aa	ab	ab	bb	ab	ab	ab	ab	ab	ab	ab	ab	bb	ab	ab	bb	ab	ab	ab	ab	ab	ab	ab	aa	ab	ab	aa	bb	ab	ab	ab	ab	aa	ab
229	LG2373	Block19479	49.386	aa	bb	ab	bb	aa	ab	ab	bb	aa	ab	ab	ab	aa	ab	ab	bb	ab	ab	ab	ab	ab	ab	ab	ab	bb	ab	ab	bb	ab	ab	ab	ab	ab	ab	ab	aa	ab	ab	aa	bb	ab	ab	ab	ab	aa	ab
230	LG2373	Block19517	49.386	aa	bb	ab	bb	aa	ab	ab	bb	aa	ab	ab	ab	aa	ab	ab	bb	ab	ab	ab	ab	ab	ab	ab	ab	bb	ab	ab	bb	ab	ab	ab	ab	ab	ab	ab	aa	ab	ab	aa	bb	ab	ab	ab	ab	aa	ab
231	LG2373	Block19508	49.386	aa	bb	ab	bb	aa	ab	ab	bb	aa	ab	ab	ab	aa	ab	ab	bb	ab	ab	ab	ab	ab	ab	ab	ab	bb	ab	ab	bb	ab	ab	ab	ab	ab	ab	ab	aa	ab	ab	aa	bb	ab	ab	ab	ab	aa	ab
232	LG2373	Block19522	49.386	aa	bb	ab	bb	aa	ab	ab	bb	aa	ab	ab	ab	aa	ab	ab	bb	ab	ab	ab	ab	ab	ab	ab	ab	bb	ab	ab	bb	ab	ab	ab	ab	ab	ab	ab	aa	ab	ab	aa	bb	ab	ab	ab	ab	aa	ab
233	LG2373	Block19495	49.386	aa	bb	ab	bb	aa	ab	ab	bb	aa	ab	ab	ab	aa	ab	ab	bb	ab	ab	ab	ab	ab	ab	ab	ab	bb	ab	ab	bb	ab	ab	ab	ab	ab	ab	ab	aa	ab	ab	aa	bb	ab	ab	ab	ab	aa	ab
234	LG2373	Block19492	49.386	aa	bb	ab	bb	aa	ab	ab	bb	aa	ab	ab	ab	aa	ab	ab	bb	ab	ab	ab	ab	ab	ab	ab	ab	bb	ab	ab	bb	ab	ab	ab	ab	ab	ab	ab	aa	ab	ab	aa	bb	ab	ab	ab	ab	aa	ab
235	LG2373	Block19512	49.386	aa	bb	ab	bb	aa	ab	ab	bb	aa	ab	ab	ab	aa	ab	ab	bb	ab	ab	ab	ab	ab	ab	ab	ab	bb	ab	ab	bb	ab	ab	ab	ab	ab	ab	ab	aa	ab	ab	aa	bb	ab	ab	ab	ab	aa	ab
236	LG2373	Block19497	49.386	aa	bb	ab	bb	aa	ab	ab	bb	aa	ab	ab	ab	aa	ab	ab	bb	ab	ab	ab	ab	ab	ab	ab	ab	bb	ab	ab	bb	ab	ab	ab	ab	ab	ab	ab	aa	ab	ab	aa	bb	ab	ab	ab	ab	aa	ab
237	LG2373	Block19520	49.386	aa	bb	ab	bb	aa	ab	ab	bb	aa	ab	ab	ab	aa	ab	ab	bb	ab	ab	ab	ab	ab	ab	ab	ab	bb	ab	ab	bb	ab	ab	ab	ab	ab	ab	ab	aa	ab	ab	aa	bb	ab	ab	ab	ab	aa	ab
238	LG2373	Block19518	49.386	aa	bb	ab	bb	aa	ab	ab	bb	aa	ab	ab	ab	aa	ab	ab	bb	ab	ab	ab	ab	ab	ab	ab	ab	bb	ab	ab	bb	ab	ab	ab	ab	ab	ab	ab	aa	ab	ab	aa	bb	ab	ab	ab	ab	aa	ab
239	LG2373	Block19623	49.645	aa	bb	ab	bb	aa	ab	ab	bb	aa	ab	ab	ab	aa	ab	ab	bb	ab	ab	ab	ab	ab	ab	ab	ab	bb	ab	ab	bb	ab	ab	ab	ab	ab	ab	ab	aa	ab	ab	aa	bb	ab	ab	ab	ab	aa	ab
240	LG2373	Block19620	49.645	aa	bb	ab	bb	aa	ab	ab	bb	aa	ab	ab	ab	aa	ab	ab	bb	ab	ab	ab	ab	ab	ab	ab	ab	bb	ab	ab	bb	ab	ab	ab	ab	ab	ab	ab	aa	ab	ab	aa	bb	ab	ab	ab	ab	aa	ab
241	LG2373	Block19624	49.645	aa	bb	ab	bb	aa	ab	ab	bb	aa	ab	ab	ab	aa	ab	ab	bb	ab	ab	ab	ab	ab	ab	ab	ab	bb	ab	ab	bb	ab	ab	ab	ab	ab	ab	ab	aa	ab	ab	aa	bb	ab	ab	ab	ab	aa	ab
242	LG2373	Block19627	49.904	aa	bb	ab	bb	aa	ab	ab	bb	aa	ab	ab	ab	aa	ab	ab	bb	ab	ab	ab	ab	ab	ab	ab	ab	bb	ab	ab	bb	ab	ab	ab	ab	ab	ab	ab	aa	ab	ab	aa	bb	ab	ab	ab	ab	aa	ab
243	LG2373	Block19626	49.904	aa	bb	ab	bb	aa	ab	ab	bb	aa	ab	ab	ab	aa	ab	ab	bb	ab	ab	ab	ab	ab	ab	ab	ab	bb	ab	ab	bb	ab	ab	ab	ab	ab	ab	ab	aa	ab	ab	aa	bb	ab	ab	ab	ab	aa	ab
244	LG2373	Block19628	49.904	aa	bb	ab	bb	aa	ab	ab	bb	aa	ab	ab	ab	aa	ab	ab	bb	ab	ab	ab	ab	ab	ab	ab	ab	bb	ab	ab	bb	ab	ab	ab	ab	ab	ab	ab	aa	ab	ab	aa	bb	ab	ab	ab	ab	aa	ab
245	LG2373	Block19730	50.163	aa	bb	ab	bb	aa	ab	ab	bb	aa	ab	ab	ab	aa	ab	ab	bb	ab	ab	ab	ab	ab	ab	ab	ab	bb	ab	ab	bb	ab	ab	ab	ab	ab	ab	ab	aa	ab	ab	aa	bb	ab	ab	ab	ab	aa	ab
246	LG2373	Block19790	50.163	aa	bb	ab	bb	aa	ab	ab	bb	aa	ab	ab	ab	aa	ab	ab	bb	ab	ab	ab	ab	ab	ab	ab	ab	bb	ab	ab	bb	ab	ab	ab	ab	ab	ab	ab	aa	ab	ab	aa	bb	ab	ab	ab	ab	aa	ab
247	LG2373	Block19642	50.163	aa	bb	ab	bb	aa	ab	ab	bb	aa	ab	ab	ab	aa	ab	ab	bb	ab	ab	ab	ab	ab	ab	ab	ab	bb	ab	ab	bb	ab	ab	ab	ab	ab	ab	ab	aa	ab	ab	aa	bb	ab	ab	ab	ab	aa	ab
248	LG2373	Block19641	50.163	aa	bb	ab	bb	aa	ab	ab	bb	aa	ab	ab	ab	aa	ab	ab	bb	ab	ab	ab	ab	ab	ab	ab	ab	bb	ab	ab	bb	ab	ab	ab	ab	ab	ab	ab	aa	ab	ab	aa	bb	ab	ab	ab	ab	aa	ab
249	LG2373	Block19637	50.163	aa	bb	ab	bb	aa	ab	ab	bb	aa	ab	ab	ab	aa	ab	ab	bb	ab	ab	ab	ab	ab	ab	ab	ab	bb	ab	ab	bb	ab	ab	ab	ab	ab	ab	ab	aa	ab	ab	aa	bb	ab	ab	ab	ab	aa	ab
250	LG2373	Block19739	50.163	aa	bb	ab	bb	aa	ab	ab	bb	aa	ab	ab	ab	aa	ab	ab	bb	ab	ab	ab	ab	ab	ab	ab	ab	bb	ab	ab	bb	ab	ab	ab	ab	ab	ab	ab	aa	ab	ab	aa	bb	ab	ab	ab	ab	aa	ab
251	LG2373	Block19639	50.163	aa	bb	ab	bb	aa	ab	ab	bb	aa	ab	ab	ab	aa	ab	ab	bb	ab	ab	ab	ab	ab	ab	ab	ab	bb	ab	ab	bb	ab	ab	ab	ab	ab	ab	ab	aa	ab	ab	aa	bb	ab	ab	ab	ab	aa	ab
252	LG2373	Block19643	50.163	aa	bb	ab	bb	aa	ab	ab	bb	aa	ab	ab	ab	aa	ab	ab	bb	ab	ab	ab	ab	ab	ab	ab	ab	bb	ab	ab	bb	ab	ab	ab	ab	ab	ab	ab	aa	ab	ab	aa	bb	ab	ab	ab	ab	aa	ab
253	LG2373	Block19658	50.163	aa	bb	ab	bb	aa	ab	ab	bb	aa	ab	ab	ab	aa	ab	ab	bb	ab	ab	ab	ab	ab	ab	ab	ab	bb	ab	ab	bb	ab	ab	ab	ab	ab	ab	ab	aa	ab	ab	aa	bb	ab	ab	ab	ab	aa	ab
254	LG2373	Block19629	50.163	aa	bb	ab	bb	aa	ab	ab	bb	aa	ab	ab	ab	aa	ab	ab	bb	ab	ab	ab	ab	ab	ab	ab	ab	bb	ab	ab	bb	ab	ab	ab	ab	ab	ab	ab	aa	ab	ab	aa	bb	ab	ab	ab	ab	aa	ab
255	LG2373	Block19791	50.423	aa	bb	ab	bb	aa	ab	ab	bb	aa	ab	ab	ab	aa	ab	ab	bb	ab	ab	ab	ab	ab	ab	ab	ab	bb	ab	ab	bb	ab	ab	ab	ab	ab	ab	ab	aa	ab	ab	aa	bb	ab	ab	ab	ab	aa	ab
256	LG2373	Block19792	50.682	aa	bb	ab	bb	aa	ab	ab	bb	aa	ab	ab	ab	aa	ab	ab	bb	ab	ab	ab	ab	ab	ab	ab	ab	bb	ab	ab	bb	ab	ab	ab	ab	ab	ab	ab	aa	ab	ab	aa	bb	ab	ab	ab	ab	aa	ab
257	LG2373	Block19793	50.941	aa	bb	ab	bb	aa	ab	ab	bb	aa	ab	ab	ab	aa	ab	ab	bb	ab	ab	ab	ab	ab	ab	ab	ab	bb	ab	ab	bb	ab	ab	aa	ab	ab	ab	ab	aa	ab	ab	aa	bb	ab	ab	ab	ab	aa	ab
258	LG2373	Block19795	51.459	aa	bb	ab	bb	aa	ab	ab	bb	aa	ab	ab	ab	aa	ab	ab	bb	ab	ab	ab	ab	ab	ab	ab	ab	bb	ab	ab	bb	ab	ab	aa	ab	ab	ab	ab	aa	ab	ab	aa	bb	ab	ab	ab	ab	aa	ab
259	LG2373	Block19841	52.236	aa	bb	ab	bb	aa	ab	ab	bb	aa	ab	ab	ab	aa	bb	ab	bb	ab	ab	ab	ab	ab	ab	ab	bb	bb	ab	ab	bb	ab	ab	aa	ab	ab	ab	ab	aa	ab	ab	aa	bb	ab	ab	ab	ab	aa	ab
260	LG2373	Block19804	52.236	aa	bb	ab	bb	aa	ab	ab	bb	aa	ab	ab	ab	aa	bb	ab	bb	ab	ab	ab	ab	ab	ab	ab	bb	bb	ab	ab	bb	ab	ab	aa	ab	ab	ab	ab	aa	ab	ab	aa	bb	ab	ab	ab	ab	aa	ab
261	LG2373	Block19842	52.495	aa	bb	ab	bb	aa	ab	ab	bb	aa	ab	ab	ab	aa	bb	ab	bb	ab	ab	ab	ab	ab	ab	ab	bb	bb	ab	ab	bb	ab	ab	aa	ab	ab	ab	ab	aa	ab	ab	aa	bb	ab	ab	ab	ab	aa	ab
262	LG2373	Block19843	52.754	aa	bb	ab	bb	aa	ab	ab	bb	aa	ab	ab	ab	aa	bb	ab	bb	bb	ab	ab	ab	ab	ab	ab	bb	bb	ab	ab	bb	ab	ab	aa	ab	ab	ab	ab	aa	ab	ab	aa	bb	ab	ab	ab	ab	aa	ab
263	LG2373	Block19845	53.013	aa	bb	ab	bb	aa	ab	ab	bb	aa	ab	ab	ab	aa	bb	ab	bb	bb	ab	ab	ab	ab	ab	ab	bb	bb	ab	ab	bb	ab	ab	aa	ab	ab	ab	ab	aa	ab	ab	aa	bb	ab	ab	ab	ab	aa	ab
264	LG2373	Block19844	53.013	aa	bb	ab	bb	aa	ab	ab	bb	aa	ab	ab	ab	aa	bb	ab	bb	bb	ab	ab	ab	ab	ab	ab	bb	bb	ab	ab	bb	ab	ab	aa	ab	ab	ab	ab	aa	ab	ab	aa	bb	ab	ab	ab	ab	aa	ab
265	LG2373	Block19847	53.531	aa	bb	aa	bb	aa	ab	ab	bb	aa	ab	ab	ab	aa	bb	ab	bb	bb	ab	ab	ab	ab	ab	ab	bb	bb	ab	ab	bb	ab	ab	aa	ab	ab	ab	ab	aa	ab	ab	aa	bb	ab	ab	ab	ab	aa	ab
266	LG2373	Block19895	53.791	aa	bb	aa	bb	aa	ab	ab	bb	aa	ab	ab	ab	aa	bb	ab	bb	bb	ab	ab	ab	ab	ab	ab	bb	bb	ab	ab	bb	ab	ab	aa	ab	ab	ab	ab	aa	ab	ab	aa	bb	ab	ab	ab	ab	aa	ab
267	LG2373	Block19897	53.791	aa	bb	aa	bb	aa	ab	ab	bb	aa	ab	ab	ab	aa	bb	ab	bb	bb	ab	ab	ab	ab	ab	ab	bb	bb	ab	ab	bb	ab	ab	aa	ab	ab	ab	ab	aa	ab	ab	aa	bb	ab	ab	ab	ab	aa	ab
268	LG2373	Block19850	53.791	aa	bb	aa	bb	aa	ab	ab	bb	aa	ab	ab	ab	aa	bb	ab	bb	bb	ab	ab	ab	ab	ab	ab	bb	bb	ab	ab	bb	ab	ab	aa	ab	ab	ab	ab	aa	ab	ab	aa	bb	ab	ab	ab	ab	aa	ab
269	LG2373	Block19849	53.791	aa	bb	aa	bb	aa	ab	ab	bb	aa	ab	ab	ab	aa	bb	ab	bb	bb	ab	ab	ab	ab	ab	aa	bb	bb	ab	ab	bb	ab	ab	aa	ab	ab	ab	ab	aa	ab	ab	aa	bb	ab	ab	ab	ab	aa	ab
270	LG2373	Block19927	53.791	aa	bb	aa	bb	aa	ab	ab	bb	aa	ab	ab	ab	aa	bb	ab	bb	bb	ab	ab	ab	ab	ab	ab	bb	bb	ab	ab	bb	ab	ab	aa	ab	ab	ab	ab	aa	ab	ab	aa	bb	ab	ab	ab	ab	aa	ab
271	LG2373	Block19945	54.05	aa	bb	aa	bb	aa	ab	ab	bb	aa	ab	ab	ab	aa	bb	ab	bb	bb	ab	ab	ab	ab	ab	ab	bb	bb	ab	ab	bb	ab	ab	aa	ab	ab	ab	ab	aa	ab	ab	aa	bb	ab	ab	ab	ab	aa	ab
272	LG2373	Block19946	54.309	aa	bb	aa	bb	aa	ab	ab	bb	aa	ab	ab	ab	aa	bb	ab	bb	bb	ab	ab	ab	ab	ab	ab	bb	bb	ab	ab	bb	ab	ab	aa	ab	ab	ab	ab	aa	ab	ab	aa	bb	ab	ab	ab	ab	aa	ab
273	LG2373	Block19947	54.568	aa	bb	aa	bb	aa	ab	ab	bb	aa	ab	ab	ab	aa	bb	ab	bb	bb	ab	ab	ab	ab	ab	ab	bb	bb	ab	ab	bb	ab	ab	aa	ab	ab	ab	ab	aa	ab	ab	aa	bb	ab	ab	ab	ab	aa	ab
274	LG2373	Block19948	54.827	aa	bb	aa	bb	aa	ab	ab	bb	aa	ab	ab	ab	aa	bb	ab	bb	bb	ab	ab	ab	ab	ab	ab	bb	bb	ab	ab	bb	ab	ab	aa	ab	ab	ab	ab	aa	ab	ab	aa	bb	ab	ab	ab	ab	aa	ab
275	LG2373	Block19949	55.086	aa	bb	aa	bb	aa	ab	ab	bb	aa	ab	ab	ab	aa	bb	ab	bb	bb	ab	ab	ab	ab	ab	ab	bb	bb	ab	ab	bb	ab	ab	aa	ab	ab	ab	ab	aa	ab	ab	aa	bb	bb	ab	ab	ab	aa	ab
276	LG2373	Block19967	55.345	aa	bb	aa	bb	aa	ab	ab	bb	aa	ab	ab	ab	aa	bb	ab	bb	bb	ab	ab	ab	ab	ab	ab	ab	bb	ab	ab	bb	ab	ab	aa	ab	ab	ab	ab	aa	ab	ab	aa	bb	bb	ab	ab	ab	aa	ab
277	LG2373	Block19963	55.345	aa	bb	aa	bb	aa	ab	ab	bb	aa	ab	ab	ab	aa	bb	ab	bb	bb	ab	ab	ab	ab	ab	ab	ab	bb	ab	ab	bb	ab	ab	aa	ab	ab	ab	ab	aa	ab	ab	aa	bb	bb	ab	ab	ab	aa	ab
278	LG2373	Block20151	55.345	aa	bb	aa	bb	aa	ab	aa	bb	aa	ab	ab	ab	aa	bb	ab	bb	bb	ab	ab	ab	ab	ab	ab	ab	bb	ab	ab	bb	ab	ab	aa	ab	ab	ab	ab	aa	ab	ab	aa	bb	bb	ab	ab	ab	aa	ab
279	LG2373	Block20339	55.604	aa	bb	aa	bb	aa	ab	ab	bb	aa	ab	ab	ab	aa	bb	ab	bb	bb	ab	ab	ab	ab	ab	ab	ab	bb	ab	ab	bb	ab	ab	aa	ab	ab	ab	ab	aa	ab	ab	aa	bb	bb	ab	ab	ab	aa	ab
280	LG2373	Block20341	55.604	aa	bb	aa	bb	aa	ab	ab	bb	aa	ab	ab	ab	aa	bb	ab	bb	bb	ab	ab	ab	ab	ab	ab	ab	bb	ab	ab	bb	ab	ab	aa	ab	ab	ab	ab	aa	ab	ab	aa	bb	bb	ab	ab	ab	aa	ab
281	LG2373	Block20289	55.604	aa	bb	aa	bb	aa	ab	ab	bb	aa	ab	ab	ab	aa	bb	ab	bb	bb	ab	ab	ab	ab	ab	ab	ab	bb	ab	ab	bb	ab	ab	aa	ab	ab	ab	ab	aa	ab	ab	aa	bb	bb	ab	ab	ab	aa	ab
282	LG2373	Block20337	55.604	aa	bb	aa	bb	aa	ab	ab	bb	aa	ab	ab	ab	aa	bb	ab	bb	bb	ab	ab	ab	ab	ab	aa	ab	bb	ab	ab	bb	ab	ab	aa	ab	ab	ab	ab	aa	ab	ab	aa	bb	bb	ab	ab	ab	aa	ab
283	LG2373	Block20283	55.604	aa	bb	aa	bb	aa	ab	ab	bb	aa	ab	ab	ab	aa	bb	ab	bb	bb	ab	ab	ab	ab	ab	ab	ab	bb	ab	ab	bb	ab	ab	aa	ab	ab	ab	ab	aa	ab	ab	aa	bb	bb	ab	ab	ab	aa	ab
284	LG2373	Block20335	55.604	aa	bb	aa	bb	aa	ab	ab	bb	aa	ab	ab	ab	aa	bb	ab	bb	bb	ab	ab	ab	ab	ab	ab	ab	bb	ab	ab	bb	ab	ab	aa	ab	ab	ab	ab	aa	ab	ab	aa	bb	bb	ab	ab	ab	aa	ab
285	LG2373	Block20625	55.604	aa	bb	aa	bb	aa	ab	ab	bb	aa	ab	ab	ab	aa	bb	ab	bb	bb	ab	ab	ab	ab	ab	ab	ab	bb	ab	ab	bb	ab	ab	aa	ab	ab	ab	ab	aa	ab	ab	aa	bb	bb	ab	ab	ab	aa	ab
286	LG2373	Block20338	55.604	aa	bb	aa	bb	aa	ab	ab	bb	aa	ab	ab	ab	aa	bb	ab	bb	bb	ab	ab	ab	ab	ab	ab	ab	bb	ab	ab	bb	ab	ab	aa	ab	ab	ab	ab	aa	ab	ab	aa	bb	bb	ab	ab	ab	aa	ab
287	LG2373	Block20361	55.604	aa	bb	aa	bb	aa	ab	ab	bb	aa	ab	ab	ab	aa	bb	ab	bb	bb	ab	ab	ab	ab	ab	ab	ab	bb	ab	ab	bb	ab	ab	aa	ab	ab	ab	ab	aa	ab	ab	aa	bb	bb	ab	ab	ab	aa	ab
288	LG2373	Block20240	55.604	aa	bb	aa	bb	aa	ab	ab	bb	aa	ab	ab	ab	aa	bb	ab	bb	bb	ab	ab	ab	ab	ab	ab	ab	bb	ab	ab	bb	ab	ab	aa	ab	ab	ab	ab	aa	ab	ab	aa	bb	bb	ab	ab	ab	aa	ab
289	LG2373	Block20333	55.604	aa	bb	aa	bb	aa	ab	ab	bb	aa	ab	ab	ab	aa	bb	ab	bb	bb	ab	ab	ab	ab	ab	ab	ab	bb	ab	ab	bb	ab	ab	aa	ab	ab	ab	ab	aa	ab	ab	aa	bb	bb	ab	ab	ab	aa	ab
290	LG2373	Block20294	55.604	aa	bb	aa	bb	aa	ab	ab	bb	aa	ab	ab	ab	aa	bb	ab	bb	bb	ab	ab	ab	ab	ab	ab	ab	bb	ab	ab	bb	ab	ab	aa	ab	ab	ab	ab	aa	ab	ab	aa	bb	bb	ab	ab	ab	aa	ab
291	LG2373	Block20152	55.604	aa	bb	aa	bb	aa	ab	aa	bb	aa	ab	ab	ab	aa	bb	ab	bb	bb	ab	ab	ab	ab	ab	ab	ab	bb	ab	ab	bb	ab	ab	aa	ab	ab	ab	ab	aa	ab	ab	aa	bb	bb	ab	ab	ab	aa	ab
292	LG2373	Block20622	55.604	aa	bb	aa	bb	aa	ab	ab	bb	aa	ab	ab	ab	aa	bb	ab	bb	bb	ab	ab	ab	ab	ab	ab	ab	bb	ab	ab	bb	ab	ab	aa	ab	ab	ab	ab	aa	ab	ab	aa	bb	bb	ab	ab	ab	aa	ab
293	LG2373	Block20293	55.604	aa	bb	aa	bb	aa	ab	ab	bb	aa	ab	ab	ab	aa	bb	ab	bb	bb	ab	ab	ab	ab	ab	ab	ab	bb	ab	ab	bb	ab	ab	aa	ab	ab	ab	ab	aa	ab	ab	aa	bb	bb	ab	ab	ab	aa	ab
294	LG2373	Block20838	55.604	aa	bb	aa	bb	aa	ab	ab	bb	aa	ab	ab	ab	aa	bb	ab	bb	bb	ab	ab	ab	ab	ab	ab	ab	bb	ab	ab	bb	ab	ab	aa	ab	ab	ab	ab	aa	ab	ab	ab	bb	bb	ab	ab	ab	aa	ab
295	LG2373	Block20624	55.604	aa	bb	aa	bb	aa	ab	ab	bb	aa	ab	ab	ab	aa	bb	ab	bb	bb	ab	ab	ab	ab	ab	ab	ab	bb	ab	ab	bb	ab	ab	aa	ab	ab	ab	ab	aa	ab	ab	aa	bb	bb	ab	ab	ab	aa	ab
296	LG2373	Block20363	55.604	aa	bb	aa	bb	aa	ab	ab	bb	aa	ab	ab	ab	aa	bb	aa	bb	bb	ab	ab	ab	ab	ab	ab	ab	bb	ab	ab	bb	ab	ab	aa	ab	ab	ab	ab	aa	ab	ab	aa	bb	bb	ab	ab	ab	aa	ab
297	LG2373	Block20342	55.604	aa	bb	aa	bb	aa	ab	ab	bb	aa	ab	ab	ab	aa	bb	ab	bb	bb	ab	ab	ab	ab	ab	ab	ab	bb	ab	ab	bb	ab	ab	aa	ab	ab	ab	ab	aa	ab	ab	aa	bb	bb	ab	ab	ab	aa	ab
298	LG2373	Block20336	55.604	aa	bb	aa	bb	aa	ab	ab	bb	aa	ab	ab	ab	aa	bb	ab	bb	bb	ab	ab	ab	ab	ab	aa	ab	bb	ab	ab	bb	ab	ab	aa	ab	ab	ab	ab	aa	ab	ab	aa	bb	bb	ab	ab	ab	aa	ab
299	LG2373	Block20332	55.604	aa	bb	aa	bb	aa	ab	ab	bb	aa	ab	ab	ab	aa	bb	ab	bb	bb	ab	ab	ab	ab	ab	ab	ab	bb	ab	ab	bb	ab	ab	aa	ab	ab	ab	ab	aa	ab	ab	aa	bb	bb	ab	ab	ab	aa	ab
300	LG2373	Block21534	56.122	aa	bb	aa	bb	aa	ab	ab	bb	aa	ab	ab	ab	aa	bb	ab	bb	bb	ab	ab	ab	ab	ab	ab	ab	bb	ab	ab	bb	ab	ab	aa	ab	ab	ab	ab	aa	aa	ab	ab	bb	bb	ab	ab	ab	aa	ab
301	LG2373	Block20902	56.122	aa	bb	aa	bb	aa	ab	ab	bb	aa	ab	ab	aa	aa	bb	ab	bb	bb	ab	ab	ab	ab	ab	ab	ab	bb	ab	ab	bb	aa	aa	aa	ab	ab	ab	ab	aa	ab	ab	ab	bb	bb	ab	ab	ab	aa	ab
302	LG2373	Block20662	56.122	aa	bb	aa	bb	aa	ab	ab	bb	aa	ab	ab	ab	aa	bb	ab	bb	bb	ab	aa	ab	ab	ab	ab	ab	bb	aa	ab	bb	ab	ab	aa	ab	ab	ab	ab	aa	ab	ab	ab	bb	bb	ab	ab	ab	aa	ab
303	LG2373	Block20734	56.122	aa	bb	aa	bb	aa	ab	ab	bb	aa	ab	ab	ab	aa	bb	ab	bb	bb	ab	ab	ab	ab	ab	ab	ab	bb	ab	ab	bb	ab	ab	aa	ab	ab	ab	ab	aa	ab	ab	ab	bb	bb	ab	ab	ab	aa	ab
304	LG2373	Block21557	56.122	aa	bb	aa	bb	aa	ab	ab	bb	aa	ab	ab	ab	aa	bb	ab	bb	bb	ab	ab	ab	ab	ab	ab	ab	bb	ab	ab	bb	ab	ab	aa	ab	ab	ab	ab	aa	ab	ab	ab	bb	bb	ab	ab	ab	aa	ab
305	LG2373	Block20655	56.122	aa	bb	aa	bb	aa	ab	ab	bb	aa	ab	ab	ab	aa	bb	ab	bb	bb	ab	ab	ab	ab	ab	ab	ab	bb	ab	ab	bb	ab	ab	aa	ab	ab	ab	ab	aa	ab	ab	ab	bb	bb	ab	ab	ab	aa	ab
306	LG2373	Block21538	56.122	aa	bb	aa	bb	aa	ab	ab	bb	aa	ab	ab	ab	aa	bb	ab	bb	bb	ab	ab	ab	ab	ab	ab	ab	bb	ab	ab	bb	ab	ab	aa	ab	ab	ab	ab	aa	aa	ab	ab	bb	bb	ab	aa	ab	aa	ab
307	LG2373	Block21225	56.122	aa	bb	aa	bb	aa	ab	ab	bb	aa	ab	ab	ab	aa	bb	ab	bb	bb	ab	ab	ab	ab	ab	ab	ab	bb	ab	ab	bb	ab	ab	aa	ab	ab	ab	ab	aa	ab	ab	ab	bb	bb	ab	ab	ab	aa	ab
308	LG2373	Block21548	56.122	aa	bb	aa	bb	aa	ab	ab	bb	aa	ab	ab	ab	aa	bb	ab	bb	bb	ab	ab	ab	ab	ab	ab	ab	bb	ab	ab	bb	ab	ab	aa	ab	ab	ab	ab	aa	ab	ab	ab	bb	bb	ab	ab	ab	aa	ab
309	LG2373	Block20843	56.122	aa	bb	aa	bb	aa	ab	ab	bb	aa	ab	ab	ab	aa	bb	ab	bb	bb	ab	ab	ab	ab	ab	ab	ab	bb	ab	ab	bb	ab	ab	aa	ab	ab	ab	ab	aa	ab	ab	ab	bb	bb	ab	ab	ab	aa	ab
310	LG2373	Block21237	56.122	aa	bb	aa	bb	aa	ab	ab	bb	aa	ab	ab	aa	aa	bb	ab	bb	bb	ab	ab	ab	ab	ab	ab	ab	bb	ab	ab	bb	ab	ab	aa	aa	ab	ab	ab	aa	ab	ab	ab	bb	bb	ab	ab	ab	aa	ab
311	LG2373	Block21474	56.122	aa	bb	aa	bb	aa	ab	ab	bb	aa	ab	ab	ab	aa	bb	ab	bb	bb	ab	ab	ab	ab	ab	ab	ab	bb	aa	ab	bb	ab	ab	aa	ab	ab	ab	ab	aa	ab	ab	ab	bb	bb	aa	ab	ab	aa	ab
312	LG2373	Block21397	56.122	aa	bb	aa	bb	aa	ab	ab	bb	aa	ab	ab	ab	aa	bb	ab	bb	bb	ab	aa	aa	ab	ab	ab	ab	bb	ab	ab	bb	ab	ab	aa	aa	ab	ab	ab	aa	ab	ab	ab	bb	bb	ab	ab	ab	aa	ab
313	LG2373	Block20800	56.122	aa	bb	aa	bb	aa	ab	ab	bb	aa	ab	ab	ab	aa	bb	ab	bb	bb	ab	ab	ab	ab	ab	ab	ab	bb	ab	ab	bb	ab	ab	aa	ab	ab	ab	ab	aa	ab	ab	ab	bb	bb	ab	ab	ab	aa	ab
314	LG2373	Block21134	56.122	aa	bb	aa	bb	aa	ab	ab	bb	aa	ab	ab	ab	aa	bb	ab	bb	bb	ab	ab	ab	ab	ab	ab	ab	bb	ab	ab	bb	ab	ab	aa	ab	ab	ab	ab	aa	ab	ab	ab	bb	bb	ab	ab	ab	aa	ab
315	LG2373	Block20658	56.122	aa	bb	aa	bb	aa	ab	ab	bb	aa	ab	ab	ab	aa	bb	ab	bb	bb	ab	ab	ab	ab	ab	ab	ab	bb	ab	ab	bb	ab	ab	aa	ab	ab	ab	ab	aa	ab	ab	ab	bb	bb	ab	ab	ab	aa	ab
316	LG2373	Block20844	56.122	aa	bb	aa	bb	aa	ab	ab	bb	aa	ab	ab	ab	aa	bb	ab	bb	bb	ab	ab	ab	ab	ab	ab	ab	bb	ab	ab	bb	ab	ab	aa	ab	ab	ab	ab	aa	ab	ab	ab	bb	bb	ab	ab	ab	aa	ab
317	LG2373	Block20650	56.122	aa	bb	aa	bb	aa	ab	ab	bb	aa	ab	ab	ab	aa	bb	ab	bb	bb	ab	ab	ab	ab	ab	ab	ab	bb	ab	ab	bb	ab	ab	aa	ab	ab	ab	ab	aa	ab	ab	ab	bb	bb	ab	ab	ab	aa	ab
318	LG2373	Block21635	56.381	aa	bb	aa	bb	aa	ab	ab	bb	aa	ab	ab	ab	aa	bb	ab	bb	bb	ab	ab	ab	ab	ab	ab	ab	bb	ab	ab	bb	ab	ab	aa	ab	ab	ab	ab	aa	ab	ab	ab	bb	bb	ab	ab	ab	aa	ab
319	LG2373	Block21636	56.64	aa	bb	aa	bb	aa	ab	ab	bb	aa	ab	ab	ab	aa	bb	ab	bb	bb	ab	ab	ab	ab	ab	ab	ab	bb	ab	ab	bb	ab	ab	aa	ab	ab	ab	ab	aa	ab	ab	ab	bb	bb	ab	ab	ab	aa	ab
320	LG2373	Block21638	56.899	aa	bb	aa	bb	ab	ab	ab	bb	aa	ab	ab	ab	aa	bb	ab	bb	bb	ab	ab	ab	ab	ab	ab	ab	bb	ab	ab	bb	ab	ab	aa	ab	ab	ab	ab	aa	ab	ab	ab	bb	bb	ab	ab	ab	aa	ab
321	LG2373	Block21637	56.899	aa	bb	aa	bb	ab	ab	ab	bb	aa	ab	ab	ab	aa	bb	ab	bb	bb	ab	ab	ab	ab	ab	ab	ab	bb	ab	ab	bb	ab	ab	aa	ab	ab	ab	ab	aa	ab	ab	ab	bb	bb	ab	ab	ab	aa	ab
322	LG2373	Block21712	57.158	aa	bb	aa	bb	ab	ab	ab	bb	aa	ab	ab	ab	aa	bb	ab	bb	bb	ab	ab	ab	ab	ab	ab	ab	bb	ab	ab	bb	ab	ab	aa	ab	ab	ab	ab	aa	ab	ab	ab	bb	bb	ab	ab	ab	aa	ab
323	LG2373	Block21772	57.158	aa	bb	aa	bb	ab	ab	ab	bb	aa	ab	ab	ab	aa	bb	ab	bb	bb	ab	ab	ab	ab	ab	ab	ab	bb	ab	ab	bb	ab	ab	aa	ab	ab	ab	ab	aa	ab	ab	ab	bb	bb	ab	ab	ab	aa	ab
324	LG2373	Block21639	57.158	aa	bb	aa	bb	ab	ab	ab	bb	aa	ab	ab	ab	aa	bb	ab	bb	bb	ab	ab	ab	ab	ab	ab	ab	bb	ab	ab	bb	ab	ab	aa	ab	ab	ab	ab	aa	ab	ab	ab	bb	bb	ab	ab	ab	aa	ab
325	LG2373	Block21640	57.158	aa	bb	aa	bb	ab	ab	ab	bb	aa	ab	ab	ab	aa	bb	ab	bb	bb	ab	ab	ab	ab	ab	ab	ab	bb	ab	ab	bb	ab	ab	aa	ab	ab	ab	ab	aa	ab	ab	ab	bb	bb	ab	ab	ab	aa	ab
326	LG2373	Block21770	57.158	aa	bb	aa	bb	ab	ab	ab	bb	aa	ab	ab	ab	aa	bb	ab	bb	bb	ab	ab	ab	ab	ab	ab	ab	bb	ab	ab	bb	ab	ab	aa	ab	ab	ab	ab	aa	ab	ab	ab	bb	bb	ab	ab	ab	aa	ab
327	LG2373	Block21769	57.158	aa	bb	aa	bb	ab	ab	ab	bb	aa	ab	ab	ab	aa	bb	ab	bb	bb	ab	ab	ab	ab	ab	ab	ab	bb	ab	ab	bb	ab	ab	aa	ab	ab	ab	ab	aa	ab	ab	ab	bb	bb	ab	ab	ab	aa	ab
328	LG2373	Block21796	57.158	aa	bb	aa	bb	ab	ab	ab	bb	aa	ab	ab	ab	aa	bb	ab	bb	bb	ab	ab	ab	ab	ab	ab	ab	bb	ab	ab	bb	ab	ab	aa	ab	ab	ab	ab	aa	ab	ab	ab	bb	bb	ab	ab	ab	aa	ab
329	LG2373	Block21795	57.158	aa	bb	aa	bb	ab	ab	ab	bb	aa	ab	ab	ab	aa	bb	ab	bb	bb	ab	ab	ab	ab	ab	ab	ab	bb	ab	ab	bb	ab	ab	aa	ab	ab	ab	ab	aa	ab	ab	ab	bb	bb	ab	ab	ab	aa	ab
330	LG2373	Block21771	57.158	aa	bb	aa	bb	ab	ab	ab	bb	aa	ab	ab	ab	aa	bb	ab	bb	bb	ab	ab	ab	ab	ab	ab	ab	bb	ab	ab	bb	ab	ab	aa	ab	ab	ab	ab	aa	ab	ab	ab	bb	bb	ab	ab	ab	aa	ab
331	LG2373	Block21689	57.158	aa	bb	aa	bb	ab	ab	ab	bb	aa	ab	ab	ab	aa	bb	ab	bb	bb	ab	ab	ab	ab	ab	ab	ab	bb	ab	ab	bb	ab	ab	aa	ab	ab	ab	ab	aa	ab	ab	ab	bb	bb	ab	ab	ab	aa	ab
332	LG2373	Block21851	57.418	aa	bb	aa	bb	ab	ab	ab	bb	aa	ab	ab	ab	aa	bb	ab	bb	bb	ab	ab	ab	ab	ab	ab	ab	bb	ab	ab	bb	ab	ab	aa	ab	ab	ab	ab	aa	ab	ab	ab	bb	bb	ab	ab	ab	aa	ab
333	LG2373	Block21852	57.418	aa	bb	aa	bb	ab	ab	ab	bb	aa	ab	ab	ab	aa	bb	ab	bb	bb	ab	ab	ab	ab	ab	ab	ab	bb	ab	ab	bb	ab	ab	aa	ab	ab	ab	ab	aa	ab	ab	ab	bb	bb	ab	ab	ab	aa	ab
334	LG2373	Block21822	57.418	aa	bb	aa	bb	ab	ab	ab	bb	aa	ab	ab	ab	aa	bb	ab	bb	bb	ab	ab	ab	ab	ab	ab	ab	bb	ab	ab	bb	ab	ab	aa	ab	ab	ab	ab	aa	ab	ab	ab	bb	bb	ab	ab	ab	aa	ab
335	LG2373	Block21996	57.677	aa	bb	aa	bb	ab	ab	ab	bb	aa	ab	ab	ab	aa	bb	ab	bb	bb	ab	ab	ab	ab	aa	ab	ab	bb	ab	ab	bb	ab	ab	aa	ab	ab	ab	ab	aa	ab	ab	ab	bb	bb	ab	ab	ab	aa	ab
336	LG2373	Block21886	57.677	aa	bb	aa	bb	ab	ab	ab	bb	aa	ab	ab	ab	aa	bb	ab	bb	bb	ab	ab	ab	ab	ab	ab	ab	bb	ab	ab	bb	ab	ab	aa	ab	ab	ab	ab	aa	ab	ab	ab	bb	bb	ab	ab	ab	aa	ab
337	LG2373	Block21900	57.677	aa	bb	aa	bb	ab	ab	ab	bb	aa	ab	ab	ab	aa	bb	ab	bb	bb	ab	ab	ab	ab	ab	ab	ab	bb	ab	ab	bb	ab	ab	aa	ab	ab	ab	ab	aa	ab	ab	ab	bb	bb	ab	ab	ab	aa	ab
338	LG2373	Block21899	57.677	aa	bb	aa	bb	ab	ab	ab	bb	aa	ab	ab	ab	aa	bb	ab	bb	bb	ab	ab	ab	ab	ab	ab	ab	bb	ab	ab	bb	ab	ab	aa	ab	ab	ab	ab	aa	ab	ab	ab	bb	bb	ab	ab	ab	aa	ab
339	LG2373	Block22003	57.677	aa	bb	aa	bb	ab	ab	ab	bb	aa	ab	ab	ab	aa	bb	ab	bb	bb	ab	ab	ab	ab	ab	ab	ab	bb	ab	ab	bb	ab	ab	aa	ab	ab	ab	ab	aa	ab	ab	ab	bb	bb	ab	ab	ab	aa	ab
340	LG2373	Block22001	57.677	aa	bb	aa	bb	ab	ab	ab	bb	aa	ab	ab	ab	aa	bb	ab	bb	bb	ab	ab	ab	ab	ab	ab	ab	bb	ab	ab	bb	ab	ab	aa	ab	ab	ab	ab	aa	ab	ab	ab	bb	bb	ab	ab	ab	aa	ab
341	LG2373	Block21884	57.677	aa	bb	aa	bb	ab	ab	ab	bb	aa	ab	ab	ab	aa	bb	ab	bb	bb	ab	ab	ab	ab	ab	ab	ab	bb	ab	ab	bb	ab	ab	aa	ab	ab	ab	ab	aa	ab	ab	ab	bb	bb	ab	ab	ab	aa	ab
342	LG2373	Block21891	57.677	aa	bb	aa	bb	ab	ab	ab	bb	aa	ab	ab	ab	aa	bb	ab	bb	bb	ab	ab	ab	ab	ab	ab	ab	bb	ab	ab	bb	ab	ab	aa	ab	ab	ab	ab	aa	ab	ab	ab	bb	bb	ab	ab	ab	aa	ab
343	LG2373	Block21898	57.677	aa	bb	aa	bb	ab	ab	ab	bb	aa	ab	ab	ab	aa	bb	ab	bb	bb	ab	ab	ab	ab	ab	ab	ab	bb	ab	ab	bb	ab	ab	aa	ab	ab	ab	ab	aa	ab	ab	ab	bb	bb	ab	ab	ab	aa	ab
344	LG2373	Block21876	57.677	aa	bb	aa	bb	ab	ab	ab	bb	aa	ab	ab	ab	aa	bb	ab	bb	bb	ab	ab	ab	ab	ab	ab	ab	bb	ab	ab	bb	ab	ab	aa	ab	ab	ab	ab	aa	ab	ab	ab	bb	bb	ab	ab	ab	aa	ab
345	LG2373	Block21881	57.677	aa	bb	aa	bb	ab	ab	ab	bb	aa	ab	ab	ab	aa	bb	ab	bb	bb	ab	ab	ab	ab	ab	ab	ab	bb	ab	ab	bb	ab	ab	aa	ab	ab	ab	ab	aa	ab	ab	ab	bb	bb	ab	ab	ab	aa	ab
346	LG2373	Block21889	57.677	aa	bb	aa	bb	ab	ab	ab	bb	aa	ab	ab	ab	aa	bb	ab	bb	bb	ab	ab	ab	ab	ab	ab	ab	bb	ab	ab	bb	ab	ab	aa	ab	ab	ab	ab	aa	ab	ab	ab	bb	bb	ab	ab	ab	aa	ab
347	LG2373	Block21987	57.677	aa	bb	aa	bb	ab	ab	ab	bb	aa	ab	ab	ab	aa	bb	ab	bb	bb	ab	aa	ab	ab	ab	ab	ab	bb	ab	ab	bb	ab	ab	aa	ab	ab	ab	ab	aa	ab	ab	ab	bb	bb	ab	ab	ab	aa	aa
348	LG2373	Block22002	57.677	aa	bb	aa	bb	ab	ab	ab	bb	aa	ab	ab	ab	aa	bb	ab	bb	bb	ab	ab	ab	ab	ab	ab	ab	bb	ab	ab	bb	ab	ab	aa	ab	ab	ab	ab	aa	ab	ab	ab	bb	bb	ab	ab	ab	aa	ab
349	LG2373	Block22079	57.677	aa	bb	aa	bb	ab	ab	ab	bb	aa	ab	ab	ab	aa	bb	ab	bb	bb	aa	ab	ab	ab	ab	ab	ab	bb	ab	ab	bb	ab	ab	aa	ab	ab	ab	ab	aa	ab	ab	ab	bb	bb	ab	ab	ab	aa	ab
350	LG2373	Block21966	57.677	aa	bb	aa	bb	ab	ab	ab	bb	aa	ab	ab	ab	aa	bb	ab	bb	bb	ab	ab	ab	ab	aa	ab	ab	bb	ab	ab	bb	ab	ab	aa	ab	ab	ab	ab	aa	ab	ab	ab	bb	bb	ab	ab	ab	aa	ab
351	LG2373	Block21885	57.677	aa	bb	aa	bb	ab	ab	ab	bb	aa	ab	ab	ab	aa	bb	ab	bb	bb	ab	ab	ab	ab	ab	ab	ab	bb	ab	ab	bb	ab	aa	aa	ab	ab	ab	ab	aa	ab	ab	ab	bb	bb	ab	ab	ab	aa	ab
352	LG2373	Block21874	57.677	aa	bb	aa	bb	ab	ab	ab	bb	aa	ab	ab	ab	aa	bb	ab	bb	bb	ab	ab	ab	ab	ab	ab	ab	bb	ab	ab	bb	ab	ab	aa	ab	ab	ab	ab	aa	ab	ab	ab	bb	bb	ab	ab	ab	aa	ab
353	LG2373	Block21883	57.677	aa	bb	aa	bb	ab	ab	ab	bb	aa	ab	ab	ab	aa	bb	ab	bb	bb	ab	ab	ab	ab	ab	ab	ab	bb	ab	ab	bb	ab	ab	aa	ab	ab	ab	ab	aa	ab	ab	ab	bb	bb	ab	ab	ab	aa	ab
354	LG2373	Block21887	57.677	aa	bb	aa	bb	ab	ab	ab	bb	aa	ab	ab	ab	aa	bb	ab	bb	bb	ab	ab	ab	ab	ab	ab	ab	bb	ab	ab	bb	ab	ab	aa	ab	ab	ab	ab	aa	ab	ab	ab	bb	bb	ab	ab	ab	aa	ab
355	LG2373	Block21879	57.677	aa	bb	aa	bb	ab	ab	ab	bb	aa	ab	ab	ab	aa	bb	ab	bb	bb	ab	ab	ab	ab	ab	ab	ab	bb	ab	ab	bb	ab	ab	aa	ab	ab	ab	ab	aa	ab	ab	ab	bb	bb	ab	ab	ab	aa	ab
356	LG2373	Block21892	57.677	aa	bb	aa	bb	ab	ab	ab	bb	aa	ab	ab	ab	aa	bb	ab	bb	bb	ab	ab	ab	ab	ab	ab	ab	bb	ab	ab	bb	ab	ab	aa	ab	ab	ab	ab	aa	ab	ab	ab	bb	bb	ab	ab	ab	aa	ab
357	LG2373	Block21800	57.677	aa	bb	aa	bb	ab	ab	ab	bb	aa	ab	ab	ab	aa	bb	ab	bb	bb	ab	ab	ab	ab	ab	ab	ab	bb	ab	ab	bb	ab	ab	aa	ab	ab	ab	ab	aa	ab	ab	ab	bb	bb	ab	ab	ab	aa	ab
358	LG2373	Block21895	57.677	aa	bb	aa	bb	ab	ab	ab	bb	aa	ab	ab	ab	aa	bb	ab	bb	bb	aa	ab	ab	ab	ab	ab	ab	bb	ab	ab	bb	ab	ab	aa	ab	ab	ab	ab	aa	ab	ab	ab	bb	bb	ab	ab	ab	aa	ab
359	LG2373	Block21880	57.677	aa	bb	aa	bb	ab	ab	ab	bb	aa	ab	ab	ab	aa	bb	ab	bb	bb	ab	ab	ab	ab	ab	ab	ab	bb	ab	ab	bb	ab	ab	aa	ab	ab	ab	ab	aa	ab	ab	ab	bb	bb	ab	ab	ab	aa	ab
360	LG2373	Block22214	57.936	aa	bb	aa	ab	ab	ab	ab	bb	aa	ab	ab	ab	aa	bb	ab	bb	bb	ab	ab	ab	ab	ab	ab	ab	bb	ab	ab	bb	ab	ab	aa	ab	ab	ab	ab	aa	ab	ab	ab	bb	bb	ab	ab	ab	aa	ab
361	LG2373	Block22400	57.936	aa	bb	aa	ab	ab	ab	ab	bb	aa	ab	ab	ab	aa	bb	ab	bb	bb	ab	ab	ab	ab	ab	ab	ab	bb	ab	ab	bb	ab	ab	aa	ab	ab	ab	ab	aa	ab	ab	ab	bb	bb	ab	ab	ab	aa	ab
362	LG2373	Block24112	57.936	aa	bb	aa	ab	ab	ab	ab	bb	aa	ab	ab	ab	aa	bb	ab	bb	bb	ab	ab	ab	ab	ab	ab	ab	bb	ab	ab	bb	ab	ab	aa	ab	ab	ab	ab	aa	ab	ab	ab	bb	bb	ab	ab	ab	aa	ab
363	LG2373	Block22260	57.936	aa	bb	aa	ab	ab	ab	ab	bb	aa	ab	ab	ab	aa	bb	ab	bb	bb	ab	ab	ab	ab	ab	ab	ab	bb	ab	ab	bb	ab	ab	aa	ab	ab	ab	ab	aa	ab	ab	ab	bb	bb	ab	ab	ab	aa	ab
364	LG2373	Block23865	57.936	aa	bb	aa	ab	ab	ab	ab	bb	aa	ab	ab	ab	aa	bb	ab	bb	bb	ab	ab	ab	ab	ab	ab	ab	bb	ab	ab	bb	ab	ab	aa	aa	ab	ab	ab	aa	ab	ab	ab	bb	bb	ab	ab	ab	aa	ab
365	LG2373	Block23080	57.936	aa	bb	aa	ab	ab	ab	ab	bb	aa	ab	ab	ab	aa	bb	ab	bb	bb	ab	ab	ab	ab	ab	ab	ab	bb	ab	ab	bb	ab	ab	aa	ab	ab	ab	ab	aa	ab	ab	ab	bb	bb	ab	ab	ab	aa	ab
366	LG2373	Block24072	57.936	aa	bb	aa	ab	ab	ab	ab	bb	aa	ab	ab	ab	aa	bb	ab	bb	bb	ab	ab	ab	ab	ab	ab	ab	bb	ab	ab	bb	ab	ab	aa	ab	ab	ab	ab	aa	ab	ab	ab	bb	bb	ab	ab	ab	aa	ab
367	LG2373	Block23118	57.936	aa	bb	aa	ab	ab	ab	ab	bb	aa	ab	ab	ab	aa	bb	ab	bb	bb	ab	ab	ab	ab	ab	ab	ab	bb	ab	ab	bb	ab	ab	aa	ab	ab	ab	ab	aa	ab	ab	ab	bb	bb	ab	ab	ab	aa	ab
368	LG2373	Block22540	57.936	aa	bb	aa	ab	aa	ab	ab	bb	aa	ab	ab	ab	aa	bb	ab	bb	bb	ab	ab	ab	ab	ab	ab	ab	bb	ab	ab	bb	ab	ab	aa	ab	ab	ab	ab	aa	ab	ab	ab	bb	bb	ab	ab	ab	aa	ab
369	LG2373	Block22196	57.936	aa	bb	aa	ab	ab	ab	ab	bb	aa	ab	ab	ab	aa	bb	ab	bb	bb	ab	ab	ab	ab	ab	ab	ab	bb	ab	ab	bb	ab	ab	aa	ab	ab	ab	ab	aa	ab	ab	ab	bb	bb	ab	ab	ab	aa	ab
370	LG2373	Block23068	57.936	aa	bb	aa	ab	ab	ab	ab	bb	aa	ab	ab	ab	aa	bb	ab	bb	bb	ab	ab	ab	ab	ab	ab	ab	bb	ab	ab	bb	ab	ab	aa	ab	ab	ab	ab	aa	ab	ab	ab	bb	bb	ab	ab	ab	aa	ab
371	LG2373	Block22179	57.936	aa	bb	aa	ab	ab	ab	ab	bb	aa	ab	ab	ab	aa	bb	ab	bb	bb	ab	ab	ab	ab	ab	ab	ab	bb	ab	ab	bb	ab	ab	aa	ab	ab	ab	ab	aa	ab	ab	ab	bb	bb	ab	ab	ab	aa	ab
372	LG2373	Block22896	57.936	aa	bb	aa	ab	ab	ab	ab	bb	aa	ab	ab	ab	aa	bb	ab	bb	bb	ab	ab	ab	ab	ab	ab	ab	bb	ab	ab	bb	ab	ab	aa	ab	ab	ab	ab	aa	ab	ab	ab	bb	bb	ab	ab	ab	aa	ab
373	LG2373	Block23101	57.936	aa	bb	aa	ab	ab	ab	ab	bb	aa	ab	ab	ab	aa	bb	ab	bb	bb	ab	ab	ab	ab	ab	ab	ab	bb	aa	ab	bb	ab	ab	aa	ab	ab	ab	ab	aa	ab	ab	ab	bb	bb	ab	ab	ab	aa	ab
374	LG2373	Block22181	57.936	aa	bb	aa	ab	ab	ab	ab	bb	aa	ab	ab	ab	aa	bb	ab	bb	bb	ab	ab	ab	ab	ab	ab	ab	bb	ab	ab	bb	ab	ab	aa	ab	ab	ab	ab	aa	ab	ab	ab	bb	bb	ab	ab	ab	aa	ab
375	LG2373	Block22146	57.936	aa	bb	aa	ab	ab	ab	ab	bb	aa	ab	ab	ab	aa	bb	ab	bb	bb	ab	ab	ab	ab	ab	ab	ab	bb	ab	ab	bb	ab	ab	aa	ab	ab	ab	ab	aa	ab	ab	ab	bb	bb	ab	ab	ab	aa	ab
376	LG2373	Block22205	57.936	aa	bb	aa	ab	ab	ab	ab	bb	aa	ab	ab	ab	aa	bb	ab	bb	bb	ab	ab	ab	ab	ab	ab	ab	bb	ab	aa	bb	ab	ab	aa	ab	ab	ab	ab	aa	ab	ab	ab	bb	bb	ab	ab	ab	aa	ab
377	LG2373	Block23199	57.936	aa	bb	aa	ab	ab	ab	ab	bb	aa	ab	ab	ab	aa	bb	ab	bb	bb	ab	ab	ab	ab	ab	ab	ab	bb	ab	ab	bb	ab	ab	aa	ab	ab	ab	ab	aa	ab	ab	ab	bb	bb	ab	ab	ab	aa	ab
378	LG2373	Block22139	57.936	aa	bb	aa	ab	ab	ab	ab	bb	aa	ab	ab	ab	aa	bb	ab	bb	bb	ab	ab	ab	ab	ab	ab	ab	bb	ab	ab	bb	ab	ab	aa	ab	ab	ab	ab	aa	ab	ab	ab	bb	bb	ab	ab	ab	aa	ab
379	LG2373	Block22406	57.936	aa	bb	aa	aa	ab	ab	aa	bb	aa	ab	ab	ab	aa	bb	ab	bb	bb	ab	ab	ab	ab	ab	ab	ab	bb	ab	ab	bb	ab	ab	aa	ab	ab	ab	ab	aa	ab	ab	ab	bb	bb	ab	ab	ab	aa	ab
380	LG2373	Block22729	57.936	aa	bb	aa	ab	ab	ab	aa	bb	aa	aa	ab	ab	aa	bb	ab	bb	bb	ab	ab	ab	ab	ab	ab	ab	bb	ab	ab	bb	ab	ab	aa	ab	ab	ab	ab	aa	ab	ab	ab	bb	bb	ab	ab	ab	aa	ab
381	LG2373	Block23941	57.936	aa	bb	aa	ab	ab	ab	ab	bb	aa	ab	ab	ab	aa	bb	ab	bb	bb	ab	ab	ab	ab	ab	aa	ab	bb	ab	ab	bb	ab	ab	aa	ab	ab	ab	ab	aa	ab	ab	ab	bb	bb	ab	ab	ab	aa	ab
382	LG2373	Block22899	57.936	aa	bb	aa	ab	ab	ab	ab	bb	aa	ab	ab	ab	aa	bb	ab	bb	bb	ab	ab	ab	ab	ab	ab	ab	bb	ab	ab	bb	ab	ab	aa	ab	ab	ab	ab	aa	ab	ab	ab	bb	bb	ab	ab	ab	aa	ab
383	LG2373	Block23100	57.936	aa	bb	aa	ab	ab	aa	ab	bb	aa	ab	ab	ab	aa	bb	ab	bb	bb	ab	ab	ab	ab	ab	ab	ab	bb	aa	ab	bb	ab	ab	aa	ab	ab	ab	ab	aa	ab	ab	ab	bb	bb	ab	ab	ab	aa	ab
384	LG2373	Block22194	57.936	aa	bb	aa	ab	ab	ab	ab	bb	aa	ab	ab	aa	aa	bb	ab	bb	bb	ab	ab	ab	ab	ab	ab	ab	bb	ab	ab	bb	ab	ab	aa	ab	ab	ab	ab	aa	ab	ab	ab	bb	bb	ab	ab	ab	aa	ab
385	LG2373	Block23771	57.936	aa	bb	aa	ab	ab	ab	ab	bb	aa	ab	ab	ab	aa	bb	ab	bb	bb	ab	ab	ab	ab	ab	ab	ab	bb	ab	ab	bb	ab	ab	aa	ab	ab	ab	ab	aa	ab	ab	ab	bb	bb	ab	ab	ab	aa	ab
386	LG2373	Block24069	57.936	aa	bb	aa	ab	ab	ab	ab	bb	aa	ab	ab	ab	aa	bb	ab	bb	bb	ab	ab	ab	ab	ab	ab	ab	bb	ab	ab	bb	ab	ab	aa	ab	ab	ab	ab	aa	ab	ab	ab	bb	bb	ab	ab	ab	aa	ab
387	LG2373	Block23041	57.936	aa	bb	aa	ab	ab	ab	ab	bb	aa	ab	ab	ab	aa	bb	ab	bb	bb	ab	ab	ab	ab	ab	ab	ab	bb	ab	ab	bb	ab	ab	aa	ab	ab	ab	ab	aa	ab	ab	ab	bb	bb	ab	ab	ab	aa	ab
388	LG2373	Block24045	57.936	aa	bb	aa	ab	ab	ab	ab	bb	aa	ab	ab	ab	aa	bb	ab	bb	bb	aa	ab	ab	ab	ab	ab	ab	bb	ab	ab	bb	ab	ab	aa	ab	ab	ab	ab	aa	ab	ab	ab	bb	bb	ab	ab	ab	aa	ab
389	LG2373	Block22195	57.936	aa	bb	aa	ab	ab	ab	ab	bb	aa	ab	ab	aa	aa	bb	ab	bb	bb	ab	ab	ab	ab	ab	ab	ab	bb	ab	ab	bb	ab	ab	aa	ab	ab	ab	ab	aa	ab	ab	ab	bb	bb	ab	ab	ab	aa	ab
390	LG2373	Block22177	57.936	aa	bb	aa	ab	ab	ab	ab	bb	aa	ab	ab	ab	aa	bb	ab	bb	bb	ab	ab	ab	ab	ab	ab	ab	bb	ab	ab	bb	ab	ab	aa	ab	ab	ab	ab	aa	ab	ab	ab	bb	bb	ab	ab	ab	aa	ab
391	LG2373	Block22176	57.936	aa	bb	aa	ab	ab	ab	ab	bb	aa	ab	ab	ab	aa	bb	ab	bb	bb	ab	ab	ab	ab	ab	ab	ab	bb	ab	ab	bb	ab	ab	aa	ab	ab	ab	ab	aa	ab	ab	ab	bb	bb	ab	ab	ab	aa	ab
392	LG2373	Block22140	57.936	aa	bb	aa	ab	ab	ab	ab	bb	aa	ab	ab	ab	aa	bb	ab	bb	bb	ab	ab	ab	ab	ab	ab	ab	bb	ab	ab	bb	ab	ab	aa	ab	ab	ab	ab	aa	ab	ab	ab	bb	bb	ab	ab	ab	aa	ab
393	LG2373	Block22432	57.936	aa	bb	aa	ab	ab	ab	ab	bb	aa	ab	ab	ab	aa	bb	ab	bb	bb	ab	ab	ab	ab	ab	ab	ab	bb	ab	ab	bb	ab	aa	aa	ab	ab	ab	ab	aa	ab	ab	ab	bb	bb	ab	ab	ab	aa	ab
394	LG2373	Block23184	57.936	aa	bb	aa	ab	ab	ab	ab	bb	aa	ab	ab	ab	aa	bb	ab	bb	bb	ab	ab	ab	ab	ab	ab	ab	bb	ab	ab	bb	ab	ab	aa	ab	ab	ab	ab	aa	ab	ab	ab	bb	bb	ab	ab	ab	aa	ab
395	LG2373	Block23067	57.936	aa	bb	aa	ab	ab	ab	ab	bb	aa	ab	ab	ab	aa	bb	ab	bb	bb	ab	ab	ab	ab	ab	ab	ab	bb	ab	ab	bb	ab	ab	aa	ab	ab	ab	ab	aa	ab	ab	ab	bb	bb	ab	ab	ab	aa	ab
396	LG2373	Block24068	57.936	aa	bb	aa	ab	ab	aa	ab	bb	aa	ab	ab	ab	aa	bb	ab	bb	bb	ab	ab	ab	ab	ab	ab	ab	bb	ab	ab	bb	ab	ab	aa	ab	ab	ab	ab	aa	ab	ab	ab	bb	bb	ab	ab	ab	aa	ab
397	LG2373	Block22494	57.936	aa	bb	aa	ab	ab	aa	ab	bb	aa	ab	ab	ab	aa	bb	ab	bb	bb	ab	ab	ab	ab	ab	ab	ab	bb	ab	ab	bb	ab	ab	aa	ab	ab	ab	ab	aa	ab	ab	ab	bb	bb	ab	ab	aa	aa	ab
398	LG2373	Block23179	57.936	aa	bb	aa	ab	ab	ab	ab	bb	aa	ab	ab	ab	aa	bb	ab	bb	bb	ab	ab	ab	ab	ab	ab	ab	bb	ab	ab	bb	ab	ab	aa	ab	ab	ab	ab	aa	ab	ab	ab	bb	bb	ab	ab	ab	aa	ab
399	LG2373	Block23157	57.936	aa	bb	aa	ab	ab	ab	ab	bb	aa	ab	ab	ab	aa	bb	ab	bb	bb	ab	ab	ab	ab	ab	ab	ab	bb	ab	ab	bb	ab	ab	aa	ab	ab	ab	ab	aa	ab	ab	ab	bb	bb	ab	ab	ab	aa	ab
400	LG2373	Block23558	57.936	aa	bb	aa	ab	ab	ab	ab	bb	aa	ab	ab	ab	aa	bb	ab	bb	bb	ab	ab	ab	ab	ab	ab	ab	bb	ab	ab	bb	ab	ab	aa	ab	ab	ab	ab	aa	ab	ab	ab	bb	bb	ab	ab	ab	aa	ab
401	LG2373	Block23185	57.936	aa	bb	aa	ab	ab	ab	ab	bb	aa	ab	ab	ab	aa	bb	ab	bb	bb	ab	ab	ab	ab	ab	ab	ab	bb	ab	ab	bb	ab	ab	aa	ab	ab	ab	ab	aa	ab	ab	ab	bb	bb	ab	ab	ab	aa	ab
402	LG2373	Block23988	57.936	aa	bb	aa	ab	ab	ab	ab	bb	aa	ab	ab	ab	aa	bb	ab	bb	bb	ab	ab	ab	ab	ab	ab	ab	bb	ab	ab	bb	ab	ab	aa	ab	ab	ab	ab	aa	ab	ab	ab	bb	bb	ab	ab	ab	aa	ab
403	LG2373	Block22156	57.936	aa	bb	aa	ab	ab	ab	ab	bb	aa	ab	ab	ab	aa	bb	ab	bb	bb	ab	ab	ab	ab	ab	ab	ab	bb	ab	ab	bb	ab	ab	aa	ab	ab	ab	ab	aa	ab	ab	ab	bb	bb	ab	ab	ab	aa	ab
404	LG2373	Block23175	57.936	aa	bb	aa	ab	ab	ab	ab	bb	aa	ab	ab	ab	aa	bb	ab	bb	bb	ab	ab	ab	ab	ab	ab	ab	bb	ab	ab	bb	ab	ab	aa	ab	ab	ab	ab	aa	ab	ab	ab	bb	bb	ab	ab	ab	aa	ab
405	LG2373	Block23079	57.936	aa	bb	aa	ab	ab	ab	ab	bb	aa	ab	ab	ab	aa	bb	ab	bb	bb	ab	ab	ab	ab	ab	ab	ab	bb	ab	ab	bb	ab	ab	aa	ab	ab	ab	ab	aa	ab	ab	ab	bb	bb	ab	ab	ab	aa	ab
406	LG2373	Block22210	57.936	aa	bb	aa	ab	ab	ab	ab	bb	aa	ab	ab	ab	aa	bb	ab	bb	bb	ab	ab	ab	ab	ab	ab	ab	bb	ab	ab	bb	ab	ab	aa	ab	ab	ab	ab	aa	ab	ab	ab	bb	bb	ab	ab	ab	aa	ab
407	LG2373	Block23210	57.936	aa	bb	aa	ab	ab	ab	ab	bb	aa	ab	ab	ab	aa	bb	ab	bb	bb	ab	ab	ab	ab	ab	ab	ab	bb	ab	ab	bb	ab	ab	aa	ab	ab	ab	ab	aa	ab	ab	ab	bb	bb	ab	ab	ab	aa	ab
408	LG2373	Block23628	57.936	aa	bb	aa	ab	aa	ab	ab	bb	aa	ab	ab	ab	aa	bb	ab	bb	bb	ab	ab	ab	ab	ab	ab	ab	bb	ab	ab	bb	aa	aa	aa	ab	ab	ab	ab	aa	aa	ab	ab	bb	bb	ab	ab	aa	aa	ab
409	LG2373	Block22399	57.936	aa	bb	aa	ab	ab	ab	ab	bb	aa	ab	ab	ab	aa	bb	ab	bb	bb	ab	ab	ab	ab	ab	ab	ab	bb	ab	ab	bb	ab	ab	aa	ab	ab	ab	ab	aa	ab	ab	ab	bb	bb	ab	ab	ab	aa	ab
410	LG2373	Block22142	57.936	aa	bb	aa	ab	ab	ab	ab	bb	aa	ab	ab	ab	aa	bb	ab	bb	bb	ab	ab	ab	ab	ab	ab	ab	bb	ab	ab	bb	ab	ab	aa	ab	ab	ab	ab	aa	ab	ab	ab	bb	bb	ab	ab	ab	aa	ab
411	LG2373	Block23214	57.936	aa	bb	aa	ab	ab	ab	ab	bb	aa	ab	ab	ab	aa	bb	ab	bb	bb	ab	ab	ab	ab	ab	ab	ab	bb	ab	ab	bb	ab	ab	aa	ab	ab	ab	ab	aa	ab	ab	ab	bb	bb	ab	ab	ab	aa	ab
412	LG2373	Block22141	57.936	aa	bb	aa	ab	ab	ab	ab	bb	aa	ab	ab	ab	aa	bb	ab	bb	bb	ab	ab	ab	ab	ab	ab	ab	bb	ab	ab	bb	ab	ab	aa	ab	ab	ab	ab	aa	ab	ab	ab	bb	bb	ab	ab	ab	aa	ab
413	LG2373	Block23161	57.936	aa	bb	aa	ab	ab	ab	ab	bb	aa	ab	ab	ab	aa	bb	ab	bb	bb	ab	ab	ab	ab	ab	ab	ab	bb	ab	ab	bb	ab	ab	aa	ab	ab	ab	ab	aa	ab	ab	ab	bb	bb	ab	ab	ab	aa	ab
414	LG2373	Block23119	57.936	aa	bb	aa	ab	ab	ab	ab	bb	aa	ab	ab	ab	aa	bb	ab	bb	bb	ab	ab	ab	ab	ab	ab	ab	bb	ab	ab	bb	ab	ab	aa	ab	ab	ab	ab	aa	ab	ab	ab	bb	bb	ab	ab	ab	aa	ab
415	LG2373	Block23159	57.936	aa	bb	aa	ab	ab	ab	ab	bb	aa	ab	ab	ab	aa	bb	ab	bb	bb	ab	ab	ab	ab	ab	ab	ab	bb	ab	ab	bb	ab	ab	aa	ab	ab	ab	ab	aa	ab	ab	ab	bb	bb	ab	ab	ab	aa	ab
416	LG2373	Block23194	57.936	aa	bb	aa	ab	ab	ab	ab	bb	aa	ab	ab	ab	aa	bb	ab	bb	bb	ab	ab	ab	ab	ab	ab	ab	bb	ab	ab	bb	ab	ab	aa	ab	ab	ab	ab	aa	ab	ab	ab	bb	bb	ab	ab	ab	aa	ab
417	LG2373	Block22137	57.936	aa	bb	aa	ab	ab	ab	ab	bb	aa	ab	ab	ab	aa	bb	ab	bb	bb	ab	ab	ab	ab	ab	ab	ab	bb	ab	ab	bb	ab	ab	aa	ab	ab	ab	ab	aa	ab	ab	ab	bb	bb	ab	ab	ab	aa	ab
418	LG2373	Block22152	57.936	aa	bb	aa	ab	ab	ab	ab	bb	aa	ab	ab	ab	aa	bb	ab	bb	bb	ab	ab	ab	ab	ab	ab	ab	bb	ab	ab	bb	ab	ab	aa	ab	ab	ab	ab	aa	ab	ab	ab	bb	bb	ab	ab	ab	aa	ab
419	LG2373	Block24049	57.936	aa	bb	aa	ab	ab	ab	ab	bb	aa	ab	ab	ab	aa	bb	ab	bb	bb	ab	ab	ab	ab	ab	ab	ab	bb	ab	ab	bb	ab	ab	aa	ab	ab	ab	ab	aa	ab	ab	ab	bb	bb	ab	ab	ab	aa	ab
420	LG2373	Block23581	57.936	aa	bb	aa	ab	ab	ab	ab	bb	aa	ab	ab	ab	aa	bb	ab	bb	bb	ab	ab	ab	ab	aa	ab	ab	bb	aa	ab	bb	ab	ab	aa	ab	ab	ab	ab	aa	ab	ab	ab	bb	bb	ab	ab	ab	aa	ab
421	LG2373	Block23176	57.936	aa	bb	aa	ab	ab	ab	ab	bb	aa	ab	ab	ab	aa	bb	ab	bb	bb	ab	ab	ab	ab	ab	ab	ab	bb	ab	ab	bb	ab	ab	aa	ab	ab	ab	ab	aa	ab	ab	ab	bb	bb	ab	ab	ab	aa	ab
422	LG2373	Block22135	57.936	aa	bb	aa	ab	ab	ab	ab	bb	aa	ab	ab	ab	aa	bb	ab	bb	bb	ab	ab	ab	ab	aa	ab	ab	bb	ab	ab	bb	ab	ab	aa	ab	ab	ab	ab	aa	ab	ab	ab	bb	bb	ab	ab	ab	aa	ab
423	LG2373	Block22157	57.936	aa	bb	aa	ab	ab	ab	ab	bb	aa	ab	ab	ab	aa	bb	ab	bb	bb	ab	ab	ab	ab	ab	ab	ab	bb	ab	ab	bb	ab	ab	aa	ab	ab	ab	ab	aa	ab	ab	ab	bb	bb	ab	ab	ab	aa	ab
424	LG2373	Block24044	57.936	aa	bb	aa	ab	ab	ab	ab	bb	aa	ab	ab	ab	aa	bb	ab	bb	bb	aa	ab	ab	ab	ab	ab	ab	bb	ab	ab	bb	ab	ab	aa	aa	ab	ab	ab	aa	ab	ab	ab	bb	bb	ab	ab	ab	aa	ab
425	LG2373	Block22689	57.936	aa	bb	aa	ab	ab	ab	ab	bb	aa	ab	ab	ab	aa	bb	ab	bb	bb	ab	ab	ab	ab	ab	ab	ab	bb	ab	ab	bb	ab	ab	aa	ab	ab	ab	ab	aa	ab	ab	ab	bb	bb	ab	ab	ab	aa	ab
426	LG2373	Block23182	57.936	aa	bb	aa	ab	ab	ab	ab	bb	aa	ab	ab	ab	aa	bb	ab	bb	bb	ab	ab	ab	ab	ab	ab	ab	bb	ab	ab	bb	ab	ab	aa	ab	ab	ab	ab	aa	ab	ab	ab	bb	bb	ab	ab	ab	aa	ab
427	LG2373	Block23533	57.936	aa	bb	aa	ab	ab	ab	ab	bb	aa	ab	ab	ab	aa	bb	ab	bb	bb	ab	ab	ab	ab	ab	ab	ab	bb	ab	ab	bb	ab	ab	aa	ab	ab	ab	ab	aa	ab	ab	ab	bb	bb	ab	ab	ab	aa	ab
428	LG2373	Block23129	57.936	aa	bb	aa	ab	ab	ab	ab	bb	aa	ab	ab	ab	aa	bb	ab	bb	bb	ab	ab	ab	ab	ab	ab	ab	bb	ab	ab	bb	ab	ab	aa	ab	ab	ab	ab	aa	ab	ab	ab	bb	bb	ab	ab	ab	aa	ab
429	LG2373	Block23128	57.936	aa	bb	aa	ab	ab	ab	ab	bb	aa	ab	ab	ab	aa	bb	ab	bb	bb	ab	ab	ab	ab	ab	ab	ab	bb	ab	ab	bb	ab	ab	aa	ab	ab	ab	ab	aa	ab	ab	ab	bb	bb	ab	ab	ab	aa	ab
430	LG2373	Block22192	57.936	aa	bb	aa	ab	ab	ab	ab	bb	aa	ab	ab	ab	aa	bb	ab	bb	bb	ab	ab	ab	ab	ab	ab	ab	bb	ab	ab	bb	ab	ab	aa	ab	ab	ab	ab	aa	ab	ab	ab	bb	bb	ab	ab	ab	aa	ab
431	LG2373	Block23177	57.936	aa	bb	aa	ab	ab	ab	ab	bb	aa	ab	ab	ab	aa	bb	ab	bb	bb	ab	ab	ab	ab	ab	ab	ab	bb	ab	ab	bb	ab	ab	aa	ab	ab	ab	ab	aa	ab	ab	ab	bb	bb	ab	ab	ab	aa	ab
432	LG2373	Block22832	57.936	aa	bb	aa	ab	ab	ab	ab	bb	aa	ab	ab	ab	aa	bb	ab	bb	bb	ab	ab	ab	ab	ab	ab	ab	bb	ab	ab	bb	ab	ab	aa	ab	ab	ab	ab	aa	ab	ab	ab	bb	bb	ab	ab	ab	aa	ab
433	LG2373	Block22398	57.936	aa	bb	aa	ab	ab	ab	ab	bb	aa	ab	ab	ab	aa	bb	ab	bb	bb	ab	ab	ab	ab	ab	ab	ab	bb	ab	ab	bb	ab	ab	aa	ab	ab	ab	ab	aa	ab	ab	ab	bb	bb	ab	ab	ab	aa	ab
434	LG2373	Block22150	57.936	aa	bb	aa	ab	ab	ab	ab	bb	aa	ab	ab	ab	aa	bb	ab	bb	bb	ab	ab	ab	ab	ab	ab	ab	bb	ab	ab	bb	ab	ab	aa	ab	ab	ab	ab	aa	ab	ab	ab	bb	bb	ab	ab	ab	aa	ab
435	LG2373	Block22154	57.936	aa	bb	aa	ab	ab	ab	ab	bb	aa	ab	ab	ab	aa	bb	ab	bb	bb	ab	ab	ab	ab	ab	ab	ab	bb	ab	ab	bb	ab	ab	aa	ab	ab	ab	ab	aa	ab	ab	ab	bb	bb	ab	ab	ab	aa	ab
436	LG2373	Block23160	57.936	aa	bb	aa	ab	ab	ab	ab	bb	aa	ab	ab	ab	aa	bb	ab	bb	bb	ab	ab	ab	ab	ab	ab	ab	bb	ab	ab	bb	ab	ab	aa	ab	ab	ab	ab	aa	ab	ab	ab	bb	bb	ab	ab	ab	aa	ab
437	LG2373	Block22172	57.936	aa	bb	aa	ab	ab	ab	ab	bb	aa	ab	ab	ab	aa	bb	ab	bb	bb	ab	ab	ab	ab	ab	ab	ab	bb	ab	ab	bb	ab	ab	aa	ab	ab	ab	ab	aa	ab	ab	ab	bb	bb	ab	ab	ab	aa	ab
438	LG2373	Block23103	57.936	aa	bb	aa	ab	ab	ab	ab	bb	aa	ab	ab	ab	aa	bb	ab	bb	bb	ab	ab	ab	ab	ab	ab	ab	bb	ab	ab	bb	ab	ab	aa	ab	ab	ab	ab	aa	ab	ab	ab	bb	bb	ab	ab	ab	aa	ab
439	LG2373	Block22151	57.936	aa	bb	aa	ab	ab	ab	ab	bb	aa	ab	ab	ab	aa	bb	ab	bb	bb	ab	ab	ab	ab	ab	ab	ab	bb	ab	ab	bb	ab	ab	aa	ab	ab	ab	ab	aa	ab	ab	ab	bb	bb	ab	ab	ab	aa	ab
440	LG2373	Block22158	57.936	aa	bb	aa	ab	ab	ab	ab	bb	aa	ab	ab	ab	aa	bb	ab	bb	bb	ab	ab	ab	ab	ab	ab	ab	bb	ab	ab	bb	ab	ab	aa	ab	ab	ab	ab	aa	ab	ab	ab	bb	bb	ab	ab	ab	aa	ab
441	LG2373	Block23559	57.936	aa	bb	aa	ab	ab	ab	ab	bb	aa	ab	ab	ab	aa	bb	ab	bb	bb	ab	ab	ab	ab	ab	ab	ab	bb	ab	ab	bb	ab	ab	aa	ab	ab	ab	ab	aa	ab	ab	ab	bb	bb	ab	ab	ab	aa	ab
442	LG2373	Block23124	58.195	aa	bb	aa	ab	ab	ab	ab	bb	aa	ab	ab	ab	aa	bb	ab	bb	bb	ab	ab	ab	ab	ab	ab	ab	bb	ab	ab	bb	ab	ab	aa	ab	ab	ab	ab	aa	ab	ab	ab	bb	bb	ab	ab	ab	aa	ab
443	LG2373	Block23836	58.195	aa	bb	aa	ab	ab	ab	ab	bb	aa	ab	ab	ab	aa	bb	ab	bb	bb	ab	ab	ab	ab	ab	ab	ab	bb	ab	ab	bb	ab	ab	aa	ab	ab	ab	ab	aa	ab	ab	ab	bb	bb	ab	ab	ab	aa	ab
444	LG2373	Block23149	58.195	aa	bb	aa	ab	ab	ab	ab	bb	aa	ab	ab	ab	aa	bb	ab	bb	bb	ab	ab	ab	ab	ab	ab	ab	bb	ab	aa	bb	ab	ab	aa	ab	ab	ab	ab	aa	ab	ab	ab	bb	bb	ab	ab	ab	aa	ab
445	LG2373	Block23193	58.195	aa	bb	aa	ab	ab	ab	ab	bb	aa	ab	ab	ab	aa	bb	ab	bb	bb	ab	ab	ab	ab	ab	ab	ab	bb	ab	ab	bb	ab	ab	aa	ab	ab	ab	ab	aa	ab	ab	ab	bb	bb	ab	ab	ab	aa	ab
446	LG2373	Block23830	58.195	aa	bb	aa	aa	ab	ab	ab	bb	aa	ab	ab	ab	aa	bb	ab	bb	bb	ab	ab	ab	ab	ab	ab	ab	bb	ab	ab	bb	ab	ab	aa	ab	ab	ab	ab	aa	ab	ab	ab	bb	bb	ab	ab	ab	aa	ab
447	LG2373	Block23353	58.195	aa	bb	aa	ab	ab	ab	ab	bb	aa	ab	ab	ab	aa	bb	ab	bb	bb	ab	ab	ab	ab	ab	ab	ab	bb	ab	ab	bb	ab	ab	aa	ab	ab	ab	ab	aa	ab	ab	ab	bb	bb	aa	ab	ab	aa	ab
448	LG2373	Block23835	58.195	aa	bb	aa	ab	ab	ab	ab	bb	aa	ab	ab	ab	aa	bb	ab	bb	bb	ab	ab	ab	ab	ab	ab	ab	bb	ab	ab	bb	ab	ab	aa	ab	ab	ab	ab	aa	ab	ab	ab	bb	bb	ab	ab	ab	aa	ab
449	LG2373	Block23171	58.713	aa	bb	aa	aa	ab	ab	ab	bb	aa	ab	ab	ab	aa	bb	ab	bb	bb	ab	ab	ab	ab	ab	ab	ab	bb	ab	ab	bb	ab	ab	aa	ab	ab	ab	ab	aa	ab	ab	ab	bb	bb	ab	ab	ab	aa	ab
450	LG2373	Block23165	58.713	aa	bb	aa	ab	ab	ab	ab	bb	aa	ab	ab	ab	aa	bb	ab	bb	bb	ab	ab	ab	ab	ab	ab	ab	bb	ab	ab	bb	ab	ab	aa	ab	ab	ab	ab	aa	ab	ab	ab	bb	bb	ab	ab	ab	aa	ab
451	LG2373	Block25125	58.972	aa	bb	aa	ab	ab	ab	ab	bb	aa	ab	ab	ab	aa	bb	ab	bb	bb	ab	ab	ab	ab	ab	ab	ab	bb	ab	ab	bb	ab	ab	aa	ab	ab	ab	ab	aa	ab	ab	ab	bb	bb	ab	ab	ab	aa	ab
452	LG2373	Block24121	58.972	aa	bb	aa	ab	ab	ab	ab	bb	aa	ab	ab	ab	aa	bb	ab	bb	bb	ab	ab	ab	ab	ab	ab	ab	bb	ab	ab	bb	ab	ab	aa	ab	ab	ab	ab	aa	ab	ab	ab	bb	bb	ab	ab	ab	aa	ab
453	LG2373	Block25124	58.972	aa	bb	aa	ab	ab	ab	ab	bb	aa	ab	ab	ab	aa	bb	ab	bb	bb	ab	aa	ab	ab	ab	ab	ab	bb	ab	ab	bb	ab	ab	aa	ab	ab	ab	ab	aa	ab	ab	ab	bb	bb	ab	ab	ab	aa	ab
454	LG2373	Block24421	58.972	aa	bb	aa	ab	ab	ab	ab	bb	aa	ab	ab	ab	aa	bb	ab	bb	bb	ab	ab	ab	ab	ab	ab	ab	bb	ab	ab	bb	ab	ab	aa	ab	ab	ab	ab	aa	ab	ab	ab	bb	bb	ab	ab	ab	aa	ab
455	LG2373	Block24115	59.231	aa	bb	aa	ab	ab	ab	ab	bb	aa	ab	ab	ab	aa	bb	ab	bb	bb	ab	ab	ab	ab	ab	ab	ab	bb	ab	ab	bb	ab	ab	aa	ab	ab	ab	ab	aa	ab	ab	ab	bb	bb	ab	ab	ab	aa	ab
456	LG2373	Block25128	59.231	aa	bb	aa	ab	ab	ab	ab	bb	aa	ab	ab	ab	aa	bb	ab	bb	bb	ab	ab	ab	ab	ab	ab	ab	bb	ab	ab	bb	ab	ab	aa	ab	ab	ab	ab	aa	ab	ab	ab	bb	bb	ab	ab	ab	aa	ab
457	LG2373	Block25145	59.231	aa	bb	aa	ab	ab	ab	ab	bb	aa	ab	ab	ab	aa	bb	ab	bb	bb	ab	ab	ab	ab	ab	ab	ab	bb	ab	ab	bb	ab	ab	aa	ab	ab	ab	ab	aa	ab	ab	ab	bb	bb	ab	ab	ab	aa	ab
458	LG2373	Block25097	59.231	aa	bb	aa	ab	ab	ab	ab	bb	aa	ab	ab	ab	aa	bb	ab	bb	bb	ab	ab	ab	ab	ab	ab	ab	bb	ab	ab	bb	ab	ab	aa	ab	ab	ab	ab	aa	ab	ab	ab	bb	bb	ab	ab	ab	aa	ab
459	LG2373	Block24231	59.231	aa	bb	aa	ab	ab	ab	ab	bb	aa	ab	ab	ab	aa	bb	ab	bb	bb	aa	ab	ab	ab	ab	ab	ab	bb	ab	ab	bb	ab	ab	aa	ab	ab	ab	ab	aa	ab	ab	ab	bb	bb	ab	ab	ab	aa	ab
460	LG2373	Block24565	59.231	aa	bb	aa	ab	ab	ab	ab	bb	aa	ab	ab	ab	aa	bb	ab	bb	bb	ab	ab	ab	ab	aa	ab	ab	bb	aa	ab	bb	ab	ab	aa	ab	ab	ab	ab	aa	ab	ab	ab	bb	bb	ab	aa	ab	aa	ab
461	LG2373	Block25130	59.231	aa	bb	aa	ab	ab	ab	ab	bb	aa	ab	ab	ab	aa	bb	ab	bb	bb	ab	ab	ab	ab	ab	ab	ab	bb	ab	ab	bb	ab	ab	aa	ab	ab	ab	ab	aa	ab	ab	ab	bb	bb	ab	ab	ab	aa	ab
462	LG2373	Block24129	59.231	aa	bb	aa	ab	ab	ab	ab	bb	aa	ab	ab	ab	aa	bb	ab	bb	bb	ab	ab	ab	ab	ab	ab	ab	bb	ab	ab	bb	ab	ab	aa	ab	ab	ab	ab	aa	ab	ab	ab	bb	bb	ab	ab	ab	aa	ab
463	LG2373	Block24119	59.231	aa	bb	aa	ab	ab	ab	ab	bb	aa	ab	ab	ab	aa	bb	ab	bb	bb	ab	ab	ab	ab	ab	ab	ab	bb	ab	ab	bb	ab	ab	aa	ab	ab	ab	ab	aa	ab	ab	ab	bb	bb	ab	ab	ab	aa	ab
464	LG2373	Block25142	59.231	aa	bb	aa	ab	ab	ab	ab	bb	aa	ab	ab	ab	aa	bb	ab	bb	bb	ab	ab	ab	ab	ab	ab	ab	bb	ab	ab	bb	ab	ab	aa	ab	ab	ab	ab	aa	ab	ab	ab	bb	bb	ab	ab	ab	aa	ab
465	LG2373	Block25099	59.231	aa	bb	aa	ab	ab	ab	ab	bb	aa	ab	ab	ab	aa	bb	ab	bb	bb	ab	ab	ab	ab	ab	ab	ab	bb	ab	ab	bb	ab	ab	aa	ab	ab	ab	ab	aa	ab	ab	ab	bb	bb	ab	ab	ab	aa	ab
466	LG2373	Block24149	59.231	aa	bb	aa	ab	ab	ab	ab	bb	aa	ab	ab	ab	aa	bb	ab	bb	bb	ab	ab	ab	ab	ab	ab	ab	bb	ab	ab	bb	ab	ab	aa	ab	ab	ab	ab	aa	ab	ab	ab	bb	bb	ab	ab	ab	aa	ab
467	LG2373	Block24114	59.231	aa	bb	aa	ab	ab	ab	ab	bb	aa	ab	ab	ab	aa	bb	ab	bb	bb	ab	ab	ab	ab	ab	ab	ab	bb	ab	ab	bb	ab	ab	aa	ab	ab	ab	ab	aa	ab	ab	ab	bb	bb	ab	ab	ab	aa	ab
468	LG2373	Block24117	59.231	aa	bb	aa	ab	ab	ab	ab	bb	aa	ab	ab	ab	aa	bb	ab	bb	bb	ab	ab	ab	ab	ab	ab	ab	bb	ab	ab	bb	ab	ab	aa	ab	ab	ab	ab	aa	ab	ab	ab	bb	bb	ab	ab	ab	aa	ab
469	LG2373	Block25147	59.231	aa	bb	aa	ab	ab	ab	ab	bb	aa	aa	ab	ab	aa	bb	ab	bb	bb	ab	ab	ab	ab	ab	ab	ab	bb	ab	ab	bb	ab	ab	aa	ab	ab	ab	ab	aa	ab	ab	ab	bb	bb	ab	ab	ab	aa	ab
470	LG2373	Block25126	59.231	aa	bb	aa	ab	ab	ab	ab	bb	aa	ab	ab	ab	aa	bb	ab	bb	bb	ab	ab	ab	ab	ab	ab	ab	bb	ab	ab	bb	ab	ab	aa	ab	ab	ab	ab	aa	ab	ab	ab	bb	bb	ab	ab	ab	aa	ab
471	LG2373	Block24116	59.231	aa	bb	aa	ab	ab	ab	ab	bb	aa	ab	ab	ab	aa	bb	ab	bb	bb	ab	ab	ab	ab	ab	ab	ab	bb	ab	ab	bb	ab	ab	aa	ab	ab	ab	ab	aa	ab	ab	ab	bb	bb	ab	ab	ab	aa	ab
472	LG2373	Block25132	59.231	aa	bb	aa	ab	ab	ab	ab	bb	aa	ab	ab	ab	aa	bb	ab	bb	bb	ab	ab	ab	ab	ab	ab	ab	bb	ab	ab	bb	ab	ab	aa	ab	ab	ab	ab	aa	ab	ab	ab	bb	bb	ab	ab	ab	aa	ab
473	LG2373	Block24118	59.231	aa	bb	aa	ab	ab	ab	ab	bb	aa	ab	ab	ab	aa	bb	ab	bb	bb	ab	ab	ab	ab	ab	ab	ab	bb	ab	ab	bb	ab	ab	aa	ab	ab	ab	ab	aa	ab	ab	ab	bb	bb	ab	ab	ab	aa	ab
474	LG2373	Block25148	59.231	aa	bb	aa	ab	ab	ab	ab	bb	aa	ab	ab	ab	aa	bb	ab	bb	bb	ab	ab	ab	ab	ab	ab	ab	bb	ab	ab	bb	ab	ab	aa	ab	ab	ab	ab	aa	ab	ab	ab	bb	bb	ab	ab	ab	aa	ab
475	LG2373	Block25149	59.49	aa	bb	aa	ab	ab	ab	ab	bb	aa	ab	ab	ab	aa	bb	ab	bb	bb	ab	ab	ab	ab	ab	ab	ab	bb	ab	ab	bb	ab	ab	aa	ab	ab	ab	ab	aa	ab	ab	ab	bb	bb	ab	ab	ab	aa	ab
476	LG2373	Block25151	59.749	aa	bb	aa	ab	ab	ab	ab	bb	aa	ab	ab	ab	aa	bb	ab	bb	bb	ab	ab	ab	ab	ab	ab	ab	bb	ab	ab	bb	ab	ab	aa	ab	ab	ab	ab	aa	ab	ab	ab	bb	bb	ab	ab	ab	aa	ab
477	LG2373	Block25150	59.749	aa	bb	aa	ab	ab	ab	ab	bb	aa	ab	ab	ab	aa	bb	ab	bb	bb	ab	ab	ab	ab	ab	ab	ab	bb	ab	ab	bb	ab	ab	aa	ab	ab	ab	ab	aa	ab	ab	ab	bb	bb	ab	ab	ab	aa	ab
478	LG2373	Block25156	60.008	aa	bb	aa	ab	ab	ab	ab	bb	aa	ab	ab	ab	aa	ab	ab	bb	bb	ab	ab	ab	ab	ab	ab	ab	bb	ab	ab	bb	ab	ab	aa	ab	ab	ab	ab	aa	ab	ab	ab	bb	bb	ab	ab	ab	aa	ab
479	LG2373	Block25157	60.008	aa	bb	aa	ab	ab	ab	ab	bb	aa	ab	ab	ab	aa	ab	ab	bb	bb	ab	ab	ab	ab	ab	ab	ab	bb	ab	ab	bb	ab	ab	aa	ab	ab	ab	ab	aa	ab	ab	ab	bb	bb	ab	ab	ab	aa	ab
480	LG2373	Block25158	60.008	aa	bb	aa	ab	ab	ab	ab	bb	aa	ab	ab	ab	aa	ab	ab	bb	bb	ab	ab	ab	ab	ab	ab	ab	bb	ab	ab	bb	ab	ab	aa	ab	ab	ab	ab	aa	ab	ab	ab	bb	bb	ab	ab	ab	aa	ab
481	LG2373	Block25159	60.267	aa	bb	aa	ab	ab	ab	ab	bb	aa	ab	ab	ab	aa	ab	ab	bb	bb	ab	ab	ab	ab	ab	ab	ab	bb	ab	ab	bb	ab	ab	aa	ab	ab	ab	ab	aa	ab	ab	ab	bb	bb	ab	ab	ab	aa	ab
482	LG2373	Block25161	60.267	aa	bb	aa	ab	ab	ab	ab	bb	aa	ab	ab	ab	aa	ab	ab	bb	bb	ab	ab	ab	ab	ab	ab	ab	bb	ab	ab	bb	ab	ab	aa	ab	ab	ab	ab	aa	ab	ab	ab	bb	bb	ab	ab	ab	aa	ab
483	LG2373	Block25160	60.267	aa	bb	aa	ab	ab	ab	ab	bb	aa	ab	ab	ab	aa	ab	ab	bb	bb	ab	ab	ab	ab	ab	ab	ab	bb	ab	ab	bb	ab	ab	aa	ab	ab	ab	ab	aa	ab	ab	ab	bb	bb	ab	ab	ab	aa	ab
484	LG2373	Block25163	60.267	aa	bb	aa	ab	ab	ab	ab	bb	aa	ab	ab	ab	aa	ab	ab	bb	bb	ab	ab	ab	ab	ab	ab	ab	bb	ab	ab	bb	ab	ab	aa	ab	ab	ab	ab	aa	ab	ab	ab	bb	bb	ab	ab	ab	aa	ab
485	LG2373	Block25162	60.267	aa	bb	aa	ab	ab	ab	ab	bb	aa	ab	ab	ab	aa	ab	ab	bb	bb	ab	ab	ab	ab	ab	ab	ab	bb	ab	ab	bb	ab	ab	aa	ab	ab	ab	ab	aa	ab	ab	ab	bb	bb	ab	ab	ab	aa	ab
486	LG2373	Block25164	60.526	aa	bb	aa	ab	ab	ab	ab	bb	aa	ab	ab	ab	aa	ab	ab	bb	ab	ab	ab	ab	ab	ab	ab	ab	bb	ab	ab	bb	ab	ab	aa	ab	ab	ab	ab	aa	ab	ab	ab	bb	bb	ab	ab	ab	aa	ab
487	LG2373	Block25165	60.785	aa	bb	aa	ab	ab	ab	ab	bb	aa	ab	ab	ab	aa	ab	ab	bb	ab	ab	ab	ab	ab	ab	ab	ab	bb	ab	ab	bb	ab	ab	aa	ab	ab	ab	ab	aa	ab	ab	ab	bb	bb	ab	ab	ab	aa	ab
488	LG2373	Block25167	61.044	aa	bb	aa	ab	ab	ab	ab	bb	aa	ab	ab	ab	aa	ab	ab	bb	ab	ab	ab	ab	ab	ab	ab	ab	bb	ab	ab	bb	ab	ab	aa	ab	ab	ab	ab	aa	ab	ab	ab	bb	bb	ab	ab	ab	aa	ab
489	LG2373	Block25168	61.304	aa	bb	aa	ab	ab	ab	ab	bb	aa	ab	ab	ab	aa	ab	ab	bb	ab	ab	ab	ab	ab	ab	ab	ab	bb	ab	ab	bb	ab	ab	aa	ab	ab	ab	ab	aa	ab	ab	ab	bb	bb	ab	ab	ab	aa	ab
490	LG2373	Block25169	61.563	aa	bb	aa	ab	ab	ab	ab	bb	aa	ab	ab	ab	aa	ab	ab	bb	ab	ab	ab	ab	ab	ab	ab	ab	bb	ab	ab	bb	ab	ab	aa	ab	ab	ab	ab	aa	ab	ab	ab	ab	bb	ab	ab	ab	aa	ab
491	LG2373	Block25170	61.822	aa	bb	aa	ab	ab	ab	ab	bb	aa	ab	ab	ab	aa	ab	ab	bb	ab	ab	ab	ab	ab	ab	ab	ab	bb	ab	ab	bb	ab	ab	aa	ab	ab	ab	ab	aa	ab	ab	ab	ab	bb	ab	ab	ab	aa	ab
492	LG2373	Block25171	62.081	aa	bb	aa	ab	ab	ab	ab	bb	aa	ab	ab	ab	aa	ab	ab	bb	ab	ab	ab	ab	ab	ab	ab	ab	bb	ab	ab	bb	ab	ab	aa	ab	ab	ab	ab	aa	ab	ab	ab	ab	bb	ab	ab	ab	aa	ab
493	LG2373	Block25173	62.599	aa	bb	aa	ab	ab	ab	aa	bb	aa	ab	ab	ab	aa	ab	ab	bb	ab	ab	ab	ab	ab	ab	ab	ab	bb	ab	ab	bb	ab	ab	aa	ab	ab	ab	ab	aa	ab	ab	ab	ab	bb	ab	ab	ab	aa	ab
494	LG2373	Block25174	62.858	aa	bb	aa	ab	ab	ab	aa	bb	aa	ab	ab	ab	aa	ab	ab	bb	ab	ab	ab	ab	ab	ab	bb	ab	bb	ab	ab	bb	ab	ab	aa	ab	ab	ab	ab	aa	ab	ab	ab	ab	bb	ab	ab	ab	aa	ab
495	LG2373	Block25263	63.117	aa	bb	aa	ab	ab	ab	aa	bb	aa	ab	ab	ab	ab	ab	ab	bb	ab	ab	ab	ab	ab	ab	bb	ab	bb	ab	ab	bb	ab	ab	aa	ab	ab	ab	ab	aa	ab	ab	ab	ab	bb	ab	ab	ab	aa	ab
496	LG2373	Block25196	63.117	aa	bb	aa	ab	ab	ab	aa	bb	aa	ab	ab	ab	ab	ab	ab	bb	ab	ab	ab	ab	ab	ab	bb	ab	bb	ab	ab	bb	ab	ab	aa	ab	ab	ab	ab	aa	ab	ab	ab	ab	bb	ab	ab	ab	aa	ab
497	LG2373	Block25296	63.117	aa	bb	aa	ab	ab	ab	aa	bb	aa	ab	ab	ab	ab	ab	ab	bb	ab	ab	ab	ab	ab	ab	bb	ab	bb	ab	ab	bb	ab	ab	aa	ab	ab	ab	ab	aa	ab	ab	ab	ab	bb	ab	ab	ab	aa	ab
498	LG2373	Block25202	63.117	aa	bb	aa	ab	ab	ab	aa	bb	aa	ab	ab	ab	ab	ab	ab	bb	ab	ab	aa	ab	ab	ab	bb	ab	bb	ab	ab	bb	ab	ab	aa	ab	ab	ab	ab	aa	ab	ab	ab	ab	bb	ab	ab	ab	aa	ab
499	LG2373	Block25241	63.117	aa	bb	aa	ab	ab	ab	aa	bb	aa	ab	ab	ab	ab	ab	ab	bb	ab	ab	ab	ab	ab	ab	bb	ab	bb	ab	ab	bb	ab	ab	aa	ab	ab	ab	ab	aa	ab	ab	ab	ab	bb	ab	ab	ab	aa	ab
500	LG2373	Block25280	63.117	aa	bb	aa	ab	ab	ab	aa	bb	aa	ab	ab	ab	ab	ab	ab	bb	ab	ab	ab	ab	ab	ab	bb	ab	bb	ab	ab	bb	ab	ab	aa	ab	ab	ab	ab	aa	ab	ab	ab	ab	bb	ab	ab	ab	aa	ab
501	LG2373	Block25260	63.117	aa	bb	aa	ab	ab	ab	aa	bb	aa	ab	ab	ab	ab	ab	ab	bb	ab	ab	ab	ab	ab	ab	bb	ab	bb	ab	ab	bb	ab	ab	aa	ab	ab	ab	ab	aa	ab	ab	ab	ab	bb	ab	ab	ab	aa	ab
502	LG2373	Block25234	63.118	aa	bb	aa	ab	ab	ab	aa	bb	aa	ab	ab	ab	ab	ab	ab	bb	ab	ab	ab	ab	ab	ab	bb	ab	bb	ab	ab	bb	ab	ab	aa	ab	ab	ab	ab	aa	aa	ab	ab	ab	bb	ab	ab	ab	aa	ab
503	LG2373	Block25250	63.118	aa	bb	aa	ab	ab	ab	aa	bb	aa	ab	ab	ab	ab	ab	ab	bb	ab	ab	ab	ab	ab	ab	bb	ab	bb	ab	ab	bb	ab	ab	aa	ab	ab	ab	ab	aa	ab	ab	ab	ab	bb	ab	ab	ab	aa	ab
504	LG2373	Block25179	63.118	aa	bb	aa	ab	ab	ab	aa	bb	aa	ab	ab	ab	ab	ab	ab	bb	ab	ab	ab	ab	ab	ab	bb	ab	bb	ab	ab	bb	ab	ab	aa	ab	ab	ab	ab	aa	ab	ab	ab	ab	bb	ab	ab	ab	aa	ab
505	LG2373	Block25180	63.118	aa	bb	aa	ab	ab	ab	aa	bb	aa	ab	ab	ab	ab	ab	ab	bb	ab	ab	ab	ab	ab	ab	bb	ab	bb	ab	ab	bb	ab	ab	aa	ab	ab	ab	ab	aa	ab	ab	ab	ab	bb	ab	ab	ab	aa	ab
506	LG2373	Block25187	63.118	aa	bb	aa	ab	ab	ab	aa	bb	aa	ab	ab	ab	ab	ab	ab	bb	ab	ab	ab	ab	ab	ab	bb	ab	bb	ab	ab	bb	ab	ab	aa	ab	ab	ab	ab	aa	ab	ab	ab	ab	bb	ab	ab	ab	aa	ab
507	LG2373	Block25277	63.118	aa	bb	aa	ab	ab	ab	aa	bb	aa	ab	ab	ab	ab	ab	ab	bb	ab	ab	ab	ab	ab	ab	bb	ab	bb	ab	ab	bb	ab	ab	aa	ab	ab	ab	ab	aa	ab	ab	ab	ab	bb	ab	ab	ab	aa	ab
508	LG2373	Block25224	63.118	aa	bb	aa	ab	ab	ab	aa	bb	aa	ab	ab	ab	ab	ab	ab	bb	ab	ab	aa	ab	ab	ab	bb	ab	bb	ab	ab	bb	ab	ab	aa	ab	ab	ab	ab	aa	ab	ab	ab	ab	bb	ab	ab	ab	aa	ab
509	LG2373	Block25295	63.118	aa	bb	aa	ab	ab	ab	aa	bb	aa	ab	ab	ab	ab	ab	ab	bb	ab	ab	ab	ab	ab	ab	bb	ab	bb	ab	ab	bb	ab	ab	aa	ab	ab	ab	ab	aa	ab	ab	ab	ab	bb	ab	ab	ab	aa	ab
510	LG2373	Block25228	63.118	aa	bb	aa	ab	ab	ab	aa	bb	aa	ab	ab	ab	ab	ab	ab	bb	ab	ab	ab	ab	ab	ab	bb	ab	bb	ab	ab	bb	ab	ab	aa	ab	ab	ab	ab	aa	ab	ab	ab	ab	bb	ab	ab	ab	aa	ab
511	LG2373	Block25273	63.118	aa	bb	aa	ab	ab	ab	aa	bb	aa	ab	ab	ab	ab	ab	ab	bb	ab	ab	ab	ab	ab	ab	bb	ab	bb	ab	ab	bb	ab	ab	aa	ab	ab	ab	ab	aa	ab	ab	ab	ab	bb	ab	ab	ab	aa	ab
512	LG2373	Block25261	63.118	aa	bb	aa	ab	ab	ab	aa	bb	aa	ab	ab	ab	ab	ab	ab	bb	ab	ab	ab	ab	ab	ab	bb	ab	bb	ab	ab	bb	ab	ab	aa	ab	ab	ab	ab	aa	ab	ab	ab	ab	bb	ab	ab	ab	aa	ab
513	LG2373	Block25278	63.118	aa	bb	aa	ab	ab	ab	aa	bb	aa	ab	ab	ab	ab	ab	ab	bb	ab	ab	ab	ab	ab	ab	bb	ab	bb	ab	ab	bb	ab	ab	aa	ab	ab	ab	ab	aa	ab	ab	ab	ab	bb	ab	ab	ab	aa	ab
514	LG2373	Block25252	63.118	aa	bb	aa	ab	ab	ab	aa	bb	aa	ab	ab	ab	ab	ab	ab	bb	ab	ab	ab	ab	ab	ab	bb	ab	bb	ab	ab	bb	ab	ab	aa	ab	ab	ab	ab	aa	ab	ab	ab	ab	bb	ab	ab	ab	aa	ab
515	LG2373	Block25178	63.118	aa	bb	aa	ab	ab	ab	aa	bb	aa	ab	ab	ab	ab	ab	ab	bb	ab	ab	ab	ab	ab	ab	bb	ab	bb	ab	ab	bb	ab	ab	aa	ab	ab	ab	ab	aa	ab	ab	ab	ab	bb	ab	ab	ab	aa	ab
516	LG2373	Block25279	63.118	aa	bb	aa	ab	ab	ab	aa	bb	aa	ab	ab	ab	ab	ab	ab	bb	ab	ab	ab	ab	ab	ab	bb	ab	bb	ab	ab	bb	ab	ab	aa	ab	ab	ab	ab	aa	ab	ab	ab	ab	bb	ab	ab	ab	aa	ab
517	LG2373	Block25221	63.118	aa	bb	aa	ab	ab	ab	aa	bb	aa	ab	ab	ab	ab	ab	ab	bb	ab	ab	ab	ab	ab	ab	bb	ab	bb	ab	ab	bb	ab	ab	aa	ab	ab	ab	ab	aa	ab	ab	ab	ab	bb	ab	ab	ab	aa	ab
518	LG2373	Block25191	63.118	aa	bb	aa	ab	ab	ab	aa	bb	aa	ab	ab	ab	ab	ab	ab	bb	ab	ab	ab	ab	ab	ab	bb	ab	bb	ab	ab	bb	ab	ab	aa	ab	ab	ab	ab	aa	ab	ab	ab	ab	bb	ab	ab	ab	aa	ab
519	LG2373	Block25230	63.118	aa	bb	aa	ab	ab	ab	aa	bb	aa	ab	ab	ab	ab	ab	ab	bb	ab	ab	ab	ab	ab	ab	bb	ab	bb	ab	ab	bb	ab	ab	aa	ab	ab	ab	ab	aa	aa	ab	ab	ab	bb	ab	ab	ab	aa	ab
520	LG2373	Block25193	63.118	aa	bb	aa	ab	ab	ab	aa	bb	aa	ab	ab	ab	ab	ab	ab	bb	ab	ab	ab	ab	ab	ab	bb	ab	bb	ab	ab	bb	ab	ab	aa	ab	ab	ab	ab	aa	ab	ab	ab	ab	bb	ab	ab	ab	aa	ab
521	LG2373	Block25198	63.118	aa	bb	aa	ab	ab	ab	aa	bb	aa	ab	ab	ab	ab	ab	ab	bb	ab	ab	ab	ab	ab	ab	bb	ab	bb	ab	ab	bb	ab	ab	aa	ab	ab	ab	ab	aa	ab	ab	ab	ab	bb	ab	ab	ab	aa	ab
522	LG2373	Block25272	63.118	aa	bb	aa	ab	ab	ab	aa	bb	aa	ab	ab	ab	ab	ab	ab	bb	ab	ab	ab	ab	ab	ab	bb	ab	bb	ab	ab	bb	ab	ab	aa	ab	ab	ab	ab	aa	ab	ab	ab	ab	bb	ab	ab	ab	aa	ab
523	LG2373	Block25276	63.118	aa	bb	aa	ab	ab	ab	aa	bb	aa	ab	ab	ab	ab	ab	ab	bb	ab	ab	ab	ab	ab	ab	bb	ab	bb	ab	ab	bb	ab	ab	aa	ab	ab	ab	ab	aa	ab	ab	ab	ab	bb	ab	ab	ab	aa	ab
524	LG2373	Block25175	63.118	aa	bb	aa	ab	ab	ab	aa	bb	aa	ab	ab	ab	ab	ab	ab	bb	ab	ab	ab	ab	ab	ab	bb	ab	bb	ab	ab	bb	ab	ab	aa	ab	ab	ab	ab	aa	ab	ab	ab	ab	bb	ab	ab	ab	aa	ab
525	LG2373	Block25235	63.118	aa	bb	aa	ab	ab	ab	aa	bb	aa	ab	ab	ab	ab	ab	ab	bb	ab	ab	ab	ab	ab	ab	bb	ab	bb	ab	ab	bb	ab	ab	aa	ab	ab	ab	ab	aa	ab	ab	ab	ab	bb	ab	ab	ab	aa	ab
526	LG2373	Block25253	63.118	aa	bb	aa	ab	ab	ab	aa	bb	aa	ab	ab	ab	ab	ab	ab	bb	ab	ab	ab	ab	ab	ab	bb	ab	bb	ab	ab	bb	ab	ab	aa	ab	ab	ab	ab	aa	ab	ab	ab	ab	bb	ab	ab	ab	aa	ab
527	LG2373	Block25271	63.118	aa	bb	aa	ab	ab	ab	aa	bb	aa	ab	ab	ab	ab	ab	ab	bb	ab	ab	ab	ab	ab	ab	bb	ab	bb	ab	ab	bb	ab	ab	aa	ab	ab	ab	ab	aa	ab	ab	ab	ab	bb	ab	ab	ab	aa	ab
528	LG2373	Block25294	63.118	aa	bb	aa	ab	ab	ab	aa	bb	aa	ab	ab	ab	ab	ab	ab	bb	ab	ab	ab	ab	ab	ab	bb	ab	bb	ab	ab	bb	ab	aa	aa	ab	ab	ab	ab	aa	ab	ab	ab	ab	bb	ab	ab	ab	aa	ab
529	LG2373	Block25184	63.118	aa	bb	aa	ab	ab	ab	aa	bb	aa	ab	ab	ab	ab	ab	ab	bb	ab	ab	ab	ab	ab	ab	bb	ab	bb	ab	ab	bb	ab	ab	aa	ab	ab	ab	ab	aa	ab	ab	ab	ab	bb	ab	ab	ab	aa	ab
530	LG2373	Block25257	63.118	aa	bb	aa	ab	ab	ab	aa	bb	aa	ab	ab	ab	ab	ab	ab	bb	ab	ab	ab	ab	ab	ab	bb	ab	bb	ab	ab	bb	ab	ab	aa	ab	ab	ab	ab	aa	ab	ab	ab	ab	bb	ab	ab	ab	aa	ab
531	LG2373	Block25226	63.118	aa	bb	aa	ab	ab	ab	aa	bb	aa	ab	ab	ab	ab	ab	ab	bb	ab	ab	ab	ab	ab	ab	bb	ab	bb	ab	ab	bb	ab	ab	aa	ab	ab	ab	ab	aa	ab	ab	ab	ab	bb	ab	ab	ab	aa	ab
532	LG2373	Block25207	63.118	aa	bb	aa	ab	ab	ab	aa	bb	aa	ab	ab	ab	ab	ab	ab	bb	ab	ab	ab	ab	ab	ab	bb	ab	bb	ab	ab	bb	ab	ab	aa	ab	ab	ab	ab	aa	ab	ab	ab	ab	bb	ab	ab	ab	aa	ab
533	LG2373	Block25244	63.377	aa	bb	aa	ab	ab	ab	aa	bb	aa	ab	ab	ab	ab	ab	ab	bb	ab	ab	ab	ab	ab	ab	bb	ab	bb	ab	ab	bb	ab	ab	aa	ab	ab	ab	ab	aa	ab	ab	ab	ab	bb	ab	ab	ab	aa	ab
534	LG2373	Block25258	63.377	aa	bb	aa	ab	ab	ab	aa	bb	aa	ab	ab	ab	ab	ab	ab	bb	ab	ab	ab	ab	ab	ab	bb	ab	bb	ab	ab	bb	ab	ab	aa	ab	ab	ab	ab	aa	ab	ab	ab	ab	bb	ab	ab	ab	aa	ab
535	LG2373	Block25240	63.377	aa	bb	aa	ab	ab	ab	aa	bb	aa	ab	ab	ab	ab	ab	ab	bb	ab	ab	ab	ab	ab	ab	bb	ab	bb	ab	ab	bb	ab	ab	aa	ab	ab	ab	ab	aa	ab	ab	ab	ab	bb	ab	ab	ab	aa	ab
536	LG2373	Block25246	63.377	aa	bb	aa	ab	ab	ab	aa	bb	aa	ab	ab	ab	ab	ab	ab	bb	ab	ab	ab	ab	ab	ab	bb	ab	bb	ab	ab	bb	ab	ab	aa	ab	ab	ab	ab	aa	ab	ab	ab	ab	bb	ab	ab	ab	aa	ab
537	LG2373	Block25239	63.377	aa	bb	aa	ab	ab	ab	aa	bb	aa	ab	ab	ab	ab	ab	ab	bb	ab	ab	ab	ab	ab	ab	bb	ab	bb	ab	ab	bb	ab	ab	aa	ab	ab	ab	ab	aa	ab	ab	ab	ab	bb	ab	ab	ab	aa	ab
538	LG2373	Block25259	63.377	aa	bb	aa	ab	ab	ab	aa	bb	aa	ab	ab	ab	ab	ab	ab	bb	ab	ab	ab	ab	ab	ab	bb	ab	bb	ab	ab	bb	ab	ab	aa	ab	ab	ab	ab	aa	ab	ab	ab	ab	bb	ab	ab	ab	aa	ab
539	LG2373	Block25190	63.895	aa	bb	aa	ab	ab	ab	aa	bb	aa	ab	ab	ab	ab	ab	ab	bb	ab	ab	ab	ab	ab	ab	bb	ab	bb	ab	ab	bb	aa	ab	aa	ab	ab	ab	ab	aa	ab	ab	ab	ab	bb	ab	ab	ab	aa	ab
540	LG2373	Block25189	63.895	aa	bb	aa	ab	ab	ab	aa	bb	aa	ab	ab	ab	ab	ab	ab	bb	ab	ab	ab	ab	ab	ab	bb	ab	bb	ab	ab	bb	aa	ab	aa	ab	ab	ab	ab	aa	ab	ab	ab	ab	bb	ab	ab	ab	aa	ab
541	LG2373	Block25297	64.154	aa	bb	aa	ab	ab	ab	aa	bb	aa	ab	ab	ab	ab	ab	ab	bb	ab	ab	ab	ab	ab	ab	bb	ab	bb	ab	ab	bb	aa	ab	aa	ab	ab	ab	ab	aa	ab	ab	ab	ab	bb	ab	ab	ab	aa	ab
542	LG2373	Block25299	64.413	aa	bb	aa	ab	ab	ab	aa	bb	aa	ab	ab	ab	ab	ab	ab	bb	ab	ab	ab	ab	ab	ab	bb	ab	bb	ab	ab	bb	aa	ab	aa	ab	ab	ab	ab	aa	ab	ab	ab	ab	bb	ab	ab	ab	aa	ab
543	LG2373	Block25300	64.413	aa	bb	aa	ab	aa	ab	aa	bb	aa	ab	ab	ab	ab	ab	ab	bb	ab	ab	ab	ab	ab	ab	bb	ab	bb	ab	ab	bb	aa	ab	aa	ab	ab	ab	ab	aa	ab	ab	ab	ab	bb	ab	ab	ab	aa	ab
544	LG2373	Block25303	64.413	aa	bb	aa	ab	ab	ab	aa	bb	aa	ab	ab	ab	ab	ab	ab	bb	ab	ab	ab	ab	ab	ab	bb	ab	bb	ab	ab	bb	aa	ab	aa	ab	ab	ab	ab	aa	ab	ab	ab	ab	bb	ab	ab	ab	aa	ab
545	LG2373	Block25302	64.413	aa	bb	aa	ab	ab	ab	aa	bb	aa	ab	ab	ab	ab	ab	ab	bb	ab	ab	ab	ab	ab	ab	bb	ab	bb	ab	ab	bb	aa	ab	aa	ab	ab	ab	ab	aa	ab	ab	ab	ab	bb	ab	ab	ab	aa	ab
546	LG2373	Block25304	64.672	aa	bb	aa	ab	ab	ab	aa	bb	aa	ab	ab	ab	ab	ab	ab	bb	ab	ab	ab	ab	ab	ab	bb	ab	bb	ab	ab	bb	aa	ab	aa	ab	ab	ab	ab	aa	ab	ab	ab	ab	bb	ab	ab	ab	aa	ab
547	LG2373	Block25305	64.932	aa	bb	aa	ab	ab	ab	aa	bb	aa	ab	ab	ab	ab	ab	ab	bb	ab	ab	ab	ab	ab	ab	bb	ab	bb	ab	ab	bb	aa	ab	aa	ab	ab	ab	ab	aa	ab	ab	ab	ab	bb	ab	ab	ab	aa	ab
548	LG2373	Block25308	65.45	aa	bb	aa	ab	ab	ab	aa	bb	aa	ab	ab	ab	ab	ab	ab	bb	ab	ab	ab	ab	ab	ab	bb	ab	bb	ab	ab	bb	aa	ab	aa	ab	ab	ab	ab	aa	ab	ab	ab	ab	bb	ab	ab	ab	aa	ab
549	LG2373	Block25307	65.45	aa	bb	aa	ab	ab	ab	aa	bb	aa	ab	ab	ab	ab	ab	ab	bb	ab	ab	ab	ab	ab	ab	bb	ab	bb	ab	ab	bb	aa	ab	aa	ab	ab	ab	ab	aa	ab	ab	ab	ab	bb	ab	ab	ab	aa	ab
550	LG2373	Block25309	65.709	aa	bb	aa	ab	ab	ab	aa	bb	aa	ab	ab	ab	ab	ab	ab	bb	ab	ab	ab	ab	aa	ab	bb	ab	bb	ab	ab	bb	aa	ab	aa	ab	ab	ab	ab	aa	ab	ab	ab	ab	bb	ab	ab	ab	aa	ab
551	LG2373	Block25310	65.968	aa	bb	aa	ab	ab	ab	aa	bb	aa	ab	ab	ab	ab	ab	ab	bb	ab	ab	ab	ab	aa	ab	bb	bb	bb	ab	ab	bb	aa	ab	aa	ab	ab	ab	ab	aa	ab	ab	ab	ab	bb	ab	ab	ab	aa	ab
552	LG2373	Block25311	66.227	aa	bb	aa	ab	ab	bb	ab	aa	ab	ab	ab	ab	ab	aa	aa	bb	bb	aa	bb	ab	ab	aa	ab	ab	bb	ab	ab	ab	aa	aa	bb	aa	ab	ab	ab	ab	ab	bb	ab	aa	ab	aa	ab	ab	bb	bb
553	LG2373	Block25796	66.486	aa	bb	aa	ab	ab	ab	aa	bb	aa	ab	ab	ab	ab	ab	ab	bb	ab	bb	ab	ab	aa	ab	bb	bb	bb	ab	ab	bb	aa	ab	aa	ab	ab	ab	ab	aa	ab	ab	ab	ab	bb	ab	ab	aa	aa	ab
554	LG2373	Block25466	66.486	aa	bb	aa	ab	ab	ab	aa	bb	aa	ab	ab	ab	ab	ab	ab	bb	ab	bb	ab	ab	aa	ab	bb	bb	bb	ab	ab	bb	aa	ab	aa	ab	ab	ab	ab	aa	ab	ab	ab	ab	bb	ab	ab	ab	aa	ab
555	LG2373	Block25397	66.486	aa	bb	aa	ab	ab	ab	aa	bb	aa	ab	ab	ab	ab	ab	ab	bb	ab	bb	ab	ab	aa	ab	bb	bb	bb	ab	ab	bb	aa	ab	aa	ab	ab	ab	ab	aa	ab	ab	ab	ab	bb	ab	ab	ab	aa	ab
556	LG2373	Block25326	66.486	aa	bb	aa	ab	ab	ab	aa	bb	aa	ab	ab	ab	ab	ab	ab	bb	ab	bb	ab	ab	aa	ab	bb	bb	bb	ab	ab	bb	aa	ab	aa	ab	ab	ab	ab	aa	ab	ab	ab	ab	bb	ab	ab	ab	aa	ab
557	LG2373	Block25797	66.486	aa	bb	aa	ab	ab	ab	aa	bb	aa	ab	ab	ab	ab	ab	ab	bb	ab	bb	ab	ab	aa	ab	bb	bb	bb	ab	ab	bb	aa	ab	aa	ab	ab	ab	ab	aa	ab	ab	ab	ab	bb	ab	ab	ab	aa	ab
558	LG2373	Block25471	66.486	aa	bb	aa	ab	ab	ab	aa	bb	aa	ab	ab	ab	ab	ab	ab	bb	ab	bb	ab	ab	aa	ab	bb	bb	bb	ab	ab	bb	aa	ab	aa	ab	ab	ab	ab	aa	ab	ab	ab	ab	bb	ab	ab	ab	aa	ab
559	LG2373	Block25315	66.486	aa	bb	aa	ab	ab	ab	aa	bb	aa	ab	ab	ab	ab	ab	ab	bb	ab	bb	ab	ab	aa	ab	bb	bb	bb	ab	ab	bb	aa	ab	aa	ab	ab	ab	ab	aa	ab	ab	ab	ab	bb	ab	ab	ab	aa	ab
560	LG2373	Block25685	66.486	aa	bb	aa	ab	ab	ab	aa	bb	aa	ab	ab	ab	ab	ab	ab	bb	ab	bb	ab	ab	aa	ab	bb	bb	bb	ab	ab	bb	aa	ab	aa	ab	ab	ab	ab	aa	ab	ab	ab	ab	bb	ab	ab	ab	aa	ab
561	LG2373	Block25384	66.486	aa	bb	aa	ab	ab	ab	aa	bb	aa	ab	ab	ab	ab	ab	ab	bb	ab	bb	ab	ab	aa	ab	bb	bb	bb	ab	ab	bb	aa	ab	aa	ab	ab	ab	ab	aa	ab	ab	ab	ab	bb	ab	ab	ab	aa	ab
562	LG2373	Block25732	66.486	aa	bb	aa	ab	ab	ab	aa	bb	aa	ab	ab	ab	ab	ab	ab	bb	ab	bb	ab	ab	aa	ab	bb	bb	bb	ab	ab	bb	aa	ab	aa	ab	ab	ab	ab	aa	ab	ab	ab	ab	bb	ab	ab	ab	aa	ab
563	LG2373	Block25314	66.486	aa	bb	aa	ab	ab	ab	aa	bb	aa	ab	ab	ab	ab	ab	ab	bb	ab	bb	ab	ab	aa	ab	bb	bb	bb	ab	ab	bb	aa	ab	aa	ab	ab	ab	ab	aa	ab	ab	ab	ab	bb	ab	ab	ab	aa	ab
564	LG2373	Block25470	66.486	aa	bb	aa	ab	ab	ab	aa	bb	aa	ab	ab	ab	ab	ab	ab	bb	ab	bb	ab	ab	aa	ab	bb	bb	bb	ab	ab	bb	aa	ab	aa	ab	ab	ab	ab	aa	ab	ab	ab	ab	bb	ab	ab	ab	aa	ab
565	LG2373	Block25728	66.486	aa	bb	aa	ab	ab	ab	aa	bb	aa	ab	ab	ab	ab	ab	ab	bb	ab	bb	ab	ab	aa	ab	bb	bb	bb	ab	ab	bb	aa	ab	aa	ab	ab	ab	ab	aa	ab	ab	ab	ab	bb	ab	ab	ab	aa	ab
566	LG2373	Block25332	66.486	aa	bb	aa	ab	ab	ab	aa	bb	aa	ab	ab	ab	ab	ab	ab	bb	ab	bb	aa	ab	aa	ab	bb	bb	bb	ab	ab	bb	aa	ab	aa	ab	ab	ab	ab	aa	ab	ab	ab	ab	bb	aa	ab	ab	aa	ab
567	LG2373	Block25313	66.486	aa	bb	aa	ab	ab	ab	aa	bb	aa	ab	ab	ab	ab	ab	ab	bb	ab	bb	ab	ab	aa	ab	bb	bb	bb	ab	ab	bb	aa	ab	aa	ab	ab	ab	ab	aa	ab	ab	ab	ab	bb	ab	ab	ab	aa	ab
568	LG2373	Block25316	66.486	aa	bb	aa	ab	ab	ab	aa	bb	aa	ab	ab	ab	ab	ab	ab	bb	ab	bb	ab	ab	aa	ab	bb	bb	bb	ab	ab	bb	aa	ab	aa	ab	ab	ab	ab	aa	ab	ab	ab	ab	bb	ab	ab	ab	aa	ab
569	LG2373	Block25319	66.486	aa	bb	aa	ab	ab	ab	aa	bb	aa	ab	ab	ab	ab	ab	ab	bb	ab	bb	ab	ab	aa	ab	bb	bb	bb	ab	ab	bb	aa	ab	aa	ab	ab	ab	ab	aa	ab	ab	ab	ab	bb	ab	ab	ab	aa	ab
570	LG2373	Block25323	66.486	aa	bb	aa	ab	ab	ab	aa	bb	aa	ab	ab	ab	ab	ab	ab	bb	ab	bb	ab	ab	aa	ab	bb	bb	bb	ab	ab	bb	aa	ab	aa	ab	ab	ab	ab	aa	ab	ab	ab	ab	bb	ab	ab	ab	aa	ab
571	LG2373	Block25467	66.486	aa	bb	aa	ab	ab	ab	aa	bb	aa	ab	ab	ab	ab	ab	ab	bb	ab	bb	ab	ab	aa	ab	bb	bb	bb	ab	ab	bb	aa	ab	aa	ab	ab	ab	ab	aa	ab	ab	ab	ab	bb	ab	ab	ab	aa	ab
572	LG2373	Block25735	66.486	aa	bb	aa	ab	ab	ab	aa	bb	aa	ab	ab	ab	ab	ab	ab	bb	ab	bb	ab	ab	aa	ab	bb	bb	bb	ab	ab	bb	aa	ab	aa	ab	ab	ab	ab	aa	ab	ab	ab	ab	bb	ab	ab	ab	aa	ab
573	LG2373	Block25318	66.486	aa	bb	aa	ab	ab	ab	aa	bb	aa	ab	ab	ab	ab	ab	ab	bb	ab	bb	ab	ab	aa	ab	bb	bb	bb	ab	ab	bb	aa	ab	aa	ab	ab	ab	ab	aa	ab	ab	ab	ab	bb	ab	ab	ab	aa	ab
574	LG2373	Block25617	66.486	aa	bb	aa	aa	ab	ab	aa	bb	aa	ab	ab	ab	ab	ab	ab	bb	ab	bb	ab	ab	aa	ab	bb	bb	bb	ab	ab	bb	aa	ab	aa	ab	ab	ab	ab	aa	ab	ab	ab	ab	bb	ab	ab	ab	aa	ab
575	LG2373	Block25795	66.486	aa	bb	aa	ab	ab	ab	aa	bb	aa	ab	ab	ab	ab	ab	ab	bb	ab	bb	ab	ab	aa	ab	bb	bb	bb	ab	ab	bb	aa	ab	aa	ab	ab	ab	ab	aa	ab	ab	ab	ab	bb	ab	ab	ab	aa	ab
576	LG2373	Block25686	66.486	aa	bb	aa	ab	ab	ab	aa	bb	aa	ab	ab	ab	ab	ab	ab	bb	ab	bb	ab	ab	aa	ab	bb	bb	bb	ab	ab	bb	aa	ab	aa	ab	ab	ab	ab	aa	ab	ab	ab	ab	bb	ab	ab	ab	aa	ab
577	LG2373	Block25739	66.486	aa	bb	aa	ab	ab	ab	aa	bb	aa	aa	ab	ab	ab	ab	ab	bb	ab	bb	ab	ab	aa	ab	bb	bb	bb	ab	ab	bb	aa	ab	aa	ab	ab	ab	ab	aa	ab	ab	ab	ab	bb	ab	ab	ab	aa	ab
578	LG2373	Block25317	66.486	aa	bb	aa	ab	ab	ab	aa	bb	aa	ab	ab	ab	ab	ab	ab	bb	ab	bb	ab	ab	aa	ab	bb	bb	bb	ab	ab	bb	aa	ab	aa	ab	ab	ab	ab	aa	ab	ab	ab	ab	bb	ab	ab	ab	aa	ab
579	LG2373	Block25324	66.486	aa	bb	aa	ab	ab	ab	aa	bb	aa	ab	ab	ab	ab	ab	ab	bb	ab	bb	ab	ab	aa	ab	bb	bb	bb	ab	ab	bb	aa	ab	aa	ab	ab	ab	ab	aa	ab	ab	ab	ab	bb	ab	ab	ab	aa	ab
580	LG2373	Block25325	66.486	aa	bb	aa	ab	ab	ab	aa	bb	aa	ab	ab	ab	ab	ab	ab	bb	ab	bb	ab	ab	aa	ab	bb	bb	bb	ab	ab	bb	aa	ab	aa	ab	ab	ab	ab	aa	ab	ab	ab	ab	bb	ab	ab	ab	aa	ab
581	LG2373	Block25688	66.486	aa	bb	aa	ab	ab	ab	aa	bb	aa	ab	ab	ab	ab	ab	ab	bb	ab	bb	ab	ab	aa	ab	bb	bb	bb	ab	ab	bb	aa	ab	aa	ab	ab	ab	ab	aa	ab	ab	ab	ab	bb	ab	ab	ab	aa	ab
582	LG2373	Block25689	66.486	aa	bb	aa	ab	ab	ab	aa	bb	aa	ab	ab	ab	ab	ab	ab	bb	ab	bb	ab	ab	aa	ab	bb	bb	bb	ab	ab	bb	aa	ab	aa	ab	ab	ab	ab	aa	ab	ab	ab	ab	bb	ab	ab	ab	aa	ab
583	LG2373	Block25815	66.745	aa	bb	aa	ab	ab	ab	aa	bb	aa	ab	ab	ab	ab	ab	ab	bb	ab	bb	ab	ab	aa	ab	bb	bb	bb	ab	ab	bb	aa	ab	aa	ab	ab	ab	ab	aa	ab	ab	ab	ab	bb	ab	ab	ab	aa	ab
584	LG2373	Block25817	67.004	aa	bb	aa	ab	ab	ab	aa	bb	ab	ab	ab	ab	ab	ab	ab	bb	ab	bb	ab	ab	aa	ab	bb	bb	bb	ab	ab	bb	aa	ab	aa	ab	ab	ab	ab	aa	ab	ab	ab	ab	bb	ab	ab	ab	aa	ab
585	LG2373	Block25831	67.263	aa	bb	aa	ab	ab	ab	aa	bb	ab	ab	ab	ab	ab	aa	ab	bb	ab	bb	ab	ab	aa	ab	bb	bb	bb	ab	ab	bb	aa	ab	aa	ab	ab	ab	ab	aa	ab	ab	ab	ab	bb	ab	ab	ab	aa	ab
586	LG2373	Block25818	67.263	aa	bb	aa	ab	ab	ab	aa	bb	ab	ab	ab	ab	ab	ab	ab	bb	ab	bb	ab	ab	aa	ab	bb	bb	bb	ab	ab	bb	aa	ab	aa	ab	ab	ab	ab	aa	ab	ab	ab	ab	bb	ab	ab	ab	aa	ab
587	LG2373	Block25839	67.522	aa	bb	aa	ab	ab	ab	aa	bb	ab	ab	ab	ab	ab	ab	ab	bb	ab	bb	ab	ab	aa	ab	bb	bb	bb	ab	ab	bb	aa	ab	aa	ab	ab	ab	ab	aa	ab	ab	ab	ab	bb	ab	ab	ab	aa	ab
588	LG2373	Block25851	67.781	aa	bb	aa	ab	ab	ab	aa	bb	ab	ab	ab	ab	ab	ab	ab	bb	ab	bb	ab	ab	aa	ab	bb	bb	bb	ab	ab	bb	aa	ab	aa	ab	ab	ab	ab	aa	ab	ab	ab	ab	bb	ab	ab	ab	aa	ab
589	LG2373	Block25852	67.781	aa	bb	aa	ab	ab	ab	aa	bb	ab	ab	ab	ab	ab	ab	ab	bb	ab	bb	ab	ab	aa	ab	bb	bb	bb	ab	ab	bb	aa	ab	aa	ab	ab	ab	ab	aa	ab	ab	ab	ab	bb	ab	ab	ab	aa	ab
590	LG2373	Block25853	68.04	aa	bb	aa	ab	ab	ab	aa	bb	ab	ab	ab	ab	ab	ab	ab	bb	ab	bb	ab	ab	aa	ab	bb	bb	bb	ab	ab	bb	aa	ab	aa	ab	ab	ab	ab	aa	ab	ab	ab	ab	bb	ab	ab	ab	aa	ab
591	LG2373	Block25940	68.299	aa	bb	aa	ab	ab	ab	aa	ab	ab	ab	ab	ab	ab	ab	ab	bb	ab	bb	ab	ab	aa	ab	bb	bb	bb	ab	ab	bb	aa	ab	aa	ab	ab	ab	ab	aa	ab	ab	ab	ab	bb	ab	ab	ab	aa	ab
592	LG2373	Block25854	68.299	aa	bb	aa	ab	ab	ab	aa	ab	ab	ab	ab	ab	ab	ab	ab	bb	ab	bb	ab	ab	aa	ab	bb	bb	bb	ab	ab	bb	aa	ab	aa	ab	ab	ab	ab	aa	ab	ab	ab	ab	bb	ab	ab	ab	aa	ab
593	LG2373	Block25856	68.559	aa	bb	aa	ab	ab	ab	aa	ab	ab	ab	ab	ab	ab	ab	ab	bb	ab	bb	ab	ab	aa	ab	bb	bb	bb	ab	ab	bb	aa	ab	aa	ab	ab	ab	ab	aa	ab	ab	ab	ab	bb	ab	ab	ab	aa	ab
594	LG2373	Block25974	68.559	aa	bb	aa	ab	ab	ab	aa	ab	ab	ab	ab	ab	ab	ab	ab	bb	ab	bb	ab	ab	aa	ab	bb	bb	bb	ab	ab	bb	aa	ab	aa	ab	ab	ab	ab	aa	ab	ab	ab	ab	bb	ab	ab	ab	aa	ab
595	LG2373	Block25916	68.559	aa	bb	ab	aa	ab	ab	aa	bb	bb	ab	ab	ab	bb	aa	aa	bb	ab	bb	bb	ab	aa	bb	bb	ab	bb	ab	ab	bb	ab	ab	aa	ab	ab	ab	ab	aa	bb	aa	bb	ab	bb	ab	ab	ab	aa	ab
596	LG2373	Block25855	68.559	aa	bb	aa	ab	ab	ab	aa	ab	ab	ab	ab	ab	ab	ab	ab	bb	ab	bb	ab	ab	aa	ab	bb	bb	bb	ab	ab	bb	aa	ab	aa	ab	ab	ab	ab	aa	ab	ab	ab	ab	bb	ab	ab	ab	aa	ab
597	LG2373	Block25932	68.559	aa	bb	aa	ab	aa	ab	aa	ab	ab	ab	ab	ab	ab	ab	ab	bb	ab	bb	ab	ab	aa	ab	bb	bb	bb	ab	ab	bb	aa	ab	aa	ab	ab	ab	ab	aa	ab	ab	ab	ab	bb	ab	ab	ab	aa	ab
598	LG2373	Block26039	69.336	aa	bb	aa	ab	ab	ab	aa	ab	ab	ab	ab	ab	ab	ab	ab	bb	ab	bb	ab	ab	aa	ab	bb	bb	bb	ab	ab	bb	aa	ab	aa	ab	ab	ab	ab	aa	ab	ab	ab	ab	bb	ab	ab	ab	aa	ab
599	LG2373	Block26058	69.595	aa	bb	aa	ab	ab	ab	aa	ab	ab	ab	ab	ab	ab	ab	ab	bb	ab	bb	ab	ab	aa	ab	bb	bb	bb	ab	ab	bb	aa	ab	aa	ab	ab	ab	ab	aa	ab	ab	ab	ab	bb	ab	ab	ab	aa	ab
600	LG2373	Block26040	69.595	aa	bb	aa	ab	ab	ab	aa	ab	ab	ab	ab	ab	ab	ab	ab	bb	ab	bb	ab	ab	aa	ab	bb	bb	bb	ab	ab	bb	aa	ab	aa	ab	ab	ab	ab	aa	ab	ab	ab	ab	bb	ab	ab	ab	aa	ab
601	LG2373	Block26045	69.595	aa	bb	aa	ab	ab	ab	aa	ab	ab	ab	ab	ab	ab	ab	ab	bb	ab	bb	ab	ab	aa	ab	bb	bb	bb	ab	ab	bb	aa	ab	aa	ab	ab	ab	ab	aa	ab	ab	ab	ab	bb	ab	ab	ab	aa	ab
602	LG2373	Block26047	69.595	aa	bb	aa	ab	ab	ab	aa	ab	ab	ab	ab	ab	ab	ab	ab	bb	ab	bb	ab	ab	aa	ab	bb	bb	bb	ab	ab	bb	aa	ab	aa	ab	ab	ab	ab	aa	ab	ab	ab	ab	bb	ab	ab	ab	aa	ab
603	LG2373	Block26098	69.854	aa	bb	aa	ab	ab	ab	aa	ab	ab	ab	ab	ab	ab	ab	ab	bb	ab	bb	ab	ab	aa	ab	bb	bb	bb	ab	ab	bb	aa	ab	aa	ab	ab	ab	ab	aa	ab	ab	ab	ab	bb	ab	ab	ab	aa	ab
604	LG2373	Block26178	70.113	aa	bb	aa	ab	ab	ab	aa	ab	ab	ab	ab	ab	ab	ab	aa	bb	ab	bb	ab	ab	aa	ab	bb	bb	bb	ab	ab	bb	aa	ab	aa	ab	ab	ab	ab	aa	ab	ab	ab	ab	bb	ab	ab	ab	aa	ab
605	LG2373	Block26146	70.113	aa	bb	aa	ab	ab	ab	aa	ab	ab	ab	ab	ab	ab	ab	aa	bb	ab	bb	aa	ab	aa	ab	bb	bb	bb	ab	ab	bb	aa	ab	aa	ab	ab	ab	ab	aa	ab	ab	ab	ab	bb	aa	ab	ab	aa	ab
606	LG2373	Block26179	70.372	aa	bb	aa	ab	ab	ab	aa	ab	ab	ab	ab	ab	ab	ab	aa	bb	ab	bb	ab	ab	aa	ab	bb	bb	bb	ab	ab	bb	aa	ab	aa	aa	ab	ab	ab	aa	ab	ab	ab	ab	bb	ab	ab	ab	aa	ab
607	LG2373	Block26268	70.89	aa	bb	aa	ab	ab	ab	aa	ab	ab	ab	ab	ab	ab	ab	aa	bb	ab	bb	ab	ab	aa	ab	bb	bb	bb	ab	ab	bb	ab	ab	aa	aa	ab	ab	ab	aa	ab	ab	ab	aa	bb	ab	ab	ab	aa	ab
608	LG2373	Block26184	70.89	aa	bb	aa	ab	ab	ab	aa	ab	ab	ab	ab	ab	ab	ab	aa	bb	ab	bb	ab	ab	aa	ab	bb	bb	bb	ab	ab	bb	ab	aa	aa	aa	ab	ab	ab	aa	ab	ab	ab	ab	bb	ab	ab	ab	aa	ab
609	LG2373	Block26271	70.89	aa	bb	aa	ab	ab	ab	aa	ab	ab	ab	ab	ab	ab	ab	aa	bb	ab	bb	ab	ab	aa	ab	bb	bb	bb	ab	ab	bb	ab	ab	aa	aa	ab	ab	ab	aa	ab	ab	ab	ab	bb	ab	ab	ab	aa	ab
610	LG2373	Block26270	70.89	aa	bb	aa	ab	ab	ab	aa	ab	ab	ab	ab	ab	ab	ab	aa	bb	ab	bb	ab	ab	aa	ab	bb	bb	bb	ab	ab	bb	ab	ab	aa	aa	ab	ab	ab	aa	ab	ab	ab	aa	bb	ab	ab	ab	aa	ab
611	LG2373	Block26257	71.149	aa	bb	aa	ab	ab	ab	aa	ab	ab	ab	ab	ab	ab	ab	aa	bb	ab	bb	ab	ab	aa	ab	bb	bb	bb	ab	ab	bb	ab	ab	aa	aa	ab	ab	ab	aa	ab	ab	ab	ab	bb	ab	ab	ab	aa	ab
612	LG2373	Block26261	71.149	aa	bb	aa	ab	ab	ab	aa	ab	ab	ab	ab	ab	ab	ab	aa	bb	ab	bb	ab	ab	aa	ab	bb	bb	bb	ab	ab	bb	ab	aa	aa	aa	ab	ab	ab	aa	ab	ab	ab	ab	bb	ab	ab	ab	aa	ab
613	LG2373	Block26258	71.149	aa	bb	aa	ab	ab	ab	aa	ab	ab	ab	ab	ab	ab	ab	aa	bb	ab	bb	ab	aa	aa	ab	bb	bb	bb	ab	ab	bb	ab	ab	aa	aa	ab	ab	ab	aa	ab	ab	ab	ab	bb	ab	ab	ab	aa	ab
614	LG2373	Block26273	71.667	aa	bb	aa	ab	ab	ab	aa	ab	ab	ab	ab	ab	ab	ab	aa	bb	ab	bb	ab	ab	aa	ab	bb	bb	bb	ab	ab	bb	ab	ab	aa	aa	ab	ab	ab	aa	ab	ab	ab	ab	bb	ab	ab	ab	aa	ab
615	LG2373	Block26275	72.186	aa	bb	aa	ab	ab	ab	aa	ab	ab	ab	ab	ab	ab	ab	aa	bb	ab	bb	ab	ab	aa	ab	bb	bb	bb	ab	ab	bb	ab	ab	aa	aa	ab	ab	ab	aa	ab	ab	ab	ab	bb	ab	ab	ab	aa	ab
616	LG2373	Block26291	73.222	aa	bb	aa	ab	ab	ab	aa	ab	ab	ab	ab	ab	ab	aa	aa	bb	ab	bb	aa	ab	aa	ab	bb	bb	bb	ab	ab	bb	ab	ab	aa	ab	ab	ab	ab	aa	ab	ab	ab	ab	bb	ab	ab	ab	aa	ab
617	LG2373	Block26292	73.481	aa	bb	aa	ab	ab	ab	aa	ab	ab	ab	ab	ab	ab	aa	aa	bb	ab	bb	aa	ab	aa	ab	bb	bb	bb	ab	ab	bb	ab	ab	aa	ab	ab	ab	ab	aa	ab	ab	ab	ab	bb	ab	ab	ab	aa	ab
618	LG2373	Block26293	73.74	aa	bb	aa	ab	ab	ab	aa	ab	ab	ab	ab	ab	ab	aa	aa	bb	ab	bb	aa	ab	aa	ab	bb	bb	bb	ab	ab	bb	ab	ab	aa	ab	ab	ab	ab	aa	ab	ab	ab	ab	bb	ab	ab	ab	aa	ab
619	LG2373	Block26301	73.999	aa	bb	aa	ab	ab	ab	aa	ab	ab	ab	ab	ab	ab	ab	aa	bb	ab	bb	ab	ab	aa	ab	bb	bb	bb	ab	ab	bb	ab	ab	aa	ab	ab	ab	ab	aa	ab	ab	ab	ab	bb	ab	ab	ab	aa	ab
620	LG2373	Block26300	73.999	aa	bb	aa	ab	ab	ab	aa	ab	ab	ab	ab	ab	ab	ab	aa	bb	ab	bb	ab	ab	aa	ab	bb	bb	bb	ab	ab	bb	ab	ab	aa	ab	ab	ab	ab	aa	ab	ab	ab	ab	bb	ab	ab	ab	aa	ab
621	LG2373	Block26294	73.999	aa	bb	aa	ab	ab	ab	aa	ab	ab	ab	ab	ab	ab	aa	aa	bb	ab	bb	aa	ab	aa	ab	bb	bb	bb	ab	ab	bb	ab	ab	aa	ab	ab	ab	ab	aa	ab	ab	ab	ab	bb	ab	ab	ab	aa	ab
622	LG2373	Block26304	73.999	aa	bb	aa	ab	ab	ab	aa	ab	ab	ab	ab	ab	ab	ab	aa	bb	ab	bb	ab	ab	aa	ab	bb	bb	bb	ab	ab	bb	ab	ab	aa	ab	ab	ab	ab	aa	ab	ab	ab	ab	bb	ab	ab	ab	aa	ab
623	LG2373	Block26305	74.258	aa	bb	aa	ab	ab	ab	aa	ab	ab	ab	ab	ab	ab	ab	aa	bb	ab	bb	ab	ab	aa	ab	bb	bb	bb	ab	ab	bb	ab	ab	aa	ab	ab	ab	ab	aa	ab	ab	ab	ab	bb	ab	ab	ab	aa	ab
624	LG2373	Block26327	74.776	aa	bb	aa	ab	ab	ab	aa	ab	ab	ab	ab	ab	ab	ab	aa	bb	ab	bb	ab	ab	aa	ab	bb	bb	bb	ab	ab	bb	ab	ab	aa	ab	ab	ab	ab	aa	ab	ab	ab	ab	bb	ab	ab	ab	aa	ab
625	LG2373	Block26328	75.036	aa	bb	aa	ab	ab	ab	aa	aa	ab	ab	ab	ab	ab	ab	aa	bb	ab	bb	ab	ab	aa	ab	bb	bb	bb	ab	ab	bb	ab	ab	aa	ab	ab	ab	ab	aa	ab	ab	ab	ab	bb	ab	ab	ab	aa	ab
626	LG2373	Block26330	75.295	aa	bb	aa	ab	ab	bb	ab	aa	ab	ab	bb	ab	ab	aa	aa	ab	bb	aa	ab	ab	ab	aa	bb	ab	bb	ab	ab	ab	aa	aa	ab	ab	ab	bb	bb	ab	aa	ab	ab	aa	ab	ab	ab	ab	bb	bb
627	LG2373	Block26329	75.295	aa	bb	aa	ab	ab	ab	aa	aa	ab	ab	ab	ab	ab	ab	aa	bb	ab	bb	ab	ab	aa	ab	bb	bb	bb	ab	ab	bb	ab	ab	aa	ab	ab	ab	ab	aa	ab	ab	ab	ab	bb	ab	ab	ab	aa	ab
628	LG2373	Block26349	75.813	aa	bb	aa	ab	ab	ab	aa	aa	ab	ab	ab	ab	ab	ab	aa	bb	ab	bb	ab	ab	aa	ab	bb	bb	bb	ab	ab	bb	ab	ab	aa	ab	ab	ab	ab	aa	ab	ab	ab	ab	bb	ab	ab	ab	aa	ab
629	LG2373	Block26374	76.331	aa	bb	aa	ab	ab	ab	aa	aa	ab	ab	ab	ab	ab	ab	aa	bb	ab	bb	ab	ab	aa	ab	bb	bb	bb	ab	ab	bb	ab	ab	aa	ab	ab	ab	ab	aa	ab	ab	ab	ab	bb	ab	ab	ab	aa	ab
630	LG2373	Block26382	76.331	aa	bb	aa	ab	ab	ab	aa	aa	ab	ab	ab	ab	ab	ab	aa	bb	ab	bb	ab	ab	aa	ab	bb	bb	bb	ab	ab	bb	ab	ab	aa	ab	ab	ab	ab	aa	ab	ab	ab	ab	bb	ab	ab	ab	aa	ab
631	LG2373	Block26354	76.331	aa	bb	aa	ab	ab	ab	aa	aa	ab	ab	ab	ab	ab	ab	aa	bb	ab	bb	ab	ab	aa	ab	bb	bb	bb	ab	ab	bb	ab	ab	aa	ab	ab	ab	ab	aa	ab	ab	ab	ab	bb	ab	ab	ab	aa	ab
632	LG2373	Block26355	76.331	aa	bb	aa	ab	ab	ab	aa	aa	ab	ab	ab	ab	ab	ab	aa	bb	ab	bb	ab	ab	aa	ab	bb	bb	bb	ab	ab	bb	ab	ab	aa	ab	ab	ab	ab	aa	ab	ab	ab	ab	bb	ab	ab	ab	aa	ab
633	LG2373	Block26381	76.331	aa	bb	aa	ab	ab	ab	aa	aa	ab	ab	ab	ab	ab	ab	aa	bb	ab	bb	ab	ab	aa	ab	bb	bb	bb	ab	ab	bb	ab	ab	aa	ab	ab	ab	ab	aa	ab	ab	ab	ab	bb	ab	ab	ab	aa	ab
634	LG2373	Block26353	76.331	aa	bb	aa	ab	ab	ab	aa	aa	ab	ab	ab	ab	ab	ab	aa	bb	ab	bb	ab	ab	aa	ab	bb	bb	bb	ab	ab	bb	ab	ab	aa	ab	ab	ab	ab	aa	ab	ab	ab	ab	bb	ab	ab	ab	aa	ab
635	LG2373	Block26370	76.331	aa	bb	aa	ab	ab	ab	aa	aa	ab	ab	ab	ab	ab	ab	aa	bb	ab	bb	ab	ab	aa	ab	bb	bb	bb	ab	ab	bb	ab	ab	aa	ab	ab	ab	ab	aa	ab	ab	ab	ab	bb	ab	ab	ab	aa	ab
636	LG2373	Block26399	76.59	aa	bb	aa	ab	ab	ab	aa	aa	ab	ab	ab	ab	ab	ab	aa	bb	ab	bb	ab	ab	aa	aa	bb	bb	bb	ab	ab	bb	ab	ab	aa	ab	ab	ab	ab	aa	aa	ab	ab	ab	bb	ab	ab	ab	aa	ab
637	LG2373	Block26387	76.59	aa	bb	aa	ab	ab	ab	aa	aa	ab	ab	ab	ab	ab	ab	aa	bb	ab	bb	ab	ab	aa	ab	bb	bb	bb	ab	ab	bb	ab	ab	aa	ab	ab	ab	ab	aa	ab	ab	ab	aa	bb	ab	ab	ab	aa	ab
638	LG2373	Block26384	76.59	aa	bb	aa	ab	ab	ab	aa	aa	ab	ab	ab	ab	ab	ab	aa	bb	ab	bb	ab	ab	aa	ab	bb	bb	bb	ab	ab	bb	ab	ab	aa	ab	ab	ab	ab	aa	ab	ab	ab	aa	bb	ab	ab	ab	aa	ab
639	LG2373	Block26385	76.59	aa	bb	aa	ab	ab	ab	aa	aa	ab	ab	ab	ab	ab	ab	aa	bb	ab	bb	ab	ab	aa	ab	bb	bb	bb	ab	ab	bb	ab	ab	aa	ab	ab	ab	ab	aa	ab	ab	ab	aa	bb	ab	ab	ab	aa	ab
640	LG2373	Block26386	76.59	aa	bb	aa	ab	ab	ab	aa	aa	ab	ab	ab	ab	ab	ab	aa	bb	ab	bb	ab	ab	aa	ab	bb	bb	bb	ab	ab	bb	ab	ab	aa	ab	ab	ab	ab	aa	ab	ab	ab	aa	bb	ab	ab	ab	aa	ab
641	LG2373	Block26422	76.849	aa	bb	aa	ab	ab	ab	aa	aa	ab	ab	ab	ab	ab	ab	aa	bb	ab	bb	ab	ab	aa	ab	bb	bb	bb	ab	ab	bb	ab	ab	aa	ab	ab	ab	ab	aa	ab	ab	ab	ab	bb	ab	ab	ab	aa	ab
642	LG2373	Block26451	77.367	aa	bb	aa	ab	ab	ab	aa	aa	ab	ab	ab	ab	ab	ab	aa	bb	ab	bb	ab	ab	aa	ab	bb	bb	bb	ab	ab	bb	ab	ab	aa	ab	ab	ab	ab	aa	bb	ab	ab	ab	bb	ab	ab	ab	aa	ab
643	LG2373	Block26477	77.367	aa	bb	aa	ab	ab	ab	aa	aa	ab	ab	ab	ab	ab	ab	aa	bb	ab	bb	ab	ab	aa	ab	bb	bb	bb	ab	ab	bb	ab	ab	aa	ab	ab	ab	ab	aa	bb	ab	ab	ab	bb	ab	ab	ab	aa	ab
644	LG2373	Block26467	77.367	aa	bb	aa	ab	aa	ab	aa	aa	ab	ab	ab	ab	ab	ab	aa	bb	ab	bb	ab	ab	aa	ab	bb	bb	bb	ab	ab	bb	ab	ab	aa	ab	ab	ab	aa	aa	bb	ab	ab	ab	bb	ab	ab	ab	aa	ab
645	LG2373	Block26478	77.885	aa	bb	aa	ab	ab	ab	aa	aa	ab	ab	ab	ab	ab	ab	aa	bb	ab	bb	ab	ab	aa	ab	bb	bb	bb	ab	ab	bb	ab	ab	aa	ab	ab	ab	ab	aa	bb	ab	ab	ab	bb	ab	ab	ab	aa	ab
646	LG2373	Block26479	78.144	aa	bb	aa	ab	ab	ab	aa	aa	ab	ab	ab	ab	ab	ab	aa	bb	ab	bb	ab	ab	aa	ab	bb	bb	bb	ab	ab	bb	ab	ab	aa	ab	ab	ab	ab	aa	bb	ab	ab	ab	bb	ab	ab	ab	aa	ab
647	LG2373	Block26481	78.663	aa	bb	aa	ab	ab	ab	aa	aa	ab	ab	ab	ab	ab	ab	aa	bb	ab	bb	ab	ab	aa	ab	bb	bb	bb	ab	ab	bb	ab	ab	aa	ab	ab	ab	ab	aa	bb	ab	ab	ab	bb	ab	ab	ab	aa	ab
648	LG2373	Block26484	79.44	aa	bb	aa	ab	ab	ab	aa	ab	ab	ab	ab	ab	ab	ab	aa	bb	ab	bb	ab	ab	aa	ab	bb	ab	bb	ab	ab	bb	ab	ab	aa	ab	ab	ab	ab	aa	bb	ab	ab	ab	bb	ab	ab	ab	aa	ab
649	LG2373	Block26558	79.699	aa	bb	aa	ab	ab	ab	aa	ab	ab	ab	ab	ab	ab	aa	aa	bb	ab	bb	ab	ab	aa	ab	bb	ab	bb	ab	ab	bb	ab	ab	aa	ab	ab	ab	ab	aa	bb	ab	ab	ab	bb	ab	ab	ab	aa	ab
650	LG2373	Block26539	79.699	aa	bb	aa	ab	ab	ab	aa	ab	ab	ab	ab	ab	ab	aa	aa	bb	ab	bb	ab	ab	aa	ab	bb	ab	bb	ab	ab	bb	aa	ab	aa	ab	ab	ab	ab	aa	bb	ab	ab	ab	bb	ab	ab	ab	aa	ab
651	LG2373	Block26563	79.699	aa	bb	aa	ab	ab	ab	aa	ab	ab	ab	ab	ab	ab	aa	aa	bb	ab	bb	ab	ab	aa	ab	bb	ab	bb	ab	ab	bb	ab	ab	aa	ab	ab	ab	ab	aa	bb	ab	ab	ab	bb	ab	ab	ab	aa	ab
652	LG2373	Block26564	79.699	aa	bb	aa	ab	ab	ab	aa	ab	ab	ab	ab	ab	ab	aa	aa	bb	ab	bb	ab	ab	aa	ab	bb	ab	bb	ab	ab	bb	ab	ab	aa	ab	ab	ab	ab	aa	bb	ab	ab	ab	bb	ab	ab	ab	aa	ab
653	LG2373	Block26530	79.699	aa	bb	aa	ab	ab	ab	aa	ab	ab	ab	ab	ab	ab	aa	aa	bb	ab	bb	ab	ab	aa	ab	bb	ab	bb	ab	ab	bb	ab	ab	aa	ab	ab	ab	ab	aa	bb	ab	ab	ab	bb	ab	ab	ab	aa	ab
654	LG2373	Block26565	79.958	aa	bb	aa	ab	ab	ab	aa	ab	ab	ab	ab	ab	ab	aa	aa	bb	ab	bb	ab	ab	aa	ab	bb	ab	bb	ab	ab	bb	ab	ab	aa	ab	ab	ab	ab	aa	bb	ab	ab	ab	bb	ab	ab	ab	aa	ab
655	LG2373	Block26567	80.476	aa	bb	aa	ab	ab	ab	aa	ab	ab	ab	ab	ab	ab	aa	aa	bb	ab	bb	ab	ab	aa	ab	bb	ab	bb	ab	ab	bb	ab	ab	aa	ab	ab	ab	ab	aa	bb	ab	ab	ab	bb	ab	ab	ab	aa	ab
656	LG2373	Block26568	80.735	aa	bb	aa	ab	ab	ab	aa	ab	ab	ab	ab	ab	bb	aa	aa	bb	ab	bb	ab	ab	aa	ab	bb	ab	bb	ab	ab	bb	ab	ab	aa	ab	ab	ab	ab	aa	bb	ab	ab	ab	bb	ab	ab	ab	aa	ab
657	LG2373	Block26569	80.994	aa	bb	ab	ab	ab	ab	aa	ab	ab	ab	ab	ab	bb	aa	aa	bb	ab	bb	ab	ab	aa	ab	bb	ab	bb	ab	ab	bb	ab	ab	aa	ab	ab	ab	ab	aa	bb	ab	ab	ab	bb	ab	ab	ab	aa	ab
658	LG2373	Block26575	81.253	aa	bb	ab	ab	aa	ab	aa	ab	ab	ab	ab	ab	bb	aa	aa	bb	ab	bb	ab	ab	aa	ab	bb	ab	bb	ab	ab	bb	ab	ab	aa	ab	ab	ab	aa	aa	bb	ab	bb	ab	bb	ab	ab	ab	aa	ab
659	LG2373	Block26570	81.253	aa	bb	ab	ab	ab	ab	aa	ab	ab	ab	ab	ab	bb	aa	aa	bb	ab	bb	ab	ab	aa	ab	bb	ab	bb	ab	ab	bb	ab	ab	aa	ab	ab	ab	ab	aa	bb	ab	bb	ab	bb	ab	ab	ab	aa	ab
660	LG2373	Block26608	81.253	aa	bb	ab	ab	ab	ab	aa	ab	ab	ab	ab	ab	bb	aa	aa	bb	ab	bb	ab	ab	aa	ab	bb	ab	bb	ab	ab	bb	ab	ab	aa	ab	ab	ab	ab	aa	bb	ab	bb	ab	bb	ab	ab	ab	aa	ab
661	LG2373	Block26610	81.512	aa	bb	ab	ab	ab	ab	aa	ab	ab	ab	ab	ab	bb	aa	aa	bb	ab	bb	ab	ab	aa	ab	bb	ab	bb	ab	ab	bb	ab	ab	aa	ab	ab	ab	ab	aa	bb	ab	bb	ab	bb	ab	ab	ab	aa	ab
662	LG2373	Block26653	81.512	aa	bb	ab	ab	ab	ab	aa	ab	ab	ab	ab	ab	bb	aa	aa	bb	ab	bb	ab	ab	aa	ab	bb	ab	bb	ab	ab	bb	ab	ab	aa	ab	ab	ab	ab	aa	bb	ab	bb	ab	bb	ab	ab	ab	aa	ab
663	LG2373	Block26613	81.512	aa	bb	ab	ab	ab	ab	aa	ab	ab	ab	ab	ab	bb	aa	aa	bb	ab	bb	ab	ab	aa	ab	bb	ab	bb	ab	ab	bb	ab	ab	aa	ab	ab	ab	ab	aa	bb	ab	bb	ab	bb	ab	ab	ab	aa	ab
664	LG2373	Block26612	81.512	aa	bb	ab	ab	ab	ab	aa	ab	ab	ab	ab	ab	bb	aa	aa	bb	ab	bb	ab	ab	aa	ab	bb	ab	bb	ab	ab	bb	ab	ab	aa	ab	ab	ab	ab	aa	bb	ab	bb	ab	bb	ab	ab	ab	aa	ab
665	LG2373	Block26659	81.772	aa	bb	ab	ab	ab	ab	aa	ab	ab	ab	ab	ab	bb	aa	aa	bb	ab	bb	ab	ab	aa	ab	bb	ab	bb	ab	ab	bb	ab	ab	aa	ab	ab	ab	ab	aa	bb	ab	bb	ab	bb	ab	ab	ab	aa	ab
666	LG2373	Block26667	81.772	aa	bb	ab	ab	ab	ab	aa	ab	ab	ab	ab	ab	bb	aa	aa	bb	ab	bb	ab	ab	aa	ab	bb	aa	bb	ab	ab	bb	ab	ab	aa	ab	ab	ab	ab	aa	bb	ab	bb	ab	bb	ab	ab	ab	aa	ab
667	LG2373	Block26660	81.772	aa	bb	ab	ab	ab	ab	aa	ab	ab	ab	ab	ab	bb	aa	aa	bb	ab	bb	ab	ab	aa	ab	bb	ab	bb	ab	ab	bb	ab	ab	aa	ab	ab	ab	ab	aa	bb	ab	bb	ab	bb	ab	ab	ab	aa	ab
668	LG2373	Block26669	81.772	aa	bb	ab	ab	ab	ab	aa	ab	ab	ab	ab	aa	bb	aa	aa	bb	ab	bb	ab	ab	aa	ab	bb	aa	bb	ab	ab	bb	ab	ab	aa	ab	ab	ab	ab	aa	bb	ab	bb	ab	bb	ab	ab	ab	aa	ab
669	LG2373	Block26670	81.772	aa	bb	ab	ab	ab	ab	aa	ab	ab	ab	ab	aa	bb	aa	aa	bb	ab	bb	ab	ab	aa	ab	bb	ab	bb	ab	ab	bb	ab	ab	aa	ab	ab	ab	ab	aa	bb	ab	bb	ab	bb	ab	ab	ab	aa	ab
670	LG2373	Block26654	81.772	aa	bb	ab	ab	ab	ab	aa	ab	ab	ab	ab	ab	bb	aa	aa	bb	ab	bb	ab	ab	aa	ab	bb	ab	bb	ab	ab	bb	ab	ab	aa	ab	ab	ab	ab	aa	bb	ab	bb	ab	bb	ab	ab	ab	aa	ab
671	LG2373	Block26687	83.067	aa	bb	ab	ab	ab	ab	aa	bb	ab	ab	ab	ab	bb	aa	aa	bb	ab	bb	ab	ab	aa	bb	bb	ab	bb	ab	ab	bb	ab	ab	aa	ab	ab	ab	ab	aa	bb	ab	bb	ab	bb	ab	ab	ab	aa	ab
672	LG2373	Block26688	83.326	aa	bb	ab	ab	ab	ab	aa	bb	ab	ab	ab	ab	bb	aa	aa	bb	ab	bb	ab	ab	aa	bb	bb	ab	bb	ab	ab	bb	ab	ab	aa	ab	ab	ab	ab	aa	bb	ab	bb	ab	bb	ab	ab	ab	aa	ab
673	LG2373	Block26692	83.844	aa	bb	ab	ab	ab	ab	aa	bb	ab	ab	ab	ab	bb	aa	aa	bb	ab	bb	ab	ab	aa	bb	bb	ab	bb	ab	ab	bb	ab	ab	aa	ab	ab	ab	ab	aa	bb	ab	bb	ab	bb	ab	ab	ab	aa	ab
674	LG2373	Block26752	84.103	aa	bb	ab	ab	ab	ab	aa	bb	ab	ab	ab	ab	bb	aa	aa	bb	ab	bb	ab	ab	aa	bb	bb	ab	bb	ab	ab	bb	ab	aa	aa	ab	ab	ab	ab	aa	bb	ab	bb	ab	bb	ab	ab	ab	aa	ab
675	LG2373	Block26734	84.103	aa	bb	ab	ab	ab	ab	aa	bb	ab	ab	ab	ab	bb	aa	aa	bb	ab	bb	ab	ab	aa	bb	bb	ab	bb	ab	ab	bb	ab	ab	aa	ab	ab	ab	ab	aa	bb	ab	bb	ab	bb	ab	ab	ab	aa	ab
676	LG2373	Block26739	84.103	aa	bb	aa	ab	ab	ab	aa	bb	ab	ab	ab	ab	bb	aa	aa	bb	ab	bb	aa	ab	aa	bb	bb	ab	bb	ab	ab	bb	ab	ab	aa	ab	ab	ab	ab	aa	bb	ab	bb	ab	bb	ab	ab	ab	aa	ab
677	LG2373	Block26736	84.103	aa	bb	ab	ab	ab	ab	aa	bb	ab	ab	ab	ab	bb	aa	aa	bb	ab	bb	ab	ab	aa	bb	bb	ab	bb	ab	ab	bb	ab	ab	aa	ab	ab	ab	ab	aa	bb	ab	bb	ab	bb	ab	ab	ab	aa	ab
678	LG2373	Block26719	84.103	aa	bb	ab	ab	ab	ab	aa	bb	ab	ab	ab	ab	bb	aa	aa	bb	ab	bb	ab	ab	aa	bb	bb	ab	bb	ab	ab	bb	ab	ab	aa	ab	ab	ab	ab	aa	bb	ab	bb	ab	bb	ab	ab	ab	aa	aa
679	LG2373	Block26707	84.103	aa	bb	aa	ab	ab	ab	aa	bb	ab	ab	ab	ab	bb	aa	aa	bb	ab	bb	ab	ab	aa	bb	bb	ab	bb	ab	ab	bb	ab	ab	aa	ab	ab	ab	ab	aa	bb	ab	bb	ab	bb	ab	ab	ab	aa	ab
680	LG2373	Block26722	84.103	aa	bb	ab	ab	ab	ab	aa	bb	ab	ab	ab	ab	bb	aa	aa	bb	ab	bb	ab	ab	aa	bb	bb	ab	bb	ab	ab	bb	ab	ab	aa	ab	ab	ab	ab	aa	bb	ab	bb	ab	bb	ab	ab	ab	aa	ab
681	LG2373	Block26744	84.103	aa	bb	ab	ab	ab	ab	aa	bb	ab	ab	ab	ab	bb	aa	aa	bb	ab	bb	ab	ab	aa	bb	bb	ab	bb	ab	ab	bb	ab	ab	aa	ab	aa	ab	ab	aa	bb	ab	bb	ab	bb	ab	ab	ab	aa	ab
682	LG2373	Block26760	84.362	aa	bb	ab	ab	ab	ab	aa	bb	ab	ab	ab	ab	bb	aa	aa	bb	ab	bb	ab	ab	aa	bb	bb	ab	bb	ab	ab	bb	ab	ab	aa	ab	ab	ab	ab	aa	bb	ab	bb	ab	bb	ab	ab	ab	aa	ab
683	LG2373	Block26796	84.622	aa	bb	ab	ab	ab	ab	aa	bb	bb	ab	ab	ab	bb	aa	aa	bb	ab	bb	ab	ab	aa	bb	bb	ab	bb	ab	ab	bb	ab	ab	aa	ab	ab	ab	ab	aa	bb	ab	bb	ab	bb	ab	ab	aa	aa	ab
684	LG2373	Block26852	85.14	aa	bb	ab	ab	ab	ab	aa	bb	bb	ab	ab	ab	bb	aa	aa	bb	ab	bb	bb	ab	aa	bb	bb	ab	bb	ab	ab	bb	ab	ab	aa	ab	ab	ab	ab	aa	bb	ab	bb	ab	bb	ab	ab	ab	aa	ab
685	LG2373	Block26952	85.14	aa	bb	ab	ab	ab	ab	aa	bb	bb	ab	ab	ab	bb	aa	aa	bb	ab	bb	bb	ab	aa	bb	bb	ab	bb	ab	ab	bb	ab	ab	aa	ab	ab	ab	ab	aa	bb	ab	bb	ab	bb	ab	ab	ab	aa	ab
686	LG2373	Block26849	85.14	aa	bb	ab	ab	ab	ab	aa	bb	bb	ab	ab	ab	bb	aa	aa	bb	ab	bb	bb	ab	aa	bb	bb	ab	bb	ab	ab	bb	ab	ab	aa	ab	ab	ab	ab	aa	bb	ab	bb	ab	bb	ab	ab	ab	aa	ab
687	LG2373	Block26875	85.14	aa	bb	ab	ab	ab	ab	aa	bb	bb	ab	ab	ab	bb	aa	aa	bb	ab	bb	bb	ab	aa	bb	bb	ab	bb	ab	ab	bb	ab	ab	aa	aa	ab	ab	ab	aa	bb	ab	bb	ab	bb	ab	ab	ab	aa	ab
688	LG2373	Block26921	85.14	aa	bb	ab	ab	ab	ab	aa	bb	bb	ab	ab	ab	bb	aa	aa	bb	ab	bb	bb	ab	aa	bb	bb	ab	bb	ab	ab	bb	ab	ab	aa	ab	ab	ab	ab	aa	bb	ab	bb	ab	bb	ab	ab	ab	aa	ab
689	LG2373	Block26957	85.14	aa	bb	ab	ab	ab	ab	aa	bb	bb	ab	ab	ab	bb	aa	aa	bb	ab	bb	bb	ab	aa	bb	bb	ab	bb	ab	ab	bb	ab	ab	aa	ab	ab	ab	ab	aa	bb	ab	bb	ab	bb	ab	ab	ab	aa	ab
690	LG2373	Block26898	85.14	aa	bb	ab	ab	ab	ab	aa	bb	bb	ab	ab	ab	bb	aa	aa	bb	ab	bb	bb	ab	aa	bb	bb	ab	bb	ab	ab	bb	ab	ab	aa	ab	ab	ab	ab	aa	bb	ab	bb	ab	bb	ab	ab	ab	aa	ab
691	LG2373	Block26967	85.658	aa	bb	ab	aa	aa	ab	aa	bb	bb	ab	ab	ab	bb	aa	aa	ab	aa	bb	bb	ab	aa	bb	bb	ab	bb	ab	ab	bb	ab	ab	aa	ab	ab	ab	ab	aa	bb	ab	bb	ab	bb	ab	ab	aa	aa	ab
692	LG2373	Block26963	85.658	aa	bb	ab	ab	ab	ab	aa	bb	bb	ab	ab	ab	bb	aa	aa	bb	ab	bb	bb	ab	aa	bb	bb	ab	bb	ab	ab	bb	ab	ab	aa	ab	ab	ab	ab	aa	bb	ab	bb	ab	bb	ab	ab	ab	aa	ab
693	LG2373	Block26965	85.658	aa	bb	ab	ab	ab	ab	aa	bb	bb	ab	ab	ab	bb	aa	aa	bb	ab	bb	bb	ab	aa	bb	bb	ab	bb	ab	ab	bb	ab	ab	aa	ab	ab	ab	ab	aa	bb	ab	bb	ab	bb	ab	ab	ab	aa	ab
694	LG2373	Block26973	85.917	aa	bb	ab	ab	ab	ab	aa	bb	bb	ab	ab	ab	bb	aa	aa	bb	ab	bb	bb	ab	aa	bb	bb	ab	bb	ab	ab	bb	ab	ab	aa	ab	ab	ab	ab	aa	bb	ab	bb	ab	bb	ab	ab	ab	aa	ab
695	LG2373	Block26974	86.176	aa	bb	ab	ab	ab	ab	aa	bb	bb	ab	ab	ab	bb	aa	aa	bb	ab	bb	bb	ab	aa	bb	bb	ab	bb	ab	ab	bb	ab	ab	aa	ab	ab	ab	ab	aa	bb	ab	bb	ab	bb	ab	ab	ab	aa	ab
696	LG2373	Block26976	86.435	aa	bb	ab	ab	ab	ab	aa	bb	bb	ab	ab	ab	bb	aa	aa	ab	ab	bb	bb	ab	aa	bb	bb	ab	bb	ab	ab	bb	ab	ab	aa	ab	ab	ab	ab	aa	bb	ab	bb	ab	bb	ab	ab	ab	aa	ab
697	LG2373	Block27006	86.694	aa	bb	ab	ab	ab	ab	aa	bb	bb	ab	ab	ab	bb	aa	aa	ab	ab	bb	bb	aa	aa	bb	bb	ab	bb	ab	ab	bb	ab	ab	aa	ab	ab	ab	ab	aa	bb	ab	bb	ab	bb	ab	ab	ab	aa	ab
698	LG2373	Block27033	86.953	aa	bb	ab	ab	ab	ab	aa	bb	bb	ab	ab	ab	bb	aa	aa	ab	ab	bb	bb	ab	aa	bb	bb	ab	bb	ab	ab	bb	ab	ab	aa	ab	ab	ab	ab	ab	bb	ab	bb	ab	bb	ab	ab	ab	aa	ab
699	LG2373	Block27175	87.73	aa	bb	ab	ab	ab	ab	aa	bb	bb	ab	ab	ab	bb	aa	aa	ab	ab	bb	bb	ab	aa	bb	bb	ab	bb	ab	ab	bb	ab	ab	aa	ab	ab	ab	ab	ab	bb	ab	bb	ab	bb	ab	ab	ab	aa	ab
700	LG2373	Block27218	87.99	aa	bb	ab	ab	ab	ab	aa	bb	bb	ab	ab	ab	bb	aa	aa	ab	ab	bb	bb	ab	aa	bb	bb	ab	bb	ab	ab	bb	ab	ab	aa	ab	ab	ab	ab	ab	bb	ab	bb	ab	bb	ab	ab	ab	aa	ab
701	LG2373	Block27213	87.99	aa	bb	ab	ab	ab	ab	aa	bb	bb	ab	ab	ab	bb	aa	aa	ab	ab	bb	bb	ab	aa	bb	bb	ab	bb	ab	ab	bb	ab	ab	aa	ab	ab	ab	ab	ab	bb	ab	bb	ab	bb	ab	ab	ab	aa	ab
702	LG2373	Block27226	88.249	aa	bb	ab	ab	ab	ab	aa	bb	bb	ab	ab	ab	bb	aa	aa	ab	ab	bb	bb	ab	aa	bb	bb	ab	bb	ab	ab	bb	ab	ab	aa	ab	ab	ab	ab	ab	bb	ab	bb	ab	bb	ab	ab	ab	aa	ab
703	LG2373	Block27233	88.508	aa	bb	ab	ab	ab	ab	aa	bb	bb	ab	ab	ab	bb	aa	aa	ab	ab	bb	bb	ab	aa	bb	bb	ab	bb	ab	ab	bb	ab	ab	aa	ab	ab	ab	ab	ab	bb	ab	bb	ab	bb	ab	ab	ab	aa	ab
704	LG2373	Block27234	88.767	aa	bb	ab	ab	ab	ab	aa	bb	bb	ab	ab	ab	bb	aa	aa	ab	ab	bb	bb	ab	aa	bb	bb	ab	bb	ab	ab	bb	ab	ab	aa	ab	ab	ab	ab	ab	bb	ab	bb	ab	bb	ab	ab	ab	aa	ab
705	LG2373	Block27251	89.026	aa	bb	ab	ab	ab	ab	aa	bb	bb	ab	ab	ab	bb	aa	aa	ab	ab	bb	bb	ab	aa	bb	bb	ab	bb	ab	ab	bb	ab	ab	aa	ab	ab	ab	ab	ab	bb	ab	bb	ab	bb	ab	ab	ab	aa	ab
706	LG2373	Block27252	89.285	aa	bb	ab	ab	ab	ab	aa	bb	bb	ab	ab	ab	bb	aa	aa	ab	ab	bb	bb	ab	aa	bb	bb	ab	bb	ab	ab	bb	ab	ab	aa	ab	ab	ab	ab	ab	bb	ab	bb	ab	bb	ab	ab	ab	aa	ab
707	LG2373	Block27253	89.544	aa	bb	ab	ab	ab	ab	aa	bb	bb	ab	ab	ab	bb	aa	aa	ab	ab	bb	bb	ab	aa	bb	bb	ab	bb	ab	ab	bb	ab	ab	aa	ab	ab	ab	ab	ab	bb	ab	bb	ab	bb	ab	ab	ab	aa	ab
708	LG2373	Block27254	89.803	aa	bb	ab	ab	ab	ab	aa	bb	bb	ab	ab	ab	bb	aa	aa	ab	ab	bb	bb	ab	aa	bb	bb	ab	bb	ab	ab	bb	ab	ab	aa	ab	ab	ab	ab	ab	bb	ab	bb	ab	bb	ab	ab	aa	aa	ab
709	LG2373	Block27255	90.062	aa	bb	ab	ab	ab	ab	aa	bb	bb	ab	ab	ab	bb	aa	aa	ab	ab	bb	bb	ab	aa	bb	bb	ab	bb	ab	ab	bb	ab	ab	aa	ab	ab	ab	ab	ab	bb	ab	bb	ab	bb	ab	ab	aa	aa	ab
710	LG2373	Block27267	91.099	aa	bb	ab	ab	ab	ab	aa	bb	bb	ab	ab	ab	bb	aa	aa	aa	ab	bb	bb	ab	aa	bb	bb	ab	bb	ab	ab	bb	ab	ab	aa	ab	ab	ab	ab	ab	bb	ab	bb	ab	bb	ab	ab	aa	aa	ab
711	LG2373	Block27291	91.358	aa	bb	ab	ab	ab	ab	aa	bb	bb	ab	ab	ab	bb	aa	aa	aa	ab	bb	bb	ab	aa	bb	bb	ab	bb	ab	ab	bb	ab	ab	aa	ab	ab	ab	ab	ab	bb	ab	bb	ab	bb	ab	ab	aa	aa	ab
712	LG2373	Block27269	91.358	aa	bb	ab	ab	ab	ab	aa	bb	bb	ab	ab	ab	bb	aa	aa	aa	ab	bb	bb	ab	aa	bb	bb	ab	bb	ab	ab	bb	ab	ab	aa	ab	ab	ab	ab	ab	bb	ab	bb	ab	bb	ab	ab	aa	aa	ab
713	LG2373	Block27274	91.358	aa	bb	ab	ab	ab	ab	aa	bb	bb	ab	ab	ab	bb	aa	aa	aa	ab	bb	bb	ab	aa	bb	bb	ab	bb	ab	ab	bb	ab	ab	aa	ab	ab	ab	ab	ab	bb	ab	bb	ab	bb	ab	ab	aa	aa	ab
714	LG2373	Block27318	91.617	aa	bb	ab	ab	ab	ab	aa	bb	bb	ab	ab	ab	bb	aa	aa	aa	ab	bb	bb	ab	aa	bb	bb	ab	bb	ab	ab	bb	ab	ab	aa	ab	ab	ab	ab	ab	bb	ab	bb	ab	bb	ab	ab	aa	aa	ab
715	LG2373	Block27321	91.617	aa	bb	ab	ab	ab	ab	aa	bb	bb	ab	ab	ab	bb	aa	aa	aa	ab	bb	bb	ab	aa	bb	bb	ab	bb	ab	ab	bb	ab	ab	aa	ab	ab	ab	ab	ab	bb	ab	bb	ab	bb	ab	ab	aa	aa	ab
716	LG2373	Block27292	91.617	aa	bb	ab	ab	ab	ab	aa	bb	bb	ab	ab	ab	bb	aa	aa	aa	ab	bb	bb	ab	aa	bb	bb	ab	bb	ab	ab	bb	ab	ab	aa	ab	ab	ab	ab	ab	bb	ab	bb	ab	bb	ab	ab	aa	aa	ab
717	LG2373	Block27319	91.617	aa	bb	ab	ab	ab	ab	aa	bb	bb	ab	ab	ab	bb	aa	aa	aa	ab	bb	bb	ab	aa	bb	bb	ab	bb	ab	ab	bb	ab	ab	aa	ab	ab	ab	ab	ab	bb	ab	bb	ab	bb	ab	ab	aa	aa	ab
718	LG2373	Block27303	91.617	aa	bb	ab	ab	ab	ab	aa	bb	bb	ab	ab	ab	bb	aa	aa	aa	ab	bb	bb	ab	aa	bb	bb	ab	bb	ab	ab	bb	ab	ab	aa	ab	ab	ab	ab	ab	bb	ab	bb	ab	bb	ab	ab	aa	aa	ab
719	LG2373	Block27390	91.876	aa	bb	ab	ab	ab	ab	aa	bb	bb	ab	ab	ab	bb	aa	aa	aa	ab	bb	bb	ab	aa	bb	bb	ab	bb	ab	ab	bb	ab	ab	aa	ab	ab	ab	ab	ab	bb	ab	bb	ab	bb	ab	ab	aa	aa	ab
720	LG2373	Block27393	92.135	aa	bb	ab	ab	ab	ab	aa	bb	bb	ab	ab	ab	bb	aa	aa	aa	ab	bb	bb	ab	aa	bb	bb	ab	bb	ab	ab	bb	ab	ab	aa	ab	ab	ab	ab	ab	bb	ab	bb	ab	bb	ab	ab	aa	ab	ab
721	LG2373	Block27396	92.394	aa	bb	ab	ab	ab	ab	aa	bb	bb	ab	ab	ab	bb	aa	aa	aa	ab	bb	bb	ab	aa	bb	bb	ab	bb	ab	ab	bb	ab	ab	aa	ab	ab	ab	ab	ab	bb	ab	bb	ab	bb	ab	ab	aa	ab	ab
722	LG2373	Block27397	92.653	aa	bb	ab	ab	ab	ab	aa	bb	bb	ab	ab	ab	bb	aa	aa	aa	ab	bb	bb	ab	aa	bb	bb	ab	bb	ab	ab	bb	ab	ab	aa	ab	ab	ab	ab	ab	bb	ab	bb	ab	bb	ab	ab	aa	ab	ab
723	LG2373	Block27400	92.912	aa	bb	ab	ab	ab	ab	aa	bb	bb	ab	ab	ab	bb	aa	aa	aa	ab	bb	bb	ab	aa	bb	bb	ab	bb	aa	ab	bb	ab	ab	aa	ab	ab	ab	ab	ab	bb	ab	bb	ab	bb	ab	ab	aa	ab	ab
724	LG2373	Block27425	93.948	aa	bb	ab	ab	ab	ab	aa	bb	bb	bb	ab	ab	bb	aa	aa	aa	ab	bb	bb	ab	aa	bb	bb	ab	bb	ab	ab	bb	ab	ab	aa	ab	ab	ab	ab	ab	bb	ab	bb	ab	bb	ab	ab	aa	ab	ab
725	LG2373	Block27429	94.312	aa	bb	ab	ab	ab	ab	aa	bb	bb	bb	ab	ab	bb	aa	aa	aa	ab	bb	bb	ab	ab	bb	bb	ab	bb	ab	ab	bb	ab	ab	aa	ab	ab	ab	ab	ab	bb	ab	bb	ab	bb	ab	ab	aa	ab	ab
726	LG2373	Block27441	94.831	aa	bb	ab	aa	ab	ab	aa	bb	bb	bb	ab	ab	bb	aa	aa	aa	ab	bb	bb	ab	ab	bb	bb	ab	bb	ab	ab	bb	ab	ab	aa	ab	ab	ab	ab	ab	bb	ab	bb	ab	bb	ab	ab	aa	ab	ab
727	LG2373	Block27443	94.831	aa	bb	ab	aa	ab	ab	aa	bb	bb	bb	ab	ab	bb	aa	aa	aa	ab	bb	bb	ab	ab	bb	bb	ab	bb	ab	ab	bb	ab	ab	aa	ab	ab	ab	ab	ab	bb	ab	bb	ab	bb	ab	ab	aa	ab	ab
728	LG2373	Block27432	94.831	aa	bb	ab	ab	ab	ab	aa	bb	bb	bb	ab	ab	bb	aa	aa	aa	ab	bb	bb	ab	ab	bb	bb	ab	bb	ab	ab	bb	ab	ab	aa	ab	ab	ab	ab	ab	bb	ab	bb	ab	bb	ab	ab	aa	ab	ab
729	LG2373	Block27450	95.349	aa	bb	ab	ab	ab	ab	aa	bb	bb	bb	ab	ab	bb	aa	aa	aa	aa	bb	bb	ab	ab	bb	ab	ab	bb	ab	ab	bb	ab	ab	aa	ab	ab	ab	ab	ab	bb	ab	bb	ab	bb	ab	ab	aa	ab	ab
730	LG2373	Block27451	95.867	aa	bb	ab	ab	ab	ab	aa	bb	bb	bb	bb	ab	bb	aa	aa	aa	aa	bb	bb	ab	ab	bb	ab	ab	bb	ab	ab	bb	ab	ab	aa	ab	ab	ab	ab	ab	bb	ab	bb	ab	bb	ab	ab	aa	ab	ab
731	LG2373	Block27454	96.385	aa	bb	ab	ab	ab	ab	aa	bb	bb	bb	bb	ab	bb	aa	aa	aa	ab	bb	bb	ab	ab	bb	ab	ab	bb	ab	ab	bb	ab	ab	aa	ab	ab	bb	bb	ab	bb	ab	bb	ab	bb	ab	ab	aa	ab	ab
732	LG2373	Block27457	96.644	aa	bb	ab	ab	ab	ab	aa	bb	bb	bb	bb	ab	bb	aa	aa	aa	ab	bb	bb	ab	ab	bb	ab	ab	bb	ab	ab	bb	ab	ab	aa	ab	ab	bb	bb	ab	bb	ab	bb	ab	bb	ab	ab	aa	ab	ab
733	LG2373	Block27515	97.162	aa	bb	ab	ab	ab	ab	aa	bb	bb	bb	bb	ab	bb	aa	aa	aa	ab	bb	bb	ab	ab	bb	ab	ab	bb	ab	ab	bb	ab	ab	aa	ab	ab	bb	bb	ab	bb	ab	bb	ab	bb	ab	ab	aa	ab	ab
734	LG2373	Block27461	97.162	aa	bb	ab	ab	ab	ab	aa	bb	bb	bb	bb	ab	bb	aa	aa	aa	ab	bb	bb	ab	ab	bb	ab	ab	bb	ab	ab	bb	ab	ab	aa	ab	ab	bb	bb	ab	bb	ab	bb	ab	bb	ab	ab	aa	ab	ab
735	LG2373	Block27493	97.162	aa	bb	ab	ab	ab	ab	aa	bb	bb	bb	bb	ab	bb	aa	aa	aa	ab	bb	bb	ab	ab	bb	ab	ab	bb	ab	ab	bb	ab	ab	aa	ab	ab	bb	bb	ab	bb	ab	bb	ab	bb	ab	ab	aa	ab	ab
736	LG2373	Block27521	97.162	aa	bb	ab	ab	ab	ab	aa	bb	bb	bb	bb	ab	bb	aa	aa	aa	ab	bb	bb	ab	ab	bb	ab	ab	bb	ab	ab	bb	ab	ab	aa	ab	ab	bb	bb	ab	bb	ab	bb	ab	bb	ab	ab	aa	ab	ab
737	LG2373	Block27517	97.162	aa	bb	ab	ab	ab	ab	aa	bb	bb	bb	bb	ab	bb	aa	aa	aa	ab	bb	bb	ab	ab	bb	ab	ab	bb	ab	ab	bb	ab	ab	aa	ab	ab	bb	bb	ab	bb	ab	bb	ab	bb	ab	ab	aa	ab	ab
738	LG2373	Block27640	97.421	aa	bb	ab	ab	ab	ab	aa	bb	bb	bb	ab	ab	bb	aa	aa	aa	ab	bb	bb	ab	ab	bb	ab	ab	bb	ab	ab	bb	ab	ab	aa	ab	ab	ab	ab	ab	bb	ab	bb	ab	bb	ab	ab	aa	ab	ab
739	LG2373	Block27528	97.421	aa	bb	ab	ab	ab	ab	aa	bb	bb	bb	bb	ab	bb	aa	aa	aa	ab	bb	bb	ab	ab	bb	ab	ab	bb	ab	ab	bb	ab	ab	aa	ab	ab	bb	bb	ab	bb	ab	bb	ab	bb	ab	ab	aa	ab	ab
740	LG2373	Block27639	97.421	aa	bb	ab	ab	ab	ab	aa	bb	bb	bb	ab	ab	bb	aa	aa	aa	ab	bb	bb	ab	ab	bb	ab	ab	bb	ab	ab	bb	ab	ab	aa	ab	ab	ab	ab	ab	bb	ab	bb	ab	bb	ab	ab	aa	ab	ab
741	LG2373	Block27546	97.68	aa	bb	ab	ab	ab	ab	aa	bb	bb	bb	bb	ab	bb	aa	aa	aa	ab	bb	bb	ab	ab	bb	ab	ab	bb	ab	ab	bb	ab	ab	aa	ab	ab	bb	bb	ab	bb	ab	bb	ab	bb	ab	ab	aa	ab	ab
742	LG2373	Block27599	97.94	aa	bb	ab	ab	ab	aa	aa	bb	bb	bb	bb	ab	bb	aa	aa	aa	ab	bb	bb	ab	ab	bb	ab	ab	bb	ab	ab	bb	ab	ab	aa	ab	ab	bb	bb	ab	bb	ab	bb	ab	bb	ab	ab	aa	ab	ab
743	LG2373	Block27614	97.94	aa	bb	ab	ab	ab	ab	aa	bb	bb	bb	bb	ab	bb	aa	aa	aa	ab	bb	bb	ab	ab	bb	ab	ab	bb	ab	ab	bb	ab	ab	aa	ab	ab	bb	bb	ab	bb	ab	bb	ab	bb	ab	ab	aa	ab	ab
744	LG2373	Block27615	98.199	aa	bb	ab	ab	ab	ab	aa	bb	bb	bb	bb	ab	bb	aa	aa	aa	ab	bb	bb	ab	ab	bb	ab	ab	bb	ab	ab	bb	ab	ab	aa	ab	ab	bb	bb	ab	bb	ab	bb	ab	bb	ab	ab	aa	ab	ab
745	LG2373	Block27610	98.199	aa	bb	ab	ab	ab	ab	aa	bb	bb	bb	bb	ab	bb	aa	aa	aa	ab	bb	bb	ab	ab	bb	ab	ab	bb	ab	ab	bb	ab	aa	aa	ab	ab	bb	bb	ab	bb	ab	bb	ab	bb	ab	ab	aa	ab	ab
746	LG2373	Block27616	98.458	aa	bb	ab	ab	ab	ab	aa	bb	bb	bb	bb	ab	bb	aa	aa	aa	ab	bb	bb	ab	ab	bb	ab	ab	bb	ab	ab	bb	ab	ab	aa	ab	ab	bb	bb	ab	bb	ab	bb	ab	bb	ab	ab	aa	ab	ab
747	LG2373	Block27619	99.235	aa	bb	ab	ab	ab	ab	aa	bb	bb	bb	bb	ab	bb	aa	aa	aa	ab	bb	bb	aa	ab	bb	ab	ab	bb	ab	ab	bb	ab	ab	aa	ab	ab	bb	bb	ab	bb	ab	bb	ab	bb	ab	ab	aa	ab	ab
748	LG2373	Block27630	99.235	aa	bb	ab	ab	ab	ab	aa	bb	bb	bb	bb	ab	bb	aa	aa	aa	ab	bb	bb	ab	ab	bb	ab	ab	bb	ab	ab	bb	ab	ab	aa	ab	ab	bb	bb	ab	bb	ab	bb	ab	bb	ab	ab	aa	ab	ab
749	LG2373	Block27647	99.494	aa	bb	ab	ab	ab	ab	aa	bb	bb	bb	bb	ab	bb	aa	aa	aa	ab	bb	bb	ab	ab	bb	ab	ab	bb	ab	ab	bb	ab	ab	aa	ab	ab	bb	bb	ab	bb	ab	bb	ab	bb	ab	ab	aa	ab	ab
750	LG2373	Block27646	99.494	aa	bb	ab	ab	ab	ab	aa	bb	bb	bb	bb	ab	bb	aa	aa	aa	ab	bb	bb	ab	ab	bb	ab	ab	bb	ab	ab	bb	ab	ab	aa	ab	ab	bb	bb	ab	bb	ab	bb	ab	bb	ab	ab	aa	ab	ab
751	LG2373	Block27650	99.753	aa	bb	ab	aa	ab	ab	aa	bb	bb	bb	bb	ab	bb	aa	aa	aa	ab	bb	bb	ab	ab	bb	ab	ab	ab	ab	ab	bb	ab	ab	aa	ab	ab	bb	bb	ab	bb	ab	bb	ab	bb	ab	ab	aa	ab	ab
752	LG2373	Block27648	99.753	aa	bb	ab	ab	ab	ab	aa	bb	bb	bb	bb	ab	bb	aa	aa	aa	ab	bb	bb	ab	ab	bb	ab	ab	ab	ab	ab	bb	ab	ab	aa	ab	ab	bb	bb	ab	bb	ab	bb	ab	bb	ab	ab	aa	ab	ab
753	LG2373	Block27677	100.271	aa	bb	ab	ab	ab	ab	aa	bb	bb	bb	bb	ab	bb	aa	aa	aa	ab	bb	bb	ab	ab	bb	ab	ab	ab	ab	ab	bb	ab	ab	aa	ab	ab	bb	bb	ab	bb	ab	bb	ab	bb	ab	ab	aa	aa	ab
754	LG2373	Block27684	100.53	aa	bb	ab	ab	ab	ab	aa	bb	bb	bb	bb	ab	bb	aa	aa	aa	ab	bb	bb	ab	ab	bb	ab	ab	ab	ab	ab	bb	ab	ab	aa	ab	ab	bb	bb	ab	bb	ab	bb	aa	bb	ab	ab	aa	aa	ab
755	LG2373	Block27690	101.308	aa	bb	ab	ab	ab	ab	aa	bb	bb	bb	bb	ab	bb	aa	aa	aa	ab	bb	bb	ab	ab	bb	ab	ab	ab	ab	ab	bb	ab	ab	aa	ab	ab	bb	bb	ab	bb	ab	bb	ab	bb	ab	ab	aa	ab	ab
756	LG2373	Block27691	101.567	aa	bb	ab	ab	ab	ab	aa	bb	bb	bb	bb	ab	bb	aa	aa	aa	ab	bb	bb	ab	ab	bb	ab	ab	ab	ab	ab	bb	ab	ab	aa	ab	ab	bb	bb	ab	bb	ab	bb	ab	bb	ab	ab	ab	ab	ab
757	LG2373	Block27709	102.085	aa	bb	ab	ab	ab	ab	aa	bb	bb	bb	bb	ab	bb	aa	aa	aa	ab	bb	bb	ab	ab	bb	ab	ab	ab	ab	ab	bb	ab	ab	aa	ab	ab	bb	bb	ab	bb	ab	bb	ab	bb	ab	ab	ab	ab	ab
758	LG2373	Block27712	102.344	aa	bb	ab	aa	ab	ab	aa	bb	bb	bb	bb	ab	bb	aa	aa	aa	ab	bb	bb	ab	ab	bb	ab	ab	ab	ab	ab	bb	ab	ab	aa	ab	ab	bb	bb	ab	bb	ab	bb	ab	bb	ab	ab	ab	ab	ab
759	LG2373	Block27722	103.121	aa	bb	ab	ab	ab	ab	aa	bb	bb	bb	bb	ab	bb	aa	aa	aa	ab	bb	bb	ab	ab	bb	ab	ab	ab	ab	ab	bb	ab	ab	aa	ab	ab	bb	bb	ab	bb	ab	bb	ab	bb	ab	ab	ab	ab	ab
760	LG2373	Block27723	103.38	aa	bb	ab	ab	ab	ab	aa	bb	bb	bb	bb	ab	bb	aa	aa	aa	ab	bb	bb	ab	ab	bb	ab	ab	ab	ab	ab	bb	ab	ab	aa	ab	ab	bb	bb	ab	bb	ab	bb	ab	bb	ab	ab	ab	ab	ab
761	LG2373	Block27728	103.639	aa	bb	aa	ab	ab	ab	aa	bb	bb	bb	bb	ab	bb	aa	aa	aa	ab	bb	bb	ab	ab	bb	ab	ab	ab	ab	ab	bb	ab	ab	aa	ab	ab	bb	bb	ab	bb	ab	bb	ab	bb	ab	ab	ab	ab	ab
762	LG2373	Block27724	103.639	aa	bb	ab	ab	ab	ab	aa	bb	bb	bb	bb	ab	bb	aa	aa	aa	ab	bb	bb	ab	ab	bb	ab	ab	ab	ab	ab	bb	ab	ab	aa	ab	ab	bb	bb	ab	bb	ab	bb	ab	bb	ab	ab	ab	ab	ab
763	LG2373	Block27730	103.898	aa	bb	ab	ab	ab	ab	aa	bb	bb	bb	bb	ab	bb	aa	aa	aa	ab	bb	bb	ab	ab	bb	aa	ab	ab	ab	ab	bb	ab	ab	aa	ab	ab	bb	bb	ab	bb	ab	bb	ab	bb	ab	ab	ab	ab	ab
764	LG2373	Block27731	104.157	aa	bb	ab	ab	ab	ab	aa	bb	bb	bb	bb	ab	bb	aa	aa	aa	ab	bb	bb	ab	ab	bb	aa	ab	ab	ab	ab	bb	ab	ab	aa	ab	ab	bb	bb	ab	bb	ab	bb	ab	bb	ab	ab	ab	ab	ab
765	LG2373	Block27733	104.676	aa	bb	ab	ab	ab	ab	aa	bb	bb	bb	bb	ab	bb	aa	aa	aa	ab	bb	bb	ab	ab	bb	aa	ab	ab	ab	ab	bb	ab	ab	aa	ab	ab	bb	bb	ab	bb	ab	bb	ab	bb	ab	ab	ab	ab	ab
766	LG2373	Block27735	104.676	aa	bb	ab	ab	ab	ab	aa	bb	bb	bb	bb	ab	bb	aa	aa	aa	ab	bb	bb	ab	ab	bb	aa	ab	ab	ab	ab	bb	ab	ab	aa	ab	ab	bb	bb	ab	bb	ab	bb	ab	bb	ab	ab	ab	ab	ab
767	LG2373	Block27748	104.935	aa	bb	ab	ab	ab	ab	aa	bb	bb	bb	bb	ab	bb	aa	aa	aa	ab	bb	bb	ab	ab	bb	aa	ab	ab	ab	ab	bb	ab	ab	aa	ab	ab	bb	bb	ab	bb	ab	bb	ab	bb	ab	ab	ab	ab	ab
768	LG2373	Block27736	104.935	aa	bb	ab	ab	ab	ab	aa	bb	bb	bb	bb	ab	bb	aa	aa	aa	ab	bb	bb	ab	ab	bb	aa	ab	ab	ab	ab	bb	ab	ab	aa	ab	ab	bb	bb	ab	bb	ab	bb	ab	bb	ab	ab	ab	ab	ab
769	LG2373	Block27737	104.935	aa	bb	ab	ab	ab	ab	aa	bb	bb	bb	bb	ab	bb	aa	aa	aa	ab	bb	bb	ab	ab	bb	aa	ab	ab	ab	ab	bb	ab	ab	aa	ab	ab	bb	bb	ab	bb	ab	bb	ab	bb	ab	ab	ab	ab	ab
770	LG2373	Block27759	105.453	aa	bb	ab	ab	ab	ab	aa	bb	bb	bb	bb	ab	bb	aa	aa	aa	ab	bb	bb	ab	ab	bb	aa	ab	ab	ab	ab	bb	ab	ab	aa	ab	ab	bb	bb	ab	bb	ab	bb	ab	bb	ab	ab	ab	ab	ab
771	LG2373	Block27760	105.712	aa	bb	ab	ab	ab	ab	aa	bb	bb	bb	bb	ab	bb	aa	aa	aa	ab	bb	bb	ab	ab	bb	aa	ab	ab	ab	ab	bb	ab	ab	aa	ab	ab	bb	bb	ab	bb	ab	bb	ab	bb	ab	ab	ab	ab	bb
772	LG2373	Block27763	105.712	aa	bb	ab	ab	ab	ab	aa	bb	bb	bb	bb	ab	bb	aa	aa	aa	ab	bb	bb	ab	ab	bb	aa	ab	ab	ab	ab	bb	ab	ab	aa	ab	ab	bb	bb	ab	bb	ab	bb	ab	bb	ab	ab	ab	ab	bb
773	LG2373	Block27783	105.971	aa	bb	ab	ab	ab	ab	aa	bb	bb	bb	bb	ab	bb	aa	aa	aa	ab	bb	bb	ab	ab	bb	aa	ab	ab	ab	ab	ab	ab	ab	aa	ab	ab	bb	bb	ab	bb	ab	bb	ab	bb	ab	ab	ab	ab	bb
774	LG2373	Block27790	106.23	aa	bb	ab	ab	ab	ab	aa	bb	bb	bb	bb	ab	bb	aa	aa	aa	ab	bb	bb	ab	ab	bb	aa	ab	aa	ab	ab	ab	ab	ab	aa	ab	ab	bb	bb	ab	bb	ab	bb	ab	bb	ab	ab	ab	ab	bb
775	LG2373	Block27788	106.23	aa	bb	ab	ab	ab	ab	aa	bb	bb	bb	bb	ab	bb	aa	aa	aa	ab	bb	bb	ab	ab	bb	aa	ab	aa	ab	ab	ab	ab	ab	aa	ab	ab	bb	bb	ab	bb	ab	bb	ab	bb	ab	ab	ab	ab	bb
776	LG2373	Block27791	106.23	aa	bb	ab	ab	ab	ab	aa	bb	bb	bb	bb	ab	bb	aa	aa	aa	ab	bb	bb	ab	ab	bb	aa	ab	aa	ab	ab	ab	ab	ab	aa	ab	ab	bb	bb	ab	bb	ab	bb	ab	bb	ab	ab	ab	ab	bb
777	LG2373	Block27793	106.489	aa	bb	ab	ab	ab	ab	aa	bb	bb	bb	bb	ab	bb	aa	aa	aa	ab	bb	bb	ab	ab	bb	aa	ab	aa	ab	ab	ab	ab	ab	ab	ab	ab	bb	bb	ab	bb	ab	bb	ab	bb	ab	ab	ab	ab	bb
778	LG2373	Block27797	106.489	aa	bb	ab	ab	ab	ab	aa	bb	bb	bb	bb	ab	bb	aa	aa	aa	ab	bb	bb	ab	aa	bb	aa	ab	aa	ab	ab	ab	ab	ab	ab	ab	ab	bb	bb	ab	bb	ab	bb	ab	bb	ab	ab	ab	ab	bb
779	LG2373	Block27801	106.748	aa	bb	ab	ab	ab	ab	aa	bb	bb	bb	bb	ab	bb	aa	aa	aa	ab	bb	bb	ab	ab	bb	aa	ab	aa	ab	ab	ab	ab	ab	ab	ab	ab	bb	bb	ab	bb	ab	bb	ab	bb	ab	ab	ab	ab	bb
780	LG2373	Block27811	107.266	aa	bb	ab	ab	ab	ab	aa	bb	bb	bb	bb	ab	bb	aa	aa	aa	ab	bb	bb	ab	ab	bb	aa	ab	aa	ab	ab	ab	ab	ab	ab	ab	ab	bb	bb	ab	bb	ab	bb	ab	bb	ab	ab	ab	ab	bb
781	LG2373	Block27813	107.784	aa	bb	ab	ab	ab	ab	aa	bb	bb	bb	bb	ab	bb	aa	aa	aa	ab	bb	bb	ab	ab	bb	aa	ab	aa	ab	ab	ab	ab	ab	ab	ab	ab	bb	bb	ab	bb	ab	bb	ab	bb	ab	ab	ab	ab	bb
782	LG2373	Block27826	108.303	aa	bb	ab	ab	ab	ab	aa	bb	bb	bb	bb	ab	bb	aa	aa	aa	ab	bb	bb	ab	ab	bb	aa	aa	aa	ab	ab	ab	ab	ab	ab	ab	ab	bb	bb	ab	bb	ab	bb	ab	bb	ab	ab	ab	ab	bb
783	LG2373	Block27831	108.303	aa	bb	ab	ab	ab	ab	aa	bb	bb	bb	bb	ab	bb	aa	aa	aa	ab	bb	bb	ab	ab	bb	aa	aa	aa	ab	ab	ab	ab	aa	ab	ab	ab	bb	bb	ab	bb	ab	bb	ab	bb	ab	ab	ab	ab	bb
784	LG2373	Block27819	108.303	aa	bb	aa	ab	ab	ab	aa	bb	bb	bb	bb	ab	bb	aa	aa	aa	ab	bb	bb	ab	ab	bb	aa	aa	aa	ab	ab	ab	ab	ab	aa	ab	ab	bb	bb	aa	bb	ab	bb	ab	bb	ab	ab	ab	ab	bb
785	LG2373	Block27823	108.303	aa	bb	ab	ab	ab	ab	aa	bb	bb	bb	bb	ab	bb	aa	aa	aa	ab	bb	bb	ab	ab	bb	aa	aa	aa	ab	ab	ab	ab	ab	aa	ab	ab	bb	bb	aa	bb	ab	bb	ab	bb	ab	ab	ab	ab	bb
786	LG2373	Block27830	108.303	aa	bb	ab	ab	ab	ab	aa	bb	bb	bb	bb	ab	bb	aa	aa	aa	ab	bb	bb	ab	ab	bb	aa	aa	aa	ab	ab	ab	ab	aa	ab	ab	ab	bb	bb	ab	bb	ab	bb	ab	bb	ab	ab	ab	ab	bb
787	LG2373	Block27829	108.303	aa	bb	ab	ab	ab	ab	aa	bb	bb	bb	bb	ab	bb	aa	aa	aa	ab	bb	bb	ab	ab	bb	aa	aa	aa	ab	ab	ab	ab	aa	ab	ab	ab	bb	bb	ab	bb	ab	bb	ab	bb	ab	ab	ab	ab	bb
788	LG2373	Block27839	108.821	aa	bb	ab	ab	ab	ab	aa	bb	bb	bb	bb	ab	bb	aa	aa	aa	ab	bb	bb	ab	ab	bb	aa	aa	aa	ab	ab	ab	ab	ab	ab	ab	ab	bb	bb	ab	bb	ab	bb	ab	bb	ab	ab	ab	ab	bb
789	LG2373	Block27840	108.821	aa	bb	ab	ab	ab	ab	aa	bb	bb	bb	bb	ab	bb	aa	aa	aa	ab	bb	bb	ab	ab	bb	aa	aa	aa	ab	ab	ab	ab	ab	ab	ab	ab	bb	bb	ab	bb	ab	bb	ab	bb	ab	ab	ab	ab	bb
790	LG2373	Block27841	109.08	aa	bb	ab	ab	ab	ab	aa	bb	bb	bb	bb	ab	bb	aa	aa	aa	ab	bb	bb	ab	ab	bb	aa	aa	aa	ab	ab	ab	ab	ab	ab	ab	ab	bb	bb	ab	bb	ab	bb	ab	bb	ab	ab	ab	ab	bb
791	LG2373	Block27842	109.08	aa	bb	ab	ab	ab	ab	aa	bb	bb	bb	bb	ab	bb	aa	aa	aa	ab	bb	bb	ab	ab	bb	aa	aa	aa	ab	ab	ab	ab	ab	ab	ab	ab	bb	bb	ab	bb	ab	bb	ab	bb	ab	ab	ab	ab	bb
792	LG2373	Block27852	109.598	aa	bb	ab	ab	ab	ab	aa	bb	bb	bb	bb	ab	bb	aa	aa	aa	ab	bb	bb	ab	ab	bb	aa	aa	aa	ab	aa	ab	ab	ab	ab	ab	ab	bb	bb	ab	bb	ab	bb	ab	bb	ab	ab	ab	ab	bb
793	LG2373	Block27864	109.857	aa	bb	ab	ab	ab	ab	aa	bb	bb	bb	bb	ab	bb	aa	aa	aa	ab	bb	bb	ab	ab	bb	aa	aa	aa	ab	ab	ab	ab	ab	ab	ab	ab	bb	bb	ab	bb	ab	bb	ab	bb	ab	ab	ab	ab	bb
794	LG2373	Block27863	109.857	aa	bb	ab	ab	ab	ab	aa	bb	bb	bb	bb	ab	bb	aa	aa	aa	ab	bb	bb	ab	ab	bb	aa	aa	aa	ab	ab	ab	ab	ab	ab	ab	ab	bb	bb	ab	bb	ab	bb	aa	bb	ab	ab	ab	ab	bb
795	LG2373	Block27856	109.857	aa	bb	ab	ab	ab	ab	aa	bb	bb	bb	bb	ab	bb	aa	aa	aa	ab	bb	bb	ab	ab	bb	aa	aa	aa	ab	ab	ab	ab	ab	ab	ab	ab	bb	bb	ab	bb	ab	bb	ab	bb	ab	ab	ab	ab	bb
796	LG2373	Block27866	110.116	aa	bb	ab	ab	ab	ab	aa	bb	bb	bb	bb	ab	bb	aa	aa	aa	ab	bb	bb	ab	ab	bb	aa	aa	aa	ab	ab	ab	ab	aa	ab	ab	ab	bb	bb	ab	bb	ab	bb	ab	bb	ab	ab	ab	ab	bb
797	LG2373	Block27871	110.375	aa	bb	ab	ab	ab	ab	aa	bb	bb	bb	bb	ab	bb	aa	aa	aa	ab	bb	bb	ab	ab	bb	aa	aa	aa	ab	ab	ab	ab	ab	ab	ab	ab	bb	bb	ab	bb	ab	bb	ab	bb	ab	ab	ab	ab	bb
798	LG2373	Block27872	110.375	aa	bb	ab	ab	ab	ab	aa	bb	bb	bb	bb	ab	bb	aa	aa	aa	ab	bb	bb	ab	ab	bb	aa	aa	aa	ab	ab	ab	ab	ab	ab	ab	ab	bb	bb	ab	bb	ab	bb	ab	bb	ab	ab	ab	ab	bb
799	LG2373	Block27873	110.634	aa	bb	ab	ab	ab	ab	aa	bb	bb	bb	bb	ab	bb	aa	aa	aa	ab	bb	bb	ab	ab	bb	aa	aa	aa	ab	ab	ab	ab	ab	ab	ab	ab	bb	bb	ab	bb	ab	bb	ab	bb	ab	ab	ab	ab	bb
800	LG2373	Block27885	111.152	aa	bb	ab	ab	ab	ab	aa	bb	bb	bb	bb	ab	bb	aa	aa	aa	ab	bb	bb	ab	ab	bb	aa	aa	aa	ab	ab	ab	ab	ab	ab	aa	ab	bb	bb	ab	bb	ab	bb	ab	bb	ab	ab	ab	ab	bb
801	LG2373	Block27898	111.671	aa	bb	ab	ab	ab	ab	aa	bb	bb	bb	bb	ab	bb	aa	aa	aa	ab	bb	bb	ab	ab	bb	aa	aa	aa	ab	ab	ab	ab	ab	ab	ab	ab	bb	bb	ab	bb	ab	bb	ab	bb	ab	ab	ab	ab	bb
802	LG2373	Block27902	111.671	aa	bb	ab	ab	ab	ab	aa	bb	bb	bb	bb	ab	bb	aa	aa	aa	ab	bb	bb	ab	ab	bb	aa	aa	aa	ab	ab	ab	ab	ab	ab	ab	ab	bb	bb	ab	bb	ab	bb	ab	bb	ab	ab	ab	ab	bb
803	LG2373	Block27899	111.671	aa	bb	ab	ab	ab	ab	aa	bb	bb	bb	bb	ab	bb	aa	aa	aa	ab	bb	bb	ab	ab	bb	aa	aa	aa	ab	ab	ab	ab	ab	ab	ab	ab	bb	bb	ab	bb	ab	bb	ab	bb	ab	ab	ab	ab	bb
804	LG2373	Block27901	111.671	aa	bb	ab	ab	ab	ab	aa	bb	bb	bb	bb	ab	bb	aa	aa	aa	ab	bb	bb	ab	ab	bb	aa	aa	aa	ab	ab	ab	ab	ab	ab	ab	ab	bb	bb	ab	bb	ab	bb	ab	bb	ab	ab	ab	ab	bb
805	LG2373	Block27896	111.671	aa	bb	ab	ab	ab	ab	aa	bb	bb	bb	bb	ab	bb	aa	aa	aa	ab	bb	bb	ab	ab	bb	aa	aa	aa	ab	ab	ab	ab	ab	ab	ab	ab	bb	bb	ab	bb	ab	bb	ab	bb	aa	ab	ab	ab	bb
806	LG2373	Block27900	111.671	aa	bb	ab	ab	ab	ab	aa	bb	bb	bb	bb	ab	bb	aa	aa	aa	ab	bb	bb	ab	ab	bb	aa	aa	aa	ab	ab	ab	ab	ab	ab	ab	ab	bb	bb	ab	bb	ab	bb	ab	bb	ab	ab	ab	ab	bb
807	LG2373	Block27906	111.93	aa	bb	bb	ab	ab	ab	aa	bb	bb	bb	bb	ab	bb	aa	aa	aa	ab	bb	bb	ab	ab	bb	aa	aa	aa	ab	ab	ab	ab	aa	ab	ab	ab	bb	bb	ab	bb	ab	bb	ab	bb	ab	ab	ab	ab	bb
808	LG2373	Block27909	111.93	aa	bb	ab	ab	ab	ab	aa	bb	bb	bb	bb	ab	bb	aa	aa	aa	ab	bb	bb	ab	ab	bb	aa	aa	aa	ab	ab	ab	ab	aa	ab	ab	ab	bb	bb	ab	bb	ab	bb	ab	bb	ab	ab	ab	ab	bb
809	LG2373	Block27932	112.189	aa	bb	ab	ab	ab	ab	aa	bb	bb	bb	bb	ab	bb	aa	aa	aa	ab	bb	bb	ab	ab	bb	aa	aa	aa	ab	ab	ab	ab	aa	ab	ab	ab	bb	bb	ab	bb	ab	bb	ab	bb	ab	ab	ab	ab	bb
810	LG2373	Block27913	112.189	aa	bb	ab	ab	ab	ab	aa	bb	bb	bb	bb	ab	bb	aa	aa	aa	ab	bb	bb	ab	ab	bb	aa	aa	aa	ab	ab	ab	ab	aa	ab	ab	ab	bb	bb	ab	bb	ab	bb	ab	bb	ab	ab	ab	ab	bb
811	LG2373	Block27934	112.707	aa	bb	ab	ab	ab	ab	aa	bb	bb	bb	bb	ab	bb	aa	aa	aa	ab	bb	bb	ab	ab	bb	aa	aa	aa	ab	ab	ab	ab	aa	ab	ab	ab	bb	bb	ab	bb	ab	bb	ab	bb	bb	ab	ab	ab	bb
812	LG2373	Block27937	112.966	aa	bb	ab	ab	ab	ab	aa	bb	bb	bb	bb	ab	bb	aa	aa	aa	ab	bb	bb	ab	ab	bb	aa	aa	aa	ab	ab	ab	ab	aa	ab	ab	ab	bb	bb	ab	bb	ab	bb	ab	bb	bb	ab	ab	ab	bb
813	LG2373	Block27935	112.966	aa	bb	ab	ab	ab	ab	aa	bb	bb	bb	bb	ab	bb	aa	aa	aa	ab	bb	bb	ab	ab	bb	aa	aa	aa	ab	ab	ab	ab	aa	ab	ab	ab	bb	bb	ab	bb	ab	bb	ab	bb	bb	ab	ab	ab	bb
814	LG2373	Block27938	113.225	aa	bb	ab	ab	ab	ab	aa	bb	bb	bb	bb	ab	bb	aa	aa	aa	ab	bb	bb	ab	ab	bb	aa	aa	aa	ab	ab	ab	ab	aa	ab	ab	ab	bb	bb	ab	bb	ab	bb	ab	bb	bb	ab	ab	ab	bb
815	LG2373	Block27965	113.225	aa	bb	ab	ab	ab	ab	aa	bb	bb	bb	bb	ab	bb	aa	aa	aa	ab	bb	bb	ab	ab	bb	aa	aa	aa	ab	ab	ab	ab	aa	ab	ab	ab	bb	bb	ab	bb	ab	bb	ab	bb	bb	ab	ab	ab	bb
816	LG2373	Block27944	113.484	aa	bb	ab	ab	ab	ab	aa	bb	bb	bb	bb	ab	bb	aa	aa	aa	ab	bb	bb	ab	ab	bb	aa	aa	aa	ab	ab	ab	ab	aa	ab	ab	ab	bb	bb	ab	bb	ab	bb	ab	bb	bb	ab	ab	ab	bb
817	LG2373	Block27972	113.484	aa	bb	ab	aa	ab	ab	aa	bb	bb	bb	bb	ab	bb	aa	aa	aa	ab	bb	bb	ab	ab	bb	aa	aa	aa	ab	ab	ab	ab	aa	ab	ab	ab	bb	bb	ab	bb	ab	bb	ab	bb	bb	ab	ab	ab	bb
818	LG2373	Block27969	113.484	aa	bb	ab	ab	aa	ab	aa	bb	bb	bb	bb	ab	bb	aa	aa	aa	ab	bb	bb	ab	ab	bb	aa	aa	aa	ab	ab	ab	ab	aa	ab	ab	ab	bb	bb	ab	bb	ab	bb	ab	bb	bb	ab	ab	ab	bb
819	LG2373	Block27940	113.484	aa	bb	ab	ab	ab	ab	aa	bb	bb	bb	bb	ab	bb	aa	aa	aa	ab	bb	bb	ab	ab	bb	aa	aa	aa	ab	ab	ab	ab	aa	ab	ab	ab	bb	bb	ab	bb	ab	bb	ab	bb	bb	ab	ab	ab	bb
820	LG2373	Block27966	113.484	aa	bb	ab	ab	ab	ab	aa	bb	bb	bb	bb	ab	bb	aa	aa	aa	ab	bb	bb	ab	ab	bb	aa	aa	aa	ab	ab	ab	ab	aa	ab	ab	ab	bb	bb	ab	bb	ab	bb	ab	bb	bb	ab	ab	ab	bb
821	LG2373	Block27961	113.484	aa	bb	ab	aa	ab	ab	aa	bb	bb	bb	bb	ab	bb	aa	aa	aa	ab	bb	bb	ab	ab	bb	aa	aa	aa	ab	ab	ab	ab	aa	ab	ab	ab	bb	bb	ab	bb	ab	bb	ab	bb	bb	ab	ab	ab	bb
822	LG2373	Block27964	113.484	aa	bb	ab	ab	ab	ab	aa	bb	bb	bb	bb	ab	bb	aa	aa	aa	ab	bb	bb	ab	ab	bb	aa	aa	aa	ab	ab	ab	ab	aa	ab	ab	ab	bb	bb	ab	bb	ab	bb	ab	bb	bb	ab	ab	ab	bb
823	LG2373	Block27941	113.484	aa	bb	ab	ab	ab	ab	aa	bb	bb	bb	bb	ab	bb	aa	aa	aa	ab	bb	bb	ab	ab	bb	aa	aa	aa	ab	ab	ab	ab	aa	ab	ab	ab	bb	bb	ab	bb	ab	bb	ab	bb	bb	ab	ab	ab	bb
824	LG2373	Block27979	113.743	aa	bb	ab	ab	ab	ab	aa	bb	bb	bb	bb	ab	bb	aa	aa	aa	ab	bb	bb	ab	ab	bb	aa	aa	aa	ab	ab	ab	ab	aa	ab	ab	ab	bb	bb	ab	bb	ab	bb	ab	bb	bb	ab	ab	ab	bb
825	LG2373	Block27974	113.743	aa	bb	ab	aa	ab	ab	aa	bb	bb	bb	bb	ab	bb	aa	aa	aa	ab	bb	bb	ab	ab	bb	aa	aa	aa	ab	ab	ab	ab	aa	ab	ab	ab	bb	bb	ab	bb	ab	bb	ab	bb	bb	ab	ab	ab	bb
826	LG2373	Block27998	113.743	aa	bb	ab	ab	ab	ab	aa	bb	bb	bb	bb	ab	bb	aa	aa	aa	ab	bb	bb	ab	ab	bb	aa	aa	aa	ab	ab	ab	ab	aa	ab	ab	ab	bb	bb	ab	bb	ab	bb	ab	bb	bb	ab	ab	ab	bb
827	LG2373	Block28004	114.002	aa	bb	ab	ab	ab	ab	aa	bb	bb	bb	bb	ab	bb	aa	aa	aa	ab	bb	bb	ab	ab	bb	aa	aa	aa	ab	ab	ab	ab	aa	ab	ab	ab	bb	bb	ab	bb	ab	ab	ab	bb	bb	ab	ab	aa	bb
828	LG2373	Block28005	114.261	aa	bb	ab	ab	ab	ab	aa	bb	bb	bb	bb	ab	bb	aa	aa	aa	ab	bb	bb	ab	ab	bb	aa	aa	aa	ab	ab	ab	ab	aa	ab	ab	ab	bb	bb	ab	bb	ab	ab	ab	bb	bb	ab	ab	aa	bb
829	LG2373	Block28007	114.52	aa	bb	ab	ab	ab	ab	aa	bb	bb	bb	bb	ab	bb	aa	aa	aa	ab	bb	bb	ab	ab	bb	aa	aa	aa	ab	ab	ab	ab	aa	ab	ab	ab	bb	bb	ab	bb	ab	ab	ab	bb	bb	ab	ab	aa	bb
830	LG2373	Block28012	115.298	aa	bb	ab	ab	ab	ab	aa	bb	bb	bb	bb	ab	bb	aa	aa	aa	ab	bb	bb	ab	ab	bb	aa	aa	aa	ab	ab	ab	ab	aa	ab	ab	ab	bb	bb	ab	bb	ab	ab	ab	bb	bb	ab	ab	ab	bb
831	LG2373	Block28010	115.298	aa	bb	ab	ab	ab	ab	aa	bb	bb	bb	bb	ab	bb	aa	aa	aa	ab	bb	bb	ab	ab	bb	aa	aa	aa	ab	ab	ab	ab	aa	ab	ab	ab	bb	bb	ab	bb	ab	ab	ab	bb	bb	ab	ab	aa	bb
832	LG2373	Block28024	115.816	aa	bb	ab	ab	ab	ab	aa	bb	ab	bb	bb	ab	bb	ab	aa	aa	ab	ab	bb	ab	ab	bb	aa	aa	aa	ab	ab	ab	ab	aa	ab	ab	ab	bb	bb	ab	bb	ab	ab	ab	ab	bb	ab	ab	ab	bb
833	LG2373	Block28014	115.816	aa	bb	ab	ab	ab	ab	aa	bb	bb	bb	bb	ab	bb	ab	aa	aa	ab	bb	bb	ab	ab	bb	aa	aa	aa	ab	ab	ab	ab	aa	ab	ab	ab	bb	bb	ab	bb	ab	ab	ab	bb	bb	ab	ab	ab	bb
834	LG2373	Block28019	115.816	aa	bb	ab	ab	ab	ab	aa	bb	ab	bb	bb	ab	bb	ab	aa	aa	ab	bb	bb	ab	ab	bb	aa	aa	aa	ab	ab	ab	ab	aa	ab	ab	ab	bb	bb	ab	bb	ab	ab	ab	bb	bb	ab	ab	ab	bb
835	LG2373	Block28027	116.593	aa	bb	ab	ab	ab	ab	aa	bb	ab	bb	bb	ab	bb	ab	aa	aa	ab	ab	bb	ab	ab	bb	aa	aa	aa	ab	ab	ab	ab	aa	ab	ab	ab	bb	bb	ab	bb	ab	ab	ab	ab	bb	ab	ab	ab	bb
836	LG2711	Block28030	0	aa	bb	bb	aa	aa	ab	bb	bb	ab	aa	bb	aa	ab	ab	bb	bb	aa	ab	ab	aa	aa	bb	bb	ab	ab	bb	aa	ab	bb	ab	bb	ab	ab	bb	bb	ab	ab	bb	bb	bb	ab	ab	ab	ab	ab	bb
837	LG2711	Block28031	0	aa	bb	bb	aa	aa	ab	bb	bb	ab	aa	bb	aa	ab	ab	bb	bb	aa	ab	ab	aa	aa	bb	bb	ab	ab	bb	aa	ab	bb	ab	bb	ab	ab	bb	bb	ab	ab	bb	bb	bb	ab	ab	ab	ab	ab	bb
838	LG2711	Block28032	0.259	aa	bb	bb	aa	aa	ab	bb	bb	ab	aa	bb	ab	ab	ab	bb	bb	aa	ab	ab	aa	aa	bb	bb	ab	ab	bb	aa	ab	bb	ab	bb	ab	ab	bb	bb	ab	ab	bb	bb	bb	ab	ab	ab	ab	ab	bb
839	LG2711	Block28036	1.037	aa	bb	bb	aa	aa	ab	bb	bb	ab	aa	bb	ab	ab	ab	ab	bb	aa	ab	ab	aa	aa	bb	bb	ab	ab	bb	aa	ab	bb	ab	bb	ab	ab	bb	bb	ab	ab	bb	bb	bb	ab	ab	ab	ab	ab	bb
840	LG2711	Block28050	1.814	aa	bb	ab	ab	bb	ab	ab	ab	aa	ab	ab	ab	bb	aa	ab	ab	aa	ab	aa	ab	ab	ab	aa	aa	ab	bb	bb	ab	bb	ab	aa	ab	ab	ab	ab	aa	ab	aa	ab	bb	ab	ab	ab	aa	ab	ab
841	LG2711	Block28053	2.073	aa	bb	ab	ab	bb	ab	ab	aa	aa	ab	ab	ab	bb	aa	aa	ab	aa	ab	aa	ab	aa	ab	aa	aa	ab	bb	bb	ab	bb	ab	aa	ab	ab	ab	ab	aa	ab	aa	ab	bb	ab	ab	ab	aa	ab	ab
842	LG2711	Block28052	2.073	aa	bb	bb	aa	aa	ab	bb	bb	ab	aa	bb	ab	ab	ab	ab	bb	aa	ab	ab	aa	aa	bb	bb	ab	ab	bb	aa	ab	bb	ab	bb	ab	ab	bb	bb	ab	ab	bb	bb	bb	ab	ab	ab	ab	ab	bb
843	LG2711	Block28059	2.85	aa	bb	bb	aa	aa	ab	bb	bb	ab	aa	bb	ab	ab	ab	ab	bb	aa	ab	ab	aa	aa	bb	bb	ab	ab	bb	aa	bb	bb	ab	bb	ab	ab	bb	bb	ab	ab	bb	bb	bb	ab	ab	ab	ab	ab	bb
844	LG2711	Block28082	3.628	aa	bb	bb	aa	aa	ab	bb	bb	ab	aa	bb	ab	ab	ab	ab	bb	aa	ab	ab	aa	aa	bb	bb	ab	ab	bb	aa	bb	bb	ab	bb	ab	ab	bb	bb	ab	ab	bb	bb	bb	ab	ab	ab	ab	ab	bb
845	LG2711	Block28085	3.887	aa	bb	bb	aa	aa	ab	bb	bb	ab	aa	bb	ab	ab	ab	ab	bb	aa	ab	ab	aa	aa	bb	bb	ab	ab	bb	aa	bb	bb	ab	bb	ab	ab	bb	bb	ab	ab	bb	bb	bb	ab	ab	ab	ab	ab	bb
846	LG2711	Block28091	4.405	aa	bb	bb	aa	aa	ab	bb	bb	ab	aa	bb	ab	ab	ab	ab	bb	aa	ab	ab	aa	aa	bb	bb	ab	ab	bb	aa	bb	bb	ab	bb	ab	ab	bb	bb	ab	ab	bb	bb	bb	ab	ab	ab	ab	ab	bb
847	LG2711	Block28095	4.664	aa	bb	bb	aa	aa	ab	bb	bb	ab	aa	bb	ab	aa	ab	ab	bb	aa	ab	ab	aa	aa	bb	bb	ab	ab	bb	aa	bb	bb	ab	bb	ab	ab	bb	bb	ab	ab	bb	bb	bb	ab	ab	ab	ab	ab	bb
848	LG2711	Block28106	5.182	aa	bb	bb	aa	aa	ab	bb	bb	ab	aa	bb	ab	ab	ab	ab	bb	aa	ab	ab	aa	aa	bb	bb	ab	ab	bb	aa	bb	bb	ab	bb	ab	ab	bb	bb	bb	ab	bb	bb	bb	ab	ab	ab	ab	ab	bb
849	LG2711	Block28110	6.218	aa	bb	bb	aa	aa	ab	bb	bb	ab	aa	bb	ab	ab	ab	ab	bb	aa	ab	aa	aa	aa	bb	bb	ab	ab	bb	aa	bb	bb	ab	bb	ab	ab	bb	bb	bb	ab	bb	bb	bb	ab	ab	ab	ab	ab	bb
850	LG2711	Block28124	6.996	aa	bb	bb	aa	aa	ab	bb	bb	ab	aa	bb	ab	ab	ab	ab	bb	aa	ab	aa	aa	aa	bb	bb	ab	ab	bb	aa	bb	bb	ab	bb	ab	ab	bb	bb	bb	ab	bb	bb	bb	ab	ab	ab	ab	ab	bb
851	LG2711	Block28132	7.514	aa	bb	bb	aa	aa	bb	bb	bb	ab	aa	bb	ab	ab	ab	ab	bb	aa	ab	aa	aa	aa	bb	bb	ab	ab	bb	aa	bb	bb	ab	bb	ab	ab	bb	bb	bb	ab	bb	bb	bb	ab	ab	ab	ab	ab	bb
852	LG2711	Block28172	8.032	aa	bb	bb	aa	aa	bb	bb	bb	ab	ab	bb	ab	ab	ab	ab	bb	aa	ab	aa	aa	aa	bb	bb	ab	ab	bb	aa	bb	bb	aa	bb	ab	ab	bb	bb	bb	ab	bb	bb	bb	ab	ab	ab	ab	ab	bb
853	LG2711	Block28182	9.068	aa	bb	bb	aa	aa	bb	bb	bb	ab	ab	bb	ab	ab	ab	ab	bb	aa	ab	aa	aa	aa	bb	bb	ab	ab	bb	aa	bb	bb	ab	bb	ab	ab	bb	bb	bb	ab	bb	bb	bb	ab	ab	ab	ab	ab	bb
854	LG2711	Block28184	9.587	aa	bb	bb	aa	aa	bb	bb	bb	ab	ab	bb	ab	ab	ab	ab	bb	aa	ab	aa	aa	aa	bb	bb	ab	ab	bb	aa	bb	bb	ab	bb	ab	ab	bb	bb	bb	ab	bb	bb	bb	ab	ab	ab	ab	ab	bb
855	LG2711	Block28187	10.364	aa	bb	bb	aa	aa	bb	bb	bb	ab	ab	bb	ab	ab	ab	ab	bb	aa	ab	aa	aa	aa	bb	bb	ab	ab	bb	aa	bb	bb	ab	ab	ab	ab	bb	bb	bb	ab	bb	bb	bb	ab	ab	ab	ab	ab	bb
856	LG2711	Block28188	10.623	aa	bb	bb	aa	aa	bb	bb	bb	ab	ab	bb	ab	ab	ab	ab	bb	aa	ab	aa	aa	aa	bb	bb	ab	ab	bb	aa	bb	bb	ab	ab	ab	ab	bb	bb	bb	ab	bb	bb	bb	ab	ab	ab	ab	ab	bb
857	LG2711	Block28213	11.4	aa	bb	bb	aa	aa	bb	bb	bb	ab	ab	bb	ab	ab	ab	ab	bb	aa	ab	aa	aa	aa	bb	bb	ab	ab	bb	ab	bb	bb	ab	ab	ab	ab	bb	bb	bb	ab	bb	bb	bb	ab	ab	ab	ab	ab	bb
858	LG2711	Block28222	12.955	aa	bb	bb	aa	aa	bb	bb	bb	ab	ab	bb	bb	ab	ab	ab	bb	aa	ab	aa	aa	aa	bb	bb	ab	ab	bb	ab	bb	bb	ab	ab	ab	ab	bb	bb	bb	ab	bb	bb	bb	ab	ab	ab	ab	ab	bb
859	LG2711	Block28239	13.992	aa	bb	bb	aa	aa	bb	bb	bb	ab	ab	bb	bb	ab	ab	ab	bb	aa	ab	aa	aa	aa	bb	bb	ab	ab	bb	ab	bb	bb	ab	ab	ab	ab	bb	bb	bb	ab	bb	bb	bb	ab	ab	ab	aa	ab	bb
860	LG2711	Block28240	13.992	aa	bb	bb	aa	aa	bb	bb	bb	ab	ab	bb	bb	ab	ab	ab	bb	aa	ab	aa	aa	aa	bb	bb	ab	ab	bb	ab	bb	bb	ab	ab	ab	ab	bb	bb	bb	ab	bb	bb	bb	ab	ab	ab	ab	ab	bb
861	LG2711	Block28238	14.251	aa	bb	bb	aa	aa	bb	bb	bb	ab	ab	bb	bb	ab	ab	ab	bb	aa	ab	aa	aa	aa	bb	bb	ab	ab	bb	ab	bb	bb	ab	ab	ab	ab	bb	bb	bb	ab	bb	bb	bb	ab	ab	ab	aa	ab	bb
862	LG2711	Block28241	14.769	aa	bb	bb	aa	aa	bb	bb	bb	ab	ab	bb	bb	ab	ab	ab	bb	aa	ab	aa	aa	aa	bb	bb	ab	ab	bb	ab	bb	bb	ab	ab	ab	ab	ab	bb	bb	ab	bb	bb	bb	ab	ab	ab	ab	ab	bb
863	LG2711	Block28242	15.028	aa	bb	bb	aa	aa	bb	bb	bb	ab	ab	bb	bb	ab	ab	ab	bb	aa	ab	aa	aa	aa	bb	bb	ab	ab	bb	ab	bb	bb	ab	ab	ab	ab	ab	ab	bb	ab	bb	bb	bb	ab	ab	ab	ab	ab	bb
864	LG2711	Block28245	16.064	aa	bb	bb	aa	aa	bb	bb	bb	ab	ab	bb	bb	ab	ab	ab	bb	aa	ab	aa	aa	aa	bb	bb	ab	ab	bb	ab	bb	bb	ab	ab	ab	ab	ab	ab	bb	ab	bb	bb	bb	ab	bb	ab	ab	ab	bb
865	LG2711	Block28249	17.101	aa	bb	bb	aa	aa	bb	bb	bb	ab	ab	ab	bb	ab	ab	ab	bb	aa	ab	aa	aa	aa	bb	bb	ab	ab	bb	ab	bb	bb	ab	ab	ab	ab	ab	ab	bb	ab	bb	bb	bb	ab	bb	ab	ab	ab	bb
866	LG2711	Block28259	18.137	aa	bb	bb	aa	aa	bb	bb	bb	ab	ab	ab	bb	ab	ab	ab	bb	aa	ab	aa	aa	aa	bb	bb	ab	ab	bb	ab	bb	bb	ab	ab	ab	ab	ab	ab	bb	ab	bb	bb	bb	ab	bb	ab	ab	aa	bb
867	LG2711	Block28262	18.655	aa	bb	bb	aa	aa	bb	bb	bb	ab	ab	ab	bb	ab	ab	ab	ab	aa	ab	aa	aa	aa	bb	bb	ab	ab	bb	ab	bb	bb	ab	ab	ab	ab	ab	ab	bb	ab	bb	bb	bb	ab	bb	ab	ab	aa	bb
868	LG2711	Block28263	18.914	aa	bb	bb	aa	aa	bb	bb	bb	ab	ab	ab	bb	ab	ab	ab	ab	aa	ab	aa	aa	aa	bb	bb	ab	ab	bb	ab	bb	bb	ab	ab	ab	ab	ab	ab	bb	ab	bb	bb	bb	ab	bb	ab	ab	aa	bb
869	LG2711	Block28266	19.951	aa	bb	bb	aa	aa	bb	bb	bb	ab	ab	ab	bb	ab	ab	ab	ab	aa	ab	aa	aa	aa	bb	bb	ab	ab	bb	ab	bb	bb	ab	ab	ab	ab	ab	ab	bb	ab	bb	bb	bb	ab	ab	ab	ab	aa	bb
870	LG2711	Block28269	20.987	aa	bb	bb	aa	aa	bb	bb	bb	ab	ab	ab	bb	ab	ab	ab	ab	aa	ab	aa	aa	aa	bb	bb	ab	ab	bb	ab	bb	bb	ab	ab	ab	ab	ab	ab	bb	ab	bb	bb	bb	ab	ab	ab	ab	ab	bb
871	LG2711	Block28282	21.505	aa	bb	bb	aa	aa	bb	bb	bb	ab	ab	ab	bb	ab	ab	ab	ab	aa	ab	aa	aa	aa	bb	bb	ab	ab	bb	ab	bb	bb	ab	ab	ab	ab	ab	ab	bb	ab	bb	bb	bb	ab	ab	ab	ab	ab	bb
872	LG2711	Block28285	21.764	aa	bb	bb	aa	aa	bb	bb	bb	ab	ab	ab	bb	ab	ab	ab	ab	aa	ab	aa	aa	aa	bb	bb	ab	ab	bb	ab	bb	bb	ab	ab	ab	ab	ab	ab	bb	ab	bb	bb	bb	ab	ab	ab	ab	ab	bb
873	LG2711	Block28299	23.579	aa	bb	bb	aa	aa	bb	bb	bb	ab	ab	ab	bb	ab	ab	ab	ab	aa	bb	aa	aa	aa	bb	bb	ab	ab	bb	ab	bb	bb	ab	ab	ab	ab	ab	ab	bb	ab	bb	bb	bb	ab	ab	ab	ab	ab	bb
874	LG2711	Block28301	24.097	aa	bb	bb	aa	aa	bb	bb	bb	ab	ab	ab	bb	ab	ab	ab	ab	aa	bb	aa	aa	aa	bb	bb	ab	ab	bb	ab	bb	bb	ab	ab	ab	ab	ab	ab	bb	ab	bb	bb	bb	ab	ab	ab	ab	ab	bb
875	LG2711	Block28302	24.356	aa	bb	bb	aa	aa	bb	bb	bb	ab	ab	ab	bb	ab	ab	ab	ab	aa	bb	aa	aa	aa	bb	bb	ab	ab	bb	ab	bb	bb	ab	ab	ab	ab	ab	ab	bb	ab	bb	bb	bb	ab	ab	ab	ab	ab	bb
876	LG2711	Block28303	24.615	aa	bb	bb	aa	aa	bb	bb	bb	ab	ab	ab	bb	ab	ab	ab	ab	aa	bb	aa	aa	aa	bb	bb	ab	ab	bb	ab	bb	bb	ab	ab	ab	ab	ab	ab	bb	ab	bb	bb	bb	ab	ab	ab	ab	ab	bb
877	LG2711	Block28308	25.911	aa	bb	bb	aa	aa	bb	bb	bb	ab	ab	ab	bb	ab	ab	ab	ab	aa	bb	aa	aa	aa	bb	bb	ab	ab	bb	ab	bb	bb	ab	ab	ab	ab	ab	ab	bb	ab	bb	bb	bb	ab	ab	ab	ab	ab	bb
878	LG2711	Block28311	26.429	aa	bb	bb	aa	aa	bb	bb	bb	ab	ab	ab	bb	ab	ab	ab	ab	aa	bb	aa	aa	aa	bb	bb	ab	ab	bb	ab	bb	bb	ab	ab	ab	ab	ab	ab	bb	ab	bb	bb	bb	ab	ab	ab	ab	ab	bb
879	LG2711	Block28312	26.688	aa	bb	bb	aa	aa	bb	bb	bb	ab	ab	ab	bb	ab	ab	ab	ab	aa	bb	aa	aa	aa	bb	bb	ab	ab	bb	ab	bb	bb	ab	ab	ab	ab	ab	ab	ab	ab	bb	bb	bb	ab	ab	ab	ab	ab	bb
880	LG2711	Block28314	26.947	aa	bb	bb	aa	aa	bb	bb	bb	ab	ab	ab	bb	ab	ab	ab	ab	aa	bb	aa	aa	aa	bb	bb	ab	ab	bb	ab	bb	bb	ab	ab	ab	ab	ab	ab	ab	ab	bb	bb	bb	ab	ab	ab	ab	ab	bb
881	LG2711	Block28315	27.206	aa	bb	bb	aa	aa	bb	bb	bb	ab	ab	ab	bb	ab	ab	ab	ab	aa	bb	aa	aa	aa	bb	bb	ab	ab	bb	ab	bb	bb	ab	ab	ab	ab	ab	ab	ab	aa	bb	bb	bb	ab	ab	ab	ab	ab	bb
882	LG2711	Block28317	27.724	aa	bb	bb	aa	aa	bb	bb	bb	ab	ab	ab	bb	ab	ab	ab	ab	aa	bb	aa	aa	aa	bb	bb	ab	ab	bb	ab	bb	bb	ab	ab	ab	ab	ab	ab	ab	aa	bb	bb	bb	ab	ab	ab	ab	ab	bb
883	LG2711	Block28318	27.983	aa	bb	bb	aa	aa	bb	bb	bb	ab	ab	ab	bb	ab	ab	ab	ab	aa	bb	aa	aa	aa	bb	bb	ab	ab	bb	ab	bb	bb	ab	ab	ab	ab	ab	ab	ab	aa	bb	bb	bb	ab	ab	ab	ab	ab	bb
884	LG2711	Block28323	29.02	aa	bb	bb	aa	aa	bb	bb	bb	ab	ab	ab	bb	ab	ab	ab	ab	aa	bb	aa	aa	aa	bb	bb	ab	ab	bb	ab	bb	bb	ab	ab	ab	ab	ab	ab	ab	aa	bb	bb	bb	ab	ab	ab	ab	ab	bb
885	LG2711	Block28327	29.538	aa	bb	bb	aa	aa	bb	bb	bb	ab	ab	ab	bb	ab	aa	ab	ab	aa	bb	aa	aa	aa	bb	bb	ab	ab	bb	ab	bb	bb	ab	ab	ab	ab	ab	ab	ab	aa	bb	bb	bb	ab	ab	ab	ab	ab	bb
886	LG2711	Block28328	29.538	aa	bb	bb	aa	aa	bb	bb	bb	ab	ab	ab	bb	ab	aa	ab	ab	aa	bb	aa	aa	aa	bb	bb	ab	ab	bb	ab	bb	bb	ab	ab	ab	ab	ab	ab	aa	aa	bb	bb	bb	ab	ab	ab	ab	ab	bb
887	LG2711	Block28360	29.797	aa	bb	bb	aa	aa	bb	bb	bb	ab	ab	ab	bb	ab	aa	ab	ab	aa	bb	aa	aa	aa	bb	bb	ab	ab	bb	ab	bb	bb	ab	ab	ab	ab	ab	ab	ab	aa	bb	bb	bb	ab	ab	ab	ab	ab	bb
888	LG2711	Block28355	29.797	aa	bb	bb	aa	aa	bb	bb	bb	ab	ab	ab	bb	ab	aa	ab	ab	aa	bb	aa	aa	aa	bb	bb	ab	ab	bb	ab	bb	bb	ab	ab	ab	ab	ab	ab	ab	aa	bb	bb	bb	ab	ab	ab	ab	ab	bb
889	LG2711	Block28358	29.797	aa	bb	bb	aa	aa	bb	bb	bb	ab	ab	ab	bb	ab	aa	ab	ab	aa	bb	aa	aa	aa	bb	bb	ab	ab	bb	ab	bb	bb	ab	ab	ab	ab	ab	ab	ab	aa	bb	bb	bb	ab	ab	ab	ab	ab	bb
890	LG2711	Block28362	30.315	aa	bb	bb	aa	aa	bb	bb	bb	ab	ab	ab	bb	ab	aa	ab	ab	aa	bb	aa	aa	aa	bb	bb	ab	ab	bb	ab	bb	bb	ab	ab	ab	ab	ab	ab	ab	aa	bb	bb	bb	ab	ab	ab	ab	ab	bb
891	LG2711	Block28363	30.574	aa	bb	bb	aa	aa	bb	bb	bb	ab	ab	ab	bb	ab	aa	ab	ab	aa	bb	aa	aa	aa	bb	bb	ab	ab	bb	ab	bb	bb	ab	ab	ab	ab	ab	ab	ab	aa	bb	bb	bb	ab	ab	ab	ab	ab	bb
892	LG2711	Block28364	30.833	aa	bb	bb	aa	aa	bb	bb	bb	ab	ab	ab	bb	ab	aa	ab	ab	aa	bb	aa	aa	aa	bb	bb	ab	ab	bb	ab	bb	bb	ab	ab	ab	ab	ab	ab	ab	aa	bb	bb	bb	ab	ab	ab	ab	ab	bb
893	LG2711	Block28365	31.092	aa	bb	bb	aa	aa	bb	bb	bb	ab	ab	ab	bb	ab	aa	ab	ab	aa	bb	aa	aa	aa	bb	bb	ab	ab	bb	ab	bb	bb	ab	ab	ab	ab	ab	ab	ab	aa	bb	bb	bb	ab	ab	ab	ab	ab	bb
894	LG2711	Block28366	31.351	aa	bb	bb	aa	aa	bb	bb	bb	ab	ab	ab	bb	ab	aa	ab	ab	aa	bb	aa	aa	aa	bb	bb	ab	ab	bb	ab	bb	bb	ab	ab	ab	ab	ab	ab	ab	aa	bb	bb	bb	ab	ab	ab	ab	ab	bb
895	LG2711	Block28367	31.61	aa	bb	bb	aa	aa	bb	bb	bb	ab	ab	ab	bb	ab	aa	ab	ab	aa	bb	aa	aa	aa	bb	bb	ab	ab	bb	ab	bb	bb	ab	ab	ab	ab	ab	ab	ab	aa	bb	bb	bb	ab	ab	ab	ab	ab	bb
896	LG2711	Block28369	31.869	aa	bb	bb	aa	aa	bb	bb	bb	ab	ab	ab	bb	ab	aa	ab	ab	aa	bb	aa	aa	aa	bb	bb	ab	ab	bb	ab	bb	bb	aa	ab	ab	ab	ab	ab	ab	aa	bb	bb	bb	ab	ab	ab	ab	ab	bb
897	LG2711	Block28368	31.869	aa	bb	bb	aa	aa	bb	bb	bb	ab	ab	ab	bb	ab	aa	ab	ab	aa	bb	aa	aa	aa	bb	bb	ab	ab	bb	ab	bb	bb	ab	ab	ab	ab	ab	ab	ab	aa	bb	bb	bb	ab	ab	ab	ab	ab	bb
898	LG2711	Block28386	32.647	aa	bb	bb	aa	aa	bb	bb	bb	aa	ab	ab	bb	ab	aa	ab	ab	aa	bb	aa	aa	aa	bb	bb	ab	ab	bb	ab	bb	bb	ab	ab	ab	ab	ab	ab	ab	aa	bb	bb	bb	ab	ab	ab	ab	ab	bb
899	LG2711	Block28395	33.424	aa	bb	bb	ab	aa	bb	bb	bb	aa	ab	ab	bb	ab	aa	ab	ab	aa	bb	aa	aa	aa	bb	ab	ab	ab	bb	ab	bb	bb	ab	ab	ab	ab	ab	ab	ab	aa	bb	bb	bb	ab	ab	ab	ab	ab	bb
900	LG2711	Block28396	33.683	aa	bb	bb	ab	ab	bb	bb	bb	aa	ab	ab	bb	ab	aa	ab	ab	aa	bb	aa	aa	aa	bb	ab	ab	ab	bb	ab	bb	bb	ab	ab	ab	ab	ab	ab	ab	aa	bb	bb	bb	ab	ab	ab	ab	ab	bb
901	LG2711	Block28401	34.719	aa	bb	bb	ab	ab	bb	bb	bb	aa	ab	ab	bb	ab	aa	ab	ab	aa	bb	aa	aa	aa	bb	ab	ab	ab	bb	ab	bb	bb	ab	ab	ab	ab	ab	ab	ab	aa	bb	bb	bb	ab	ab	ab	ab	ab	bb
902	LG2711	Block28404	35.756	aa	bb	bb	ab	ab	bb	bb	bb	aa	ab	ab	bb	ab	aa	ab	ab	aa	bb	aa	aa	aa	bb	ab	ab	ab	bb	aa	bb	bb	ab	ab	ab	ab	ab	ab	ab	aa	bb	bb	bb	ab	ab	ab	ab	ab	bb
903	LG2711	Block28406	36.274	aa	bb	bb	ab	ab	bb	bb	bb	aa	ab	ab	bb	ab	aa	ab	ab	aa	bb	aa	aa	aa	bb	ab	ab	ab	bb	aa	bb	bb	ab	ab	ab	ab	ab	ab	ab	aa	bb	bb	bb	ab	ab	ab	ab	ab	bb
904	LG2711	Block28408	37.829	aa	bb	bb	ab	ab	bb	bb	bb	aa	ab	ab	bb	ab	aa	ab	ab	aa	bb	aa	aa	aa	bb	ab	ab	aa	bb	aa	bb	bb	ab	ab	ab	ab	ab	ab	ab	aa	bb	bb	bb	ab	ab	ab	ab	bb	bb
905	LG2711	Block28436	40.214	aa	bb	bb	ab	ab	bb	bb	bb	aa	ab	ab	bb	ab	aa	ab	ab	aa	bb	aa	aa	aa	bb	ab	ab	aa	bb	aa	bb	bb	ab	aa	ab	ab	ab	ab	ab	aa	bb	bb	bb	ab	ab	ab	ab	bb	ab
906	LG2711	Block28420	40.214	aa	bb	bb	ab	ab	bb	bb	bb	aa	ab	ab	bb	ab	aa	ab	ab	aa	bb	aa	aa	aa	bb	ab	ab	aa	bb	aa	bb	bb	ab	ab	ab	ab	ab	ab	ab	aa	bb	bb	bb	ab	ab	ab	ab	bb	ab
907	LG2711	Block28422	40.214	aa	bb	bb	ab	ab	bb	bb	bb	aa	ab	ab	bb	ab	aa	ab	ab	aa	bb	aa	aa	aa	bb	ab	ab	aa	bb	aa	bb	bb	ab	ab	ab	ab	ab	ab	ab	aa	bb	bb	bb	ab	ab	ab	ab	bb	ab
908	LG2711	Block28448	40.991	aa	bb	bb	ab	ab	bb	bb	bb	aa	ab	ab	bb	ab	aa	ab	ab	aa	bb	aa	aa	aa	bb	ab	ab	aa	bb	aa	bb	bb	ab	ab	ab	ab	ab	ab	ab	aa	bb	bb	bb	ab	ab	ab	ab	bb	ab
909	LG2711	Block28449	41.25	aa	bb	bb	ab	ab	bb	bb	bb	aa	ab	ab	bb	ab	aa	ab	ab	aa	bb	aa	aa	aa	bb	ab	ab	aa	bb	aa	bb	bb	ab	ab	ab	ab	ab	ab	ab	aa	bb	bb	bb	ab	ab	ab	ab	bb	ab
910	LG2711	Block28454	42.287	aa	bb	bb	ab	ab	bb	bb	bb	aa	ab	ab	bb	ab	aa	ab	ab	aa	bb	aa	aa	aa	bb	ab	ab	aa	bb	aa	bb	bb	ab	ab	bb	ab	ab	ab	ab	aa	bb	bb	bb	ab	ab	ab	ab	bb	ab
911	LG2711	Block28469	44.101	aa	bb	bb	aa	ab	bb	bb	bb	aa	aa	ab	bb	ab	aa	ab	ab	aa	bb	aa	aa	aa	bb	ab	ab	aa	bb	aa	bb	bb	ab	ab	bb	ab	ab	ab	ab	aa	bb	bb	bb	ab	ab	ab	ab	bb	ab
912	LG2711	Block28474	44.878	aa	bb	bb	aa	ab	bb	bb	ab	aa	ab	ab	bb	ab	aa	ab	ab	aa	bb	aa	aa	aa	bb	ab	ab	aa	bb	aa	bb	bb	aa	ab	bb	ab	ab	ab	ab	aa	bb	bb	bb	ab	ab	ab	ab	bb	ab
913	LG2711	Block28505	46.433	aa	bb	bb	ab	ab	bb	bb	ab	aa	ab	ab	ab	ab	aa	ab	ab	aa	bb	aa	aa	aa	bb	ab	ab	aa	bb	aa	bb	bb	ab	ab	bb	ab	ab	ab	ab	aa	bb	bb	bb	ab	ab	ab	ab	bb	ab
914	LG2711	Block28507	47.21	aa	bb	bb	ab	ab	bb	bb	ab	aa	ab	ab	ab	ab	aa	ab	ab	aa	bb	aa	aa	aa	bb	ab	ab	aa	bb	aa	bb	bb	ab	ab	bb	ab	ab	ab	ab	aa	bb	bb	bb	ab	ab	ab	ab	bb	ab
915	LG2711	Block28509	47.729	aa	bb	bb	ab	ab	bb	bb	ab	aa	ab	ab	ab	ab	aa	ab	ab	aa	bb	aa	aa	aa	bb	ab	ab	ab	bb	aa	bb	bb	ab	ab	bb	ab	ab	ab	ab	aa	bb	bb	bb	ab	ab	ab	ab	bb	ab
916	LG2711	Block28511	48.247	aa	bb	bb	ab	ab	bb	bb	ab	aa	ab	ab	ab	ab	aa	ab	ab	aa	bb	aa	aa	aa	bb	ab	ab	ab	bb	aa	bb	bb	ab	ab	bb	ab	ab	ab	ab	aa	bb	bb	bb	ab	ab	ab	ab	bb	ab
917	LG2711	Block28512	48.506	aa	bb	bb	ab	ab	bb	bb	ab	aa	ab	ab	ab	ab	aa	ab	ab	aa	bb	aa	aa	aa	bb	ab	ab	ab	bb	aa	bb	bb	ab	ab	bb	ab	ab	ab	ab	aa	bb	bb	bb	ab	ab	ab	ab	bb	ab
918	LG2711	Block28517	49.801	aa	bb	bb	ab	ab	bb	bb	ab	aa	ab	ab	ab	bb	aa	ab	ab	aa	bb	aa	aa	aa	bb	ab	ab	ab	bb	aa	bb	bb	ab	ab	bb	ab	ab	ab	ab	aa	bb	bb	bb	ab	ab	ab	ab	bb	ab
919	LG2711	Block28520	51.097	aa	bb	bb	ab	ab	bb	bb	ab	aa	ab	ab	ab	bb	aa	ab	ab	aa	bb	aa	aa	aa	bb	ab	ab	ab	bb	aa	bb	bb	ab	ab	bb	ab	ab	ab	ab	aa	bb	bb	bb	ab	ab	ab	ab	bb	ab
920	LG2711	Block28521	51.356	aa	bb	bb	ab	ab	bb	bb	ab	aa	ab	ab	ab	bb	aa	ab	ab	aa	bb	aa	aa	aa	bb	ab	ab	ab	bb	aa	bb	bb	ab	ab	bb	ab	ab	ab	ab	aa	bb	bb	bb	ab	ab	ab	ab	bb	ab
921	LG2711	Block28552	51.874	aa	bb	bb	ab	ab	bb	bb	ab	aa	ab	ab	ab	bb	aa	ab	ab	aa	bb	aa	aa	aa	bb	ab	ab	ab	bb	aa	bb	bb	ab	ab	bb	ab	ab	ab	ab	aa	bb	bb	bb	ab	ab	ab	ab	bb	ab
922	LG2711	Block28550	51.874	aa	bb	bb	ab	ab	bb	bb	ab	aa	ab	ab	ab	bb	aa	ab	ab	aa	bb	aa	aa	aa	bb	ab	ab	ab	bb	aa	bb	bb	ab	ab	bb	ab	ab	ab	ab	aa	bb	bb	bb	ab	ab	ab	ab	bb	ab
923	LG2711	Block28522	52.133	aa	bb	bb	ab	ab	bb	bb	ab	aa	ab	ab	ab	bb	aa	ab	ab	aa	bb	aa	aa	aa	bb	ab	ab	ab	bb	aa	bb	bb	ab	ab	bb	ab	ab	ab	ab	aa	bb	bb	bb	ab	ab	ab	ab	bb	ab
924	LG2711	Block28526	52.133	aa	bb	bb	ab	ab	bb	bb	ab	aa	ab	ab	ab	bb	aa	ab	ab	aa	bb	aa	aa	aa	bb	ab	ab	ab	bb	aa	bb	bb	ab	ab	bb	ab	ab	ab	ab	aa	bb	bb	bb	ab	ab	ab	ab	bb	ab
925	LG2711	Block28731	52.911	aa	bb	bb	ab	ab	bb	bb	ab	aa	ab	ab	ab	bb	aa	ab	ab	aa	bb	aa	aa	aa	bb	ab	ab	ab	bb	aa	bb	bb	ab	ab	bb	ab	ab	ab	ab	aa	bb	ab	bb	ab	ab	ab	ab	bb	ab
926	LG2711	Block28737	53.17	aa	bb	bb	aa	ab	bb	bb	ab	aa	bb	ab	ab	bb	aa	ab	ab	aa	bb	aa	aa	aa	bb	ab	ab	ab	bb	aa	bb	bb	ab	ab	bb	ab	ab	ab	ab	aa	bb	ab	bb	ab	ab	ab	ab	bb	ab
927	LG2711	Block28743	53.429	aa	bb	bb	ab	ab	bb	bb	ab	aa	bb	ab	ab	bb	aa	ab	ab	aa	bb	aa	aa	aa	bb	ab	ab	ab	bb	aa	bb	bb	ab	ab	bb	ab	ab	ab	ab	aa	bb	ab	bb	ab	ab	ab	ab	bb	ab
928	LG2711	Block28745	53.688	aa	bb	bb	ab	ab	bb	bb	ab	aa	bb	ab	ab	bb	aa	ab	ab	aa	bb	aa	aa	aa	bb	ab	ab	ab	bb	aa	bb	bb	ab	ab	bb	ab	ab	ab	ab	aa	bb	ab	bb	ab	ab	ab	ab	bb	ab
929	LG2711	Block28744	53.688	aa	bb	bb	ab	ab	bb	bb	ab	aa	bb	ab	ab	bb	aa	ab	ab	aa	bb	aa	aa	aa	bb	ab	ab	ab	bb	aa	bb	bb	ab	ab	bb	ab	ab	ab	ab	aa	bb	ab	bb	ab	ab	ab	ab	bb	ab
930	LG2711	Block28756	53.947	aa	bb	bb	ab	ab	bb	bb	ab	aa	bb	ab	ab	bb	aa	ab	ab	aa	bb	aa	aa	aa	bb	ab	ab	ab	bb	aa	bb	bb	ab	ab	bb	ab	ab	ab	ab	aa	bb	ab	bb	ab	ab	ab	ab	bb	ab
931	LG2711	Block28782	56.021	aa	bb	ab	ab	ab	bb	bb	ab	aa	bb	ab	ab	bb	aa	ab	ab	aa	bb	aa	aa	ab	bb	ab	ab	ab	bb	ab	bb	bb	ab	ab	bb	ab	ab	ab	ab	aa	bb	ab	bb	ab	ab	ab	ab	ab	ab
932	LG2711	Block28785	56.539	aa	bb	ab	ab	ab	bb	bb	ab	aa	bb	ab	ab	bb	aa	ab	ab	aa	bb	aa	aa	ab	ab	ab	ab	ab	bb	ab	bb	bb	ab	ab	bb	ab	ab	ab	ab	aa	bb	ab	bb	ab	ab	ab	ab	ab	ab
933	LG2711	Block28786	56.798	aa	bb	ab	ab	ab	bb	bb	ab	aa	bb	ab	ab	bb	aa	ab	ab	aa	bb	aa	aa	ab	ab	ab	ab	ab	bb	ab	bb	bb	ab	ab	bb	ab	ab	ab	ab	aa	bb	ab	bb	ab	ab	ab	ab	ab	ab
934	LG2711	Block28791	57.316	aa	bb	ab	ab	ab	bb	bb	ab	aa	bb	ab	ab	bb	aa	ab	ab	aa	bb	aa	aa	ab	ab	ab	ab	ab	bb	ab	bb	bb	ab	ab	bb	ab	ab	ab	ab	aa	bb	ab	bb	ab	ab	ab	ab	ab	ab
935	LG2711	Block28789	57.316	aa	bb	ab	ab	aa	bb	bb	ab	aa	bb	ab	ab	bb	aa	ab	ab	aa	bb	aa	aa	ab	ab	ab	ab	ab	bb	ab	bb	bb	ab	ab	bb	ab	ab	ab	ab	aa	bb	ab	bb	ab	ab	ab	ab	ab	ab
936	LG2711	Block28795	57.834	aa	bb	ab	aa	ab	bb	bb	ab	aa	bb	ab	ab	bb	aa	ab	ab	aa	bb	aa	aa	ab	ab	ab	ab	ab	bb	ab	bb	bb	ab	ab	bb	ab	ab	ab	ab	aa	bb	ab	bb	ab	ab	ab	ab	ab	ab
937	LG2711	Block28796	57.834	aa	bb	ab	aa	ab	bb	bb	ab	aa	bb	ab	ab	bb	aa	ab	ab	aa	bb	aa	aa	ab	ab	ab	ab	ab	bb	ab	bb	bb	ab	ab	bb	ab	ab	ab	ab	aa	bb	ab	bb	ab	ab	ab	ab	ab	ab
938	LG2711	Block28797	58.093	aa	bb	ab	aa	ab	bb	bb	ab	aa	bb	ab	ab	bb	aa	ab	ab	aa	bb	aa	aa	ab	ab	ab	ab	ab	bb	ab	bb	bb	ab	ab	bb	ab	ab	ab	ab	aa	bb	ab	bb	ab	ab	ab	ab	ab	ab
939	LG2711	Block28798	58.352	aa	bb	ab	ab	ab	bb	bb	ab	aa	bb	ab	ab	bb	aa	ab	ab	aa	bb	aa	aa	ab	ab	ab	ab	ab	bb	ab	bb	bb	ab	ab	bb	ab	ab	ab	ab	aa	bb	ab	bb	ab	ab	ab	ab	ab	ab
940	LG2711	Block28799	58.611	aa	bb	ab	ab	ab	bb	bb	ab	aa	bb	ab	ab	bb	aa	ab	ab	aa	bb	aa	aa	ab	ab	ab	ab	ab	bb	ab	bb	bb	ab	ab	bb	ab	ab	ab	ab	aa	bb	ab	bb	ab	ab	ab	ab	ab	ab
941	LG2711	Block28846	59.648	aa	bb	ab	ab	ab	bb	bb	ab	aa	bb	ab	ab	bb	aa	ab	ab	aa	bb	aa	aa	ab	ab	ab	ab	ab	bb	ab	bb	bb	ab	ab	bb	ab	ab	ab	ab	aa	bb	ab	bb	ab	ab	ab	ab	ab	ab
942	LG2711	Block28847	59.907	aa	bb	ab	ab	ab	bb	bb	ab	aa	bb	ab	ab	bb	aa	ab	ab	aa	bb	aa	aa	ab	ab	ab	ab	ab	bb	ab	bb	bb	ab	ab	bb	ab	ab	ab	ab	aa	bb	ab	bb	ab	ab	aa	ab	ab	ab
943	LG2711	Block28850	60.166	aa	bb	ab	ab	ab	bb	bb	ab	aa	bb	ab	ab	bb	aa	ab	ab	aa	bb	aa	aa	ab	ab	ab	ab	ab	bb	ab	bb	bb	ab	ab	bb	ab	ab	ab	ab	aa	bb	ab	bb	ab	ab	aa	ab	ab	ab
944	LG2711	Block28907	60.425	aa	bb	aa	ab	ab	bb	bb	ab	aa	bb	ab	ab	bb	aa	ab	ab	aa	bb	aa	aa	ab	ab	ab	ab	ab	bb	ab	bb	bb	ab	ab	bb	ab	ab	ab	ab	aa	bb	ab	bb	ab	ab	aa	ab	ab	ab
945	LG2711	Block28869	60.425	aa	bb	ab	ab	ab	bb	bb	ab	aa	bb	ab	ab	bb	aa	ab	ab	aa	bb	aa	aa	ab	ab	ab	ab	ab	bb	ab	bb	bb	ab	ab	bb	ab	ab	ab	ab	aa	bb	ab	bb	ab	ab	aa	ab	aa	ab
946	LG2711	Block28862	60.425	aa	bb	ab	ab	ab	bb	bb	ab	aa	bb	ab	ab	bb	aa	ab	ab	aa	bb	aa	aa	ab	ab	ab	ab	ab	bb	ab	bb	bb	ab	ab	bb	ab	ab	ab	ab	aa	bb	ab	bb	ab	ab	aa	ab	aa	ab
947	LG2711	Block28871	60.425	aa	bb	ab	ab	ab	bb	bb	ab	aa	bb	ab	ab	bb	aa	ab	ab	aa	bb	aa	aa	ab	ab	ab	ab	ab	bb	ab	bb	bb	ab	ab	bb	ab	ab	ab	ab	aa	bb	ab	bb	ab	ab	aa	ab	ab	ab
948	LG2711	Block28906	60.425	aa	bb	ab	ab	ab	bb	bb	ab	aa	bb	ab	ab	bb	aa	ab	ab	aa	bb	aa	aa	ab	ab	ab	ab	ab	bb	ab	bb	bb	ab	ab	bb	ab	ab	ab	ab	aa	bb	ab	bb	ab	ab	aa	ab	ab	ab
949	LG2711	Block28865	60.425	aa	bb	ab	ab	ab	bb	bb	ab	aa	bb	ab	ab	bb	aa	ab	ab	aa	bb	aa	aa	ab	ab	ab	ab	ab	bb	ab	bb	bb	ab	ab	bb	ab	ab	ab	ab	aa	bb	ab	bb	ab	ab	aa	ab	ab	ab
950	LG2711	Block28915	60.684	aa	bb	ab	ab	ab	bb	bb	ab	aa	bb	ab	ab	bb	aa	ab	ab	ab	bb	aa	aa	ab	ab	ab	ab	ab	bb	ab	bb	bb	ab	ab	bb	ab	ab	ab	ab	aa	bb	ab	bb	ab	ab	aa	ab	ab	ab
951	LG2711	Block28941	60.684	aa	bb	ab	ab	ab	bb	bb	ab	aa	bb	ab	ab	bb	aa	ab	aa	ab	bb	aa	aa	ab	ab	ab	ab	ab	bb	ab	bb	bb	ab	ab	bb	ab	ab	ab	ab	aa	bb	ab	bb	ab	ab	aa	ab	ab	ab
952	LG2711	Block28914	60.684	aa	bb	ab	ab	ab	bb	bb	ab	aa	bb	ab	ab	bb	aa	ab	ab	ab	bb	aa	aa	ab	ab	ab	ab	ab	bb	ab	bb	bb	ab	ab	bb	ab	ab	ab	ab	aa	bb	ab	bb	ab	ab	aa	ab	ab	ab
953	LG2711	Block28944	60.684	aa	bb	ab	ab	ab	bb	bb	ab	aa	bb	ab	ab	bb	aa	ab	ab	ab	bb	aa	aa	ab	ab	ab	ab	ab	bb	ab	bb	bb	ab	ab	bb	ab	ab	ab	ab	aa	bb	ab	bb	ab	ab	aa	ab	ab	ab
954	LG2711	Block28933	60.684	aa	bb	ab	ab	ab	bb	bb	ab	aa	bb	ab	ab	bb	aa	ab	ab	ab	bb	aa	aa	ab	ab	ab	ab	ab	bb	ab	bb	bb	ab	ab	bb	ab	ab	ab	ab	aa	bb	ab	bb	ab	ab	aa	ab	ab	ab
955	LG2711	Block28946	60.943	aa	bb	ab	ab	ab	bb	bb	ab	aa	bb	ab	ab	bb	aa	ab	ab	ab	bb	aa	aa	ab	ab	ab	ab	ab	bb	ab	bb	bb	ab	ab	bb	ab	ab	ab	ab	aa	bb	ab	bb	ab	ab	aa	ab	ab	ab
956	LG2711	Block28947	61.202	aa	bb	ab	ab	ab	bb	bb	ab	aa	bb	ab	ab	bb	aa	ab	ab	ab	bb	aa	aa	ab	ab	ab	ab	ab	bb	ab	bb	bb	ab	ab	bb	ab	ab	ab	ab	aa	bb	ab	bb	ab	ab	aa	ab	ab	ab
957	LG2711	Block28948	61.461	aa	bb	ab	ab	ab	bb	bb	ab	aa	bb	ab	ab	bb	aa	ab	ab	ab	bb	aa	aa	ab	ab	ab	ab	ab	bb	ab	bb	bb	ab	ab	bb	ab	ab	ab	ab	aa	bb	ab	bb	ab	ab	aa	ab	ab	ab
958	LG2711	Block28964	61.461	aa	bb	ab	ab	ab	bb	bb	ab	aa	bb	ab	ab	bb	aa	ab	ab	ab	bb	aa	aa	ab	ab	ab	ab	ab	bb	ab	bb	bb	ab	ab	bb	ab	ab	ab	ab	aa	bb	ab	bb	ab	ab	aa	ab	ab	ab
959	LG2711	Block29015	61.979	aa	bb	ab	ab	ab	bb	bb	ab	aa	bb	ab	ab	bb	aa	ab	ab	ab	bb	aa	aa	ab	ab	ab	ab	ab	bb	ab	bb	bb	ab	ab	bb	ab	ab	ab	ab	aa	bb	ab	bb	ab	ab	aa	ab	ab	ab
960	LG2711	Block29019	62.498	aa	bb	ab	ab	ab	bb	bb	ab	aa	bb	ab	ab	bb	aa	ab	ab	ab	bb	aa	aa	ab	ab	ab	ab	ab	ab	ab	bb	bb	ab	ab	bb	ab	ab	ab	ab	aa	bb	ab	bb	ab	ab	aa	ab	ab	ab
961	LG2711	Block29017	62.498	aa	bb	ab	ab	ab	bb	bb	ab	aa	bb	ab	ab	bb	aa	ab	ab	ab	bb	aa	aa	ab	ab	ab	ab	ab	ab	ab	bb	bb	ab	ab	bb	ab	ab	ab	ab	aa	bb	ab	bb	ab	ab	aa	ab	ab	ab
962	LG2711	Block29021	62.498	aa	bb	ab	ab	ab	bb	bb	ab	aa	bb	ab	ab	bb	aa	ab	ab	ab	bb	aa	aa	ab	ab	ab	ab	ab	ab	ab	bb	bb	ab	ab	bb	ab	ab	ab	ab	aa	bb	ab	bb	ab	ab	aa	ab	ab	ab
963	LG2711	Block29072	63.793	aa	bb	ab	ab	ab	bb	bb	ab	aa	bb	ab	ab	bb	aa	ab	ab	ab	bb	aa	aa	ab	ab	ab	ab	ab	ab	ab	bb	bb	ab	ab	bb	ab	ab	ab	ab	aa	bb	ab	bb	ab	ab	aa	ab	ab	ab
964	LG2711	Block29066	64.052	aa	bb	ab	ab	ab	bb	bb	ab	aa	bb	ab	ab	bb	aa	ab	ab	ab	bb	aa	aa	ab	ab	ab	ab	aa	ab	ab	bb	bb	aa	ab	bb	ab	ab	ab	ab	aa	bb	ab	bb	ab	ab	aa	ab	ab	ab
965	LG2711	Block29068	64.052	aa	bb	ab	ab	ab	bb	bb	ab	aa	bb	ab	ab	bb	aa	ab	ab	ab	bb	aa	aa	ab	ab	ab	ab	ab	ab	ab	bb	bb	aa	ab	bb	ab	ab	ab	ab	aa	bb	ab	bb	ab	ab	aa	ab	ab	ab
966	LG2711	Block29075	65.089	aa	bb	ab	ab	ab	bb	bb	ab	aa	bb	aa	ab	bb	aa	ab	ab	ab	bb	aa	aa	ab	ab	ab	ab	ab	ab	ab	bb	bb	ab	ab	bb	ab	ab	aa	ab	aa	bb	ab	bb	ab	ab	aa	ab	ab	ab
967	LG2711	Block29136	67.008	aa	bb	ab	ab	ab	bb	bb	ab	aa	bb	aa	ab	bb	aa	ab	ab	ab	bb	bb	aa	ab	ab	ab	ab	ab	ab	ab	bb	bb	ab	ab	bb	ab	aa	aa	ab	aa	bb	ab	bb	ab	ab	aa	ab	ab	ab
968	LG2711	Block29139	67.267	aa	bb	ab	ab	ab	bb	bb	ab	aa	bb	aa	ab	bb	aa	ab	ab	ab	bb	bb	aa	ab	ab	ab	ab	ab	ab	ab	bb	bb	ab	ab	bb	ab	aa	aa	ab	aa	bb	ab	bb	ab	ab	aa	ab	ab	ab
969	LG2711	Block29195	67.785	aa	bb	ab	ab	ab	bb	bb	ab	aa	bb	aa	ab	bb	aa	ab	ab	ab	bb	bb	aa	ab	ab	ab	ab	ab	ab	ab	bb	bb	aa	ab	bb	ab	aa	aa	ab	aa	bb	ab	bb	ab	ab	aa	ab	ab	ab
970	LG2711	Block29201	67.785	aa	bb	ab	ab	ab	bb	bb	ab	aa	bb	aa	ab	bb	aa	ab	ab	ab	bb	bb	aa	ab	ab	ab	ab	ab	ab	ab	bb	bb	aa	ab	bb	ab	aa	aa	ab	aa	bb	ab	bb	ab	aa	aa	ab	ab	ab
971	LG2711	Block29300	68.304	aa	bb	aa	ab	ab	bb	bb	ab	aa	bb	aa	ab	bb	aa	ab	ab	ab	bb	bb	aa	ab	ab	ab	ab	ab	ab	ab	bb	bb	ab	ab	bb	ab	aa	aa	ab	aa	bb	ab	bb	ab	ab	aa	ab	ab	ab
972	LG2711	Block29303	68.822	aa	bb	ab	ab	ab	bb	bb	ab	aa	bb	aa	ab	bb	aa	ab	ab	ab	bb	bb	aa	ab	ab	ab	ab	ab	ab	ab	bb	bb	ab	ab	bb	ab	aa	aa	ab	aa	bb	ab	bb	ab	ab	aa	ab	aa	ab
973	LG2711	Block29319	69.081	aa	bb	ab	ab	ab	bb	bb	ab	aa	bb	aa	ab	bb	aa	ab	ab	ab	bb	bb	aa	ab	ab	ab	ab	ab	ab	ab	bb	bb	ab	ab	bb	ab	aa	aa	ab	aa	bb	ab	bb	ab	ab	aa	ab	aa	ab
974	LG2711	Block29344	69.081	aa	bb	ab	ab	ab	bb	bb	ab	aa	bb	aa	ab	bb	aa	ab	ab	ab	bb	bb	aa	ab	ab	ab	ab	ab	ab	ab	bb	bb	ab	ab	bb	ab	aa	aa	ab	aa	bb	ab	bb	ab	ab	aa	ab	aa	ab
975	LG2711	Block29316	69.34	aa	bb	ab	aa	ab	bb	bb	ab	aa	bb	aa	ab	bb	aa	ab	ab	ab	bb	bb	aa	ab	ab	ab	ab	ab	ab	ab	bb	bb	ab	ab	bb	ab	aa	aa	ab	aa	bb	ab	bb	ab	ab	aa	ab	ab	ab
976	LG2711	Block29348	69.34	aa	bb	ab	ab	ab	bb	bb	ab	aa	bb	aa	ab	bb	aa	ab	ab	ab	bb	bb	aa	ab	ab	ab	ab	ab	ab	ab	bb	bb	ab	ab	bb	ab	aa	aa	ab	aa	bb	ab	bb	ab	ab	aa	ab	ab	ab
977	LG2711	Block29349	69.34	aa	bb	ab	ab	ab	bb	bb	ab	aa	bb	aa	ab	bb	aa	ab	ab	ab	bb	bb	aa	ab	ab	ab	ab	ab	ab	ab	bb	bb	ab	ab	bb	ab	aa	aa	ab	aa	bb	ab	bb	ab	ab	aa	ab	ab	ab
978	LG2711	Block29457	70.117	aa	bb	aa	ab	ab	bb	bb	ab	aa	bb	aa	ab	bb	aa	ab	ab	ab	bb	bb	aa	ab	ab	ab	ab	ab	ab	ab	bb	bb	ab	ab	bb	ab	aa	aa	ab	aa	bb	ab	bb	ab	ab	aa	ab	ab	ab
979	LG2711	Block29447	70.117	aa	bb	ab	ab	ab	bb	bb	ab	aa	bb	aa	ab	bb	aa	ab	ab	ab	bb	bb	aa	ab	ab	ab	ab	ab	ab	ab	bb	bb	ab	ab	bb	ab	aa	aa	ab	aa	bb	ab	bb	ab	ab	aa	ab	ab	ab
980	LG2711	Block29440	70.117	aa	bb	ab	ab	ab	bb	bb	ab	aa	bb	aa	ab	bb	aa	ab	ab	ab	bb	bb	aa	ab	ab	ab	ab	ab	ab	ab	bb	bb	ab	ab	bb	ab	aa	aa	ab	aa	bb	ab	bb	ab	ab	aa	ab	ab	ab
981	LG2711	Block29462	70.117	aa	bb	ab	ab	ab	bb	bb	ab	aa	bb	aa	ab	bb	aa	ab	ab	ab	bb	bb	aa	ab	ab	ab	ab	ab	ab	ab	bb	bb	ab	ab	bb	ab	aa	aa	ab	aa	bb	ab	bb	ab	ab	aa	ab	ab	ab
982	LG2711	Block29464	70.117	aa	bb	ab	ab	ab	bb	bb	ab	aa	bb	aa	ab	bb	aa	ab	ab	ab	bb	bb	aa	ab	ab	ab	ab	ab	ab	ab	bb	bb	ab	ab	bb	ab	aa	aa	ab	aa	bb	ab	bb	ab	ab	aa	ab	ab	ab
983	LG2711	Block29465	70.376	aa	bb	ab	ab	ab	bb	bb	ab	aa	bb	aa	ab	bb	aa	ab	ab	ab	bb	bb	aa	ab	ab	ab	ab	ab	ab	ab	bb	bb	ab	ab	bb	ab	aa	aa	ab	aa	bb	ab	bb	ab	ab	aa	ab	ab	ab
984	LG2711	Block29483	71.153	aa	bb	ab	ab	ab	bb	bb	ab	aa	bb	aa	ab	bb	aa	ab	ab	ab	bb	bb	aa	ab	ab	ab	ab	ab	ab	ab	bb	bb	ab	ab	bb	ab	aa	aa	ab	aa	bb	ab	bb	ab	ab	aa	ab	ab	ab
985	LG2711	Block29485	71.412	aa	bb	ab	ab	ab	bb	bb	ab	aa	bb	aa	ab	bb	aa	ab	ab	ab	bb	bb	aa	ab	ab	ab	ab	ab	ab	ab	bb	bb	ab	ab	bb	ab	aa	aa	ab	aa	bb	ab	bb	ab	ab	aa	ab	ab	ab
986	LG2711	Block29486	71.412	aa	bb	ab	ab	ab	bb	bb	ab	aa	bb	aa	ab	bb	aa	ab	ab	ab	bb	bb	aa	ab	ab	ab	ab	ab	ab	ab	bb	bb	ab	ab	bb	ab	aa	aa	ab	aa	bb	ab	bb	ab	ab	aa	ab	ab	ab
987	LG2711	Block29487	71.672	aa	bb	ab	ab	ab	bb	bb	ab	aa	bb	aa	ab	bb	aa	ab	ab	ab	bb	bb	aa	ab	ab	ab	ab	ab	ab	ab	bb	bb	ab	ab	bb	ab	aa	aa	ab	aa	bb	ab	bb	ab	ab	aa	ab	ab	ab
988	LG2711	Block29489	72.19	aa	bb	ab	ab	ab	bb	bb	ab	aa	bb	aa	ab	bb	aa	ab	ab	ab	bb	bb	aa	ab	ab	ab	ab	ab	ab	ab	bb	bb	ab	ab	bb	ab	aa	aa	ab	aa	bb	ab	bb	ab	ab	aa	ab	ab	ab
989	LG2711	Block29494	72.449	aa	bb	ab	ab	ab	bb	bb	ab	aa	bb	aa	ab	bb	aa	ab	ab	ab	bb	bb	aa	ab	ab	ab	ab	ab	ab	ab	bb	bb	ab	ab	bb	ab	aa	aa	aa	aa	bb	ab	bb	ab	ab	aa	ab	ab	ab
990	LG2711	Block29567	72.449	aa	bb	ab	ab	ab	bb	bb	ab	aa	bb	aa	ab	bb	aa	ab	ab	ab	bb	bb	aa	ab	ab	ab	ab	ab	ab	ab	bb	bb	ab	ab	bb	ab	aa	aa	aa	aa	bb	ab	bb	ab	ab	aa	ab	ab	ab
991	LG2711	Block29591	72.449	aa	bb	ab	ab	ab	bb	bb	ab	aa	bb	aa	ab	bb	aa	ab	ab	ab	bb	bb	aa	ab	ab	ab	ab	ab	ab	ab	bb	bb	ab	ab	bb	ab	aa	aa	aa	aa	bb	ab	bb	ab	ab	aa	ab	ab	ab
992	LG2711	Block29565	72.449	aa	bb	ab	ab	ab	bb	bb	ab	aa	bb	aa	ab	bb	aa	ab	ab	ab	bb	bb	aa	ab	ab	ab	ab	ab	ab	ab	bb	bb	ab	ab	bb	ab	aa	aa	aa	aa	bb	ab	bb	ab	ab	aa	ab	ab	ab
993	LG2711	Block29490	72.449	aa	bb	ab	ab	ab	bb	bb	ab	aa	bb	aa	ab	bb	aa	ab	ab	ab	bb	bb	aa	ab	ab	ab	ab	ab	ab	ab	bb	bb	ab	ab	bb	ab	aa	aa	aa	aa	bb	ab	bb	ab	ab	aa	ab	ab	ab
994	LG2711	Block29572	72.708	aa	bb	aa	ab	ab	bb	bb	ab	aa	bb	aa	ab	bb	aa	ab	ab	aa	bb	bb	aa	ab	ab	ab	ab	ab	ab	ab	bb	bb	ab	ab	bb	ab	aa	aa	aa	aa	bb	ab	bb	ab	ab	aa	ab	ab	ab
995	LG2711	Block29702	72.967	aa	bb	aa	ab	ab	bb	bb	ab	aa	bb	aa	ab	bb	aa	ab	ab	ab	bb	bb	aa	ab	ab	ab	ab	ab	ab	ab	bb	bb	ab	ab	bb	ab	aa	aa	aa	aa	bb	ab	bb	ab	ab	aa	ab	ab	ab
996	LG2711	Block29809	73.226	aa	bb	aa	ab	ab	bb	bb	ab	aa	bb	aa	ab	bb	aa	ab	ab	ab	bb	bb	aa	ab	ab	ab	ab	ab	ab	ab	bb	bb	ab	ab	bb	aa	aa	aa	aa	aa	bb	ab	bb	ab	ab	aa	ab	ab	ab
997	LG2711	Block29837	73.485	aa	bb	ab	ab	ab	bb	bb	ab	aa	bb	aa	ab	bb	aa	ab	ab	ab	bb	bb	aa	ab	ab	ab	ab	ab	ab	ab	bb	bb	ab	ab	bb	ab	aa	aa	aa	aa	bb	ab	bb	ab	ab	aa	ab	ab	ab
998	LG2711	Block29849	73.485	aa	bb	ab	ab	ab	bb	bb	ab	aa	bb	aa	ab	bb	aa	ab	ab	ab	bb	bb	aa	ab	ab	ab	ab	ab	ab	ab	bb	bb	ab	ab	bb	ab	aa	aa	aa	aa	bb	ab	bb	ab	ab	aa	ab	ab	ab
999	LG2711	Block29850	73.485	aa	bb	ab	ab	ab	bb	bb	ab	aa	bb	aa	ab	bb	aa	ab	ab	ab	bb	bb	aa	ab	ab	ab	ab	ab	ab	ab	bb	bb	ab	ab	bb	ab	aa	aa	aa	aa	bb	ab	bb	ab	ab	aa	ab	ab	ab
1000	LG2711	Block29812	73.485	aa	bb	ab	ab	ab	bb	bb	ab	aa	bb	aa	ab	bb	aa	ab	ab	ab	bb	bb	aa	ab	ab	ab	ab	ab	ab	ab	bb	bb	ab	ab	bb	ab	aa	aa	aa	aa	bb	ab	bb	ab	ab	aa	ab	ab	ab
1001	LG2711	Block29814	73.485	aa	bb	ab	ab	ab	bb	bb	ab	aa	bb	aa	ab	bb	aa	ab	ab	ab	bb	bb	aa	ab	ab	ab	ab	ab	ab	ab	bb	bb	ab	ab	bb	ab	aa	aa	aa	aa	bb	ab	bb	ab	ab	aa	ab	ab	ab
1002	LG2711	Block29813	73.485	aa	bb	ab	ab	ab	bb	bb	ab	aa	bb	aa	ab	bb	aa	ab	ab	ab	bb	bb	aa	ab	ab	ab	ab	ab	ab	ab	bb	bb	ab	ab	bb	ab	aa	aa	aa	aa	bb	ab	bb	ab	ab	aa	ab	ab	ab
1003	LG2711	Block29952	73.485	aa	bb	ab	ab	ab	bb	bb	ab	aa	bb	aa	ab	bb	aa	ab	ab	ab	bb	bb	aa	ab	ab	ab	ab	ab	ab	ab	bb	bb	ab	ab	bb	ab	aa	aa	aa	aa	bb	ab	bb	ab	ab	aa	ab	ab	ab
1004	LG2711	Block29840	73.485	aa	bb	ab	ab	ab	bb	bb	ab	aa	bb	aa	ab	bb	aa	ab	ab	ab	bb	bb	aa	ab	ab	ab	ab	ab	ab	ab	bb	bb	ab	ab	bb	ab	aa	aa	aa	aa	bb	ab	bb	ab	ab	aa	ab	ab	ab
1005	LG2711	Block29713	73.744	aa	bb	ab	ab	ab	bb	bb	ab	aa	bb	aa	ab	bb	aa	ab	ab	ab	bb	bb	aa	ab	ab	ab	ab	ab	ab	ab	bb	bb	ab	ab	bb	ab	aa	aa	aa	aa	bb	ab	bb	ab	ab	aa	ab	ab	ab
1006	LG2711	Block29851	73.744	aa	bb	ab	ab	ab	bb	bb	ab	aa	bb	aa	ab	bb	aa	ab	ab	ab	bb	bb	aa	ab	ab	ab	ab	ab	ab	ab	bb	bb	ab	ab	bb	ab	aa	aa	aa	aa	bb	ab	bb	ab	ab	aa	ab	ab	ab
1007	LG2711	Block30074	74.262	aa	bb	ab	ab	ab	bb	bb	ab	aa	bb	aa	ab	bb	aa	ab	ab	ab	bb	bb	aa	ab	ab	ab	ab	ab	aa	ab	bb	bb	ab	ab	bb	ab	aa	aa	aa	aa	bb	ab	bb	ab	ab	aa	ab	ab	aa
1008	LG2711	Block30205	74.262	aa	bb	ab	ab	aa	bb	bb	ab	aa	bb	aa	ab	bb	aa	ab	ab	ab	bb	bb	aa	ab	ab	ab	ab	ab	ab	ab	bb	bb	ab	ab	bb	ab	aa	aa	aa	aa	bb	ab	bb	ab	ab	aa	ab	ab	aa
1009	LG2711	Block30167	74.262	aa	bb	ab	ab	ab	bb	bb	ab	aa	bb	aa	ab	bb	aa	ab	ab	ab	bb	bb	aa	ab	ab	ab	ab	ab	ab	ab	bb	bb	ab	ab	bb	ab	aa	aa	aa	aa	bb	ab	bb	ab	ab	aa	ab	ab	aa
1010	LG2711	Block30178	74.262	aa	bb	ab	ab	ab	bb	bb	ab	aa	bb	aa	ab	bb	aa	ab	ab	ab	bb	bb	aa	ab	ab	ab	ab	ab	ab	ab	bb	bb	ab	ab	bb	ab	aa	aa	aa	aa	bb	ab	bb	ab	ab	aa	ab	ab	aa
1011	LG2711	Block30075	74.262	aa	bb	ab	ab	ab	bb	bb	ab	aa	bb	aa	ab	bb	aa	ab	ab	ab	bb	bb	aa	ab	ab	ab	ab	ab	aa	ab	bb	bb	aa	ab	bb	ab	aa	aa	aa	aa	bb	ab	bb	ab	ab	aa	ab	ab	aa
1012	LG2711	Block30165	74.262	aa	bb	ab	ab	ab	bb	bb	ab	aa	bb	aa	ab	bb	aa	ab	ab	ab	bb	bb	aa	ab	ab	ab	ab	ab	ab	ab	bb	bb	ab	ab	bb	ab	aa	aa	aa	aa	bb	ab	bb	ab	ab	aa	ab	ab	aa
1013	LG2711	Block29955	74.262	aa	bb	ab	ab	ab	bb	bb	ab	aa	bb	aa	ab	bb	aa	ab	ab	ab	bb	bb	aa	ab	ab	ab	ab	ab	ab	ab	bb	bb	ab	ab	bb	ab	aa	aa	aa	aa	bb	ab	bb	ab	ab	aa	ab	ab	aa
1014	LG2711	Block30180	74.262	aa	bb	ab	ab	ab	bb	bb	ab	aa	bb	aa	ab	bb	aa	ab	ab	ab	bb	bb	aa	ab	ab	ab	ab	ab	ab	ab	bb	bb	ab	ab	bb	ab	aa	aa	aa	aa	bb	ab	bb	ab	ab	aa	ab	ab	aa
1015	LG2711	Block30179	74.262	aa	bb	ab	ab	ab	bb	bb	ab	aa	bb	aa	ab	bb	aa	ab	ab	ab	bb	bb	aa	ab	ab	ab	ab	ab	ab	ab	bb	bb	ab	ab	bb	ab	aa	aa	aa	aa	bb	ab	bb	ab	ab	aa	ab	ab	aa
1016	LG2711	Block30181	74.262	aa	bb	ab	ab	ab	bb	bb	ab	aa	bb	aa	ab	bb	aa	ab	ab	ab	bb	bb	aa	ab	ab	ab	ab	ab	ab	ab	bb	bb	ab	ab	bb	ab	aa	aa	aa	aa	bb	ab	bb	ab	ab	aa	ab	ab	aa
1017	LG2711	Block29973	74.262	aa	bb	ab	ab	ab	bb	bb	ab	aa	bb	aa	ab	bb	aa	ab	ab	ab	bb	bb	aa	ab	ab	ab	ab	ab	ab	ab	bb	bb	ab	ab	bb	ab	aa	aa	aa	aa	bb	ab	bb	ab	ab	aa	ab	ab	aa
1018	LG2711	Block29898	74.262	aa	bb	ab	ab	ab	bb	bb	ab	aa	bb	aa	aa	bb	aa	ab	aa	ab	bb	ab	aa	ab	ab	ab	ab	ab	ab	ab	ab	bb	ab	ab	bb	aa	aa	aa	aa	aa	bb	ab	bb	aa	aa	aa	ab	ab	aa
1019	LG2711	Block30177	74.262	aa	bb	ab	ab	ab	bb	bb	ab	aa	bb	aa	ab	bb	aa	ab	ab	ab	bb	bb	aa	ab	ab	ab	ab	ab	ab	ab	bb	bb	ab	ab	bb	ab	aa	aa	aa	aa	bb	ab	bb	ab	ab	aa	ab	ab	aa
1020	LG2711	Block30166	74.262	aa	bb	ab	ab	ab	bb	bb	ab	aa	bb	aa	ab	bb	aa	ab	ab	ab	bb	bb	aa	ab	ab	ab	ab	ab	ab	ab	bb	bb	ab	ab	bb	ab	aa	aa	aa	aa	bb	ab	bb	ab	ab	aa	ab	ab	aa
1021	LG2711	Block29843	74.262	aa	bb	ab	ab	ab	bb	bb	ab	aa	bb	aa	ab	bb	aa	ab	ab	ab	bb	bb	aa	ab	ab	ab	ab	ab	ab	ab	bb	bb	ab	ab	bb	ab	aa	aa	aa	aa	bb	ab	bb	ab	ab	aa	ab	ab	aa
1022	LG2711	Block30175	74.521	aa	bb	ab	ab	ab	bb	bb	ab	aa	bb	aa	ab	bb	aa	ab	ab	ab	bb	bb	aa	ab	ab	ab	ab	ab	ab	ab	bb	bb	ab	ab	bb	ab	aa	aa	aa	aa	bb	ab	bb	ab	ab	aa	ab	ab	aa
1023	LG2711	Block30168	74.521	aa	bb	ab	ab	ab	bb	bb	ab	aa	bb	aa	ab	bb	aa	ab	ab	ab	bb	bb	aa	ab	ab	ab	ab	ab	ab	ab	bb	bb	ab	ab	bb	ab	aa	aa	aa	aa	bb	ab	bb	ab	ab	aa	ab	ab	aa
1024	LG2711	Block30169	74.521	aa	bb	ab	ab	ab	bb	bb	ab	aa	bb	aa	ab	bb	aa	ab	ab	ab	bb	bb	aa	ab	ab	ab	ab	ab	ab	ab	bb	bb	ab	ab	bb	ab	aa	aa	aa	aa	bb	ab	bb	ab	ab	aa	ab	ab	aa
1025	LG2711	Block29958	74.78	aa	bb	ab	ab	ab	bb	bb	ab	aa	bb	aa	ab	bb	aa	ab	ab	ab	bb	bb	aa	ab	ab	ab	ab	ab	ab	ab	bb	bb	ab	ab	bb	ab	aa	aa	aa	aa	bb	ab	bb	ab	ab	aa	ab	ab	aa
1026	LG2711	Block29957	75.039	aa	bb	ab	ab	ab	bb	bb	ab	aa	bb	aa	ab	bb	aa	ab	ab	ab	bb	bb	aa	ab	ab	ab	ab	ab	ab	ab	bb	bb	ab	ab	bb	ab	aa	aa	aa	aa	bb	ab	bb	ab	ab	aa	ab	ab	aa
1027	LG2711	Block29956	75.039	aa	bb	ab	ab	ab	bb	bb	ab	aa	bb	aa	ab	bb	aa	ab	ab	ab	bb	bb	aa	ab	ab	ab	ab	ab	ab	ab	bb	bb	ab	ab	bb	ab	aa	aa	aa	aa	bb	ab	bb	ab	ab	aa	ab	ab	aa
1028	LG2711	Block30357	75.558	aa	bb	ab	ab	ab	bb	bb	ab	aa	bb	aa	ab	bb	aa	ab	ab	ab	bb	bb	aa	ab	ab	ab	ab	ab	ab	ab	bb	bb	ab	ab	bb	ab	aa	aa	aa	aa	bb	ab	bb	ab	ab	aa	ab	ab	aa
1029	LG2711	Block30354	75.817	aa	bb	ab	ab	ab	bb	bb	ab	aa	bb	aa	ab	bb	aa	ab	ab	ab	bb	bb	aa	ab	ab	ab	ab	ab	ab	ab	bb	bb	ab	ab	bb	ab	aa	aa	aa	aa	bb	ab	bb	ab	ab	aa	ab	ab	aa
1030	LG2711	Block30355	75.817	aa	bb	ab	ab	ab	bb	bb	ab	aa	bb	aa	ab	bb	aa	ab	ab	ab	bb	bb	aa	ab	ab	ab	ab	ab	ab	ab	bb	bb	ab	ab	bb	ab	aa	aa	aa	aa	bb	ab	bb	ab	ab	aa	ab	ab	aa
1031	LG2711	Block30356	75.817	aa	bb	ab	ab	ab	bb	bb	ab	aa	bb	aa	ab	bb	aa	ab	ab	ab	bb	bb	aa	ab	ab	ab	ab	ab	ab	ab	bb	bb	ab	ab	bb	ab	aa	aa	aa	aa	bb	ab	bb	ab	ab	aa	ab	ab	aa
1032	LG2711	Block30359	76.594	aa	bb	ab	ab	ab	bb	bb	ab	aa	bb	aa	ab	bb	aa	ab	ab	ab	bb	bb	aa	ab	ab	ab	ab	ab	ab	ab	bb	bb	ab	ab	bb	ab	aa	aa	aa	aa	bb	ab	bb	ab	ab	aa	ab	ab	aa
1033	LG2711	Block30360	76.853	aa	bb	ab	ab	ab	bb	bb	ab	aa	bb	aa	ab	bb	aa	ab	ab	ab	bb	bb	aa	ab	ab	ab	ab	ab	ab	ab	bb	bb	ab	ab	bb	ab	aa	aa	aa	aa	bb	ab	bb	ab	ab	aa	ab	ab	aa
1034	LG2711	Block30361	77.112	aa	bb	ab	bb	ab	bb	bb	ab	aa	bb	aa	ab	bb	aa	ab	ab	ab	bb	bb	aa	ab	ab	ab	ab	ab	ab	ab	bb	bb	ab	ab	bb	ab	aa	aa	aa	aa	bb	ab	bb	ab	ab	aa	ab	ab	aa
1035	LG2711	Block30364	77.371	aa	bb	ab	bb	ab	bb	bb	ab	aa	bb	aa	ab	bb	aa	ab	ab	ab	bb	bb	aa	ab	ab	ab	ab	ab	ab	ab	bb	bb	ab	ab	bb	ab	aa	aa	aa	aa	bb	ab	bb	ab	ab	aa	ab	ab	aa
1036	LG2711	Block30362	77.371	aa	bb	ab	bb	ab	bb	bb	ab	aa	bb	aa	ab	bb	aa	ab	ab	ab	bb	bb	aa	ab	ab	ab	ab	ab	ab	ab	bb	bb	ab	ab	bb	ab	aa	aa	aa	aa	bb	ab	bb	ab	ab	aa	ab	ab	aa
1037	LG2711	Block30363	77.371	aa	bb	aa	bb	ab	bb	bb	ab	aa	bb	aa	ab	bb	aa	ab	ab	ab	bb	bb	aa	ab	ab	ab	ab	ab	ab	ab	bb	bb	ab	ab	bb	ab	aa	aa	aa	aa	bb	ab	bb	ab	ab	aa	ab	ab	aa
1038	LG2711	Block30365	77.63	aa	bb	ab	bb	ab	bb	bb	ab	aa	bb	aa	ab	bb	aa	ab	ab	ab	bb	bb	aa	ab	ab	ab	ab	ab	ab	ab	bb	bb	ab	ab	bb	ab	aa	aa	aa	aa	bb	ab	bb	ab	bb	aa	ab	ab	aa
1039	LG2711	Block30366	77.63	aa	bb	ab	bb	ab	bb	bb	ab	aa	bb	aa	ab	bb	aa	ab	ab	ab	bb	bb	aa	ab	ab	ab	ab	ab	ab	ab	bb	bb	ab	ab	bb	ab	aa	aa	aa	aa	bb	ab	bb	ab	bb	aa	ab	ab	aa
1040	LG2711	Block30415	77.889	aa	bb	ab	bb	ab	bb	bb	ab	aa	bb	aa	ab	bb	aa	ab	ab	ab	bb	bb	aa	ab	ab	ab	ab	ab	ab	ab	bb	bb	ab	ab	bb	ab	aa	aa	aa	aa	bb	ab	bb	ab	bb	aa	ab	ab	aa
1041	LG2711	Block30430	77.889	aa	bb	ab	bb	ab	bb	bb	ab	aa	bb	aa	ab	bb	aa	ab	ab	ab	bb	bb	aa	ab	ab	ab	ab	ab	ab	ab	bb	bb	ab	ab	bb	ab	aa	aa	aa	aa	bb	ab	bb	ab	bb	aa	ab	ab	aa
1042	LG2711	Block30432	78.148	aa	bb	ab	bb	ab	bb	bb	ab	aa	bb	aa	ab	bb	aa	ab	ab	ab	bb	bb	aa	ab	ab	ab	ab	ab	ab	ab	bb	bb	ab	ab	bb	ab	aa	aa	aa	aa	bb	ab	bb	ab	bb	aa	ab	ab	aa
1043	LG2711	Block30433	78.407	aa	bb	ab	bb	ab	bb	bb	ab	aa	bb	aa	ab	bb	aa	ab	ab	ab	bb	bb	aa	ab	ab	ab	ab	ab	ab	ab	bb	bb	ab	ab	bb	ab	aa	aa	aa	aa	bb	ab	bb	ab	bb	aa	ab	ab	aa
1044	LG2711	Block30434	78.667	aa	bb	ab	bb	ab	bb	bb	ab	aa	bb	aa	ab	bb	aa	ab	ab	ab	bb	bb	aa	ab	ab	ab	ab	ab	ab	ab	bb	bb	ab	ab	bb	ab	aa	aa	aa	aa	bb	ab	bb	ab	bb	aa	ab	ab	aa
1045	LG2711	Block30435	78.926	aa	bb	ab	bb	ab	bb	bb	ab	aa	bb	aa	ab	bb	aa	ab	ab	ab	bb	bb	aa	ab	ab	ab	ab	ab	ab	ab	bb	bb	ab	ab	bb	ab	aa	aa	aa	aa	bb	ab	bb	ab	bb	aa	ab	ab	aa
1046	LG2711	Block30436	79.185	aa	bb	ab	bb	ab	bb	bb	ab	aa	bb	aa	ab	bb	aa	ab	ab	ab	bb	bb	aa	ab	ab	ab	ab	ab	ab	ab	bb	bb	ab	ab	bb	ab	aa	aa	aa	aa	bb	ab	bb	ab	bb	aa	ab	ab	aa
1047	LG2711	Block30465	79.444	aa	bb	ab	bb	ab	bb	bb	ab	aa	bb	aa	ab	bb	aa	ab	ab	ab	bb	bb	aa	ab	ab	ab	ab	ab	ab	ab	bb	bb	ab	ab	bb	ab	aa	aa	aa	aa	bb	ab	bb	ab	bb	aa	ab	ab	aa
1048	LG2711	Block30443	79.444	aa	bb	ab	bb	ab	bb	bb	ab	aa	bb	aa	ab	bb	aa	ab	ab	ab	bb	bb	aa	ab	ab	aa	ab	ab	ab	ab	bb	bb	ab	ab	bb	ab	aa	aa	aa	aa	bb	ab	bb	ab	bb	aa	ab	ab	aa
1049	LG2711	Block30463	79.444	aa	bb	ab	bb	ab	bb	bb	ab	aa	bb	aa	ab	bb	aa	ab	ab	ab	bb	bb	aa	ab	ab	ab	ab	ab	ab	ab	bb	bb	ab	ab	bb	ab	aa	aa	aa	aa	bb	ab	bb	ab	bb	aa	ab	ab	aa
1050	LG2711	Block30468	79.444	aa	bb	ab	bb	ab	bb	bb	ab	aa	bb	aa	ab	bb	aa	ab	ab	ab	bb	bb	aa	ab	ab	ab	ab	ab	ab	ab	bb	bb	ab	ab	bb	ab	aa	aa	aa	aa	bb	ab	bb	ab	bb	aa	ab	ab	aa
1051	LG2711	Block30461	79.444	aa	bb	ab	bb	ab	bb	bb	ab	aa	bb	aa	ab	bb	aa	ab	ab	ab	bb	bb	aa	ab	ab	ab	ab	ab	ab	ab	bb	bb	ab	ab	bb	ab	aa	aa	aa	aa	bb	ab	bb	ab	bb	aa	ab	ab	aa
1052	LG2711	Block30656	79.444	aa	bb	ab	bb	ab	bb	bb	ab	aa	bb	aa	ab	bb	aa	ab	ab	ab	bb	bb	aa	ab	ab	ab	ab	ab	ab	ab	bb	bb	ab	ab	bb	ab	aa	aa	aa	aa	bb	ab	bb	ab	bb	aa	ab	ab	aa
1053	LG2711	Block30680	79.444	aa	bb	ab	bb	ab	bb	bb	ab	aa	bb	aa	ab	bb	aa	ab	ab	ab	bb	bb	aa	ab	ab	ab	ab	ab	ab	ab	bb	bb	ab	ab	bb	ab	aa	aa	aa	aa	bb	ab	bb	ab	bb	aa	ab	ab	aa
1054	LG2711	Block30460	79.444	aa	bb	ab	bb	ab	bb	bb	ab	aa	bb	aa	ab	bb	aa	ab	ab	ab	bb	bb	aa	ab	ab	ab	ab	ab	ab	ab	bb	bb	ab	ab	bb	ab	aa	aa	aa	aa	bb	ab	bb	ab	bb	aa	ab	ab	aa
1055	LG2711	Block30438	79.444	aa	bb	ab	bb	ab	bb	bb	ab	aa	bb	aa	ab	bb	aa	ab	ab	ab	bb	bb	aa	ab	ab	ab	ab	ab	ab	ab	bb	bb	ab	ab	bb	ab	aa	aa	aa	aa	bb	ab	bb	ab	bb	aa	ab	ab	aa
1056	LG2711	Block30437	79.444	aa	bb	ab	bb	ab	bb	bb	ab	aa	bb	aa	ab	bb	aa	ab	ab	ab	bb	bb	aa	ab	ab	ab	ab	ab	ab	ab	bb	bb	ab	ab	bb	ab	aa	aa	aa	aa	bb	ab	bb	ab	bb	aa	ab	ab	aa
1057	LG2711	Block30466	79.444	aa	bb	ab	bb	ab	bb	bb	ab	aa	bb	aa	ab	bb	aa	ab	ab	ab	bb	bb	aa	ab	ab	ab	ab	ab	ab	ab	bb	bb	ab	ab	bb	ab	aa	aa	aa	aa	bb	ab	bb	ab	bb	aa	ab	ab	aa
1058	LG2711	Block30446	79.444	aa	bb	ab	bb	ab	bb	bb	ab	aa	bb	aa	ab	bb	aa	ab	ab	ab	bb	bb	aa	ab	ab	aa	ab	ab	ab	ab	bb	bb	ab	ab	bb	ab	aa	aa	aa	aa	bb	ab	bb	aa	bb	aa	ab	ab	aa
1059	LG2711	Block30458	79.444	aa	bb	ab	bb	ab	bb	bb	ab	aa	bb	aa	ab	bb	aa	ab	ab	ab	bb	bb	aa	ab	ab	ab	ab	ab	ab	ab	bb	bb	ab	ab	bb	ab	aa	aa	aa	aa	bb	ab	bb	ab	bb	aa	ab	ab	aa
1060	LG2711	Block30457	79.444	aa	bb	ab	bb	ab	bb	bb	ab	aa	bb	aa	ab	bb	aa	ab	ab	ab	bb	bb	aa	ab	ab	ab	ab	ab	ab	ab	bb	bb	ab	ab	bb	ab	aa	aa	aa	aa	bb	ab	bb	ab	bb	aa	ab	ab	aa
1061	LG2711	Block30459	79.444	aa	bb	ab	bb	ab	bb	bb	ab	aa	bb	aa	ab	bb	aa	ab	ab	ab	bb	bb	aa	ab	ab	ab	ab	ab	ab	ab	bb	bb	ab	ab	bb	ab	aa	aa	aa	aa	bb	ab	bb	ab	bb	aa	ab	ab	aa
1062	LG2711	Block30467	79.444	aa	bb	ab	bb	ab	bb	bb	ab	aa	bb	aa	ab	bb	aa	ab	ab	ab	bb	bb	aa	ab	ab	ab	ab	ab	ab	ab	bb	bb	ab	ab	bb	ab	aa	aa	aa	aa	bb	ab	bb	ab	bb	aa	ab	ab	aa
1063	LG2711	Block30462	79.444	aa	bb	ab	bb	ab	bb	bb	ab	aa	bb	aa	ab	bb	aa	ab	ab	ab	bb	bb	aa	ab	ab	ab	ab	ab	ab	ab	bb	bb	ab	ab	bb	ab	aa	aa	aa	aa	bb	ab	bb	ab	bb	aa	ab	ab	aa
1064	LG2711	Block30720	79.444	aa	bb	ab	bb	ab	bb	bb	ab	aa	bb	aa	ab	bb	aa	ab	ab	ab	bb	bb	aa	ab	ab	ab	ab	ab	ab	ab	bb	bb	ab	ab	bb	ab	aa	aa	aa	aa	bb	ab	bb	ab	bb	aa	ab	ab	aa
1065	LG2711	Block30671	79.444	aa	bb	ab	bb	ab	bb	bb	ab	aa	bb	aa	ab	bb	aa	ab	ab	ab	bb	bb	aa	ab	ab	ab	ab	ab	ab	ab	bb	bb	ab	ab	bb	ab	aa	aa	aa	aa	bb	ab	bb	ab	bb	aa	ab	ab	aa
1066	LG2711	Block30723	79.962	aa	bb	ab	bb	ab	bb	bb	ab	aa	bb	aa	ab	bb	aa	ab	ab	ab	bb	bb	aa	ab	ab	ab	ab	ab	ab	ab	bb	bb	ab	ab	bb	ab	aa	aa	aa	aa	bb	ab	bb	ab	bb	aa	ab	ab	aa
1067	LG2711	Block30764	80.221	aa	bb	ab	bb	ab	bb	bb	ab	aa	bb	aa	ab	bb	aa	ab	ab	ab	bb	bb	aa	ab	ab	ab	ab	ab	ab	ab	bb	bb	ab	ab	bb	ab	aa	aa	aa	aa	bb	ab	bb	ab	bb	aa	ab	ab	aa
1068	LG2711	Block30763	80.221	aa	bb	ab	bb	ab	bb	bb	ab	aa	bb	aa	ab	bb	aa	ab	ab	ab	bb	bb	aa	ab	ab	ab	ab	ab	ab	ab	bb	bb	ab	ab	bb	ab	aa	aa	aa	aa	bb	ab	bb	ab	bb	aa	ab	ab	aa
1069	LG2711	Block30718	80.739	aa	bb	ab	bb	ab	bb	bb	ab	aa	bb	aa	ab	bb	aa	ab	ab	ab	bb	bb	aa	ab	ab	ab	ab	ab	ab	ab	bb	bb	ab	ab	bb	ab	aa	aa	aa	aa	bb	ab	bb	ab	bb	aa	ab	ab	aa
1070	LG2711	Block30716	80.739	aa	bb	ab	bb	ab	bb	bb	ab	aa	bb	aa	ab	bb	aa	ab	ab	ab	bb	bb	aa	ab	ab	ab	ab	ab	ab	ab	bb	bb	ab	ab	bb	ab	aa	aa	aa	aa	bb	ab	bb	ab	bb	aa	ab	ab	aa
1071	LG2711	Block30715	80.739	aa	bb	ab	bb	ab	bb	bb	ab	aa	bb	aa	ab	bb	aa	ab	ab	ab	bb	bb	aa	ab	ab	ab	ab	ab	ab	ab	bb	bb	ab	ab	bb	ab	aa	aa	aa	aa	bb	ab	bb	ab	bb	aa	ab	ab	aa
1072	LG2711	Block30880	80.998	aa	bb	ab	bb	ab	bb	bb	ab	aa	bb	aa	ab	bb	aa	ab	ab	ab	bb	bb	aa	ab	ab	ab	ab	ab	ab	ab	bb	bb	ab	aa	bb	ab	aa	aa	aa	aa	bb	ab	bb	ab	bb	aa	ab	aa	aa
1073	LG2711	Block30919	81.516	aa	bb	ab	bb	ab	bb	bb	ab	aa	bb	aa	ab	bb	aa	ab	ab	ab	bb	bb	aa	ab	ab	ab	ab	ab	ab	ab	bb	bb	ab	aa	bb	ab	aa	aa	aa	aa	bb	ab	bb	ab	bb	aa	ab	ab	aa
1074	LG2711	Block30918	81.775	aa	bb	ab	bb	ab	bb	bb	ab	aa	bb	aa	ab	bb	aa	ab	ab	ab	bb	bb	aa	ab	ab	ab	ab	ab	ab	ab	bb	bb	ab	aa	bb	ab	aa	aa	aa	aa	bb	ab	bb	ab	bb	aa	ab	ab	aa
1075	LG2711	Block30875	82.034	aa	bb	ab	bb	ab	bb	bb	ab	aa	bb	aa	ab	bb	aa	ab	ab	ab	bb	bb	aa	ab	ab	ab	ab	ab	ab	ab	bb	bb	ab	aa	bb	ab	aa	aa	aa	aa	bb	ab	bb	ab	bb	aa	ab	ab	aa
1076	LG2711	Block30916	82.294	aa	bb	ab	bb	ab	bb	bb	ab	aa	bb	aa	ab	bb	aa	ab	ab	ab	bb	bb	aa	ab	ab	ab	ab	ab	ab	ab	bb	bb	ab	aa	bb	ab	aa	aa	aa	aa	bb	ab	bb	ab	bb	aa	ab	ab	aa
1077	LG2711	Block30915	82.294	aa	bb	ab	bb	ab	bb	bb	ab	aa	bb	aa	ab	bb	aa	ab	ab	ab	bb	bb	aa	ab	ab	ab	ab	ab	ab	ab	bb	bb	ab	aa	bb	ab	aa	aa	aa	aa	bb	ab	bb	ab	bb	aa	ab	ab	aa
1078	LG2711	Block30859	82.553	aa	bb	ab	bb	ab	bb	bb	ab	aa	bb	aa	ab	bb	aa	ab	ab	ab	bb	bb	aa	ab	ab	ab	ab	ab	ab	ab	bb	bb	ab	aa	bb	ab	aa	aa	aa	aa	bb	ab	bb	ab	bb	aa	ab	ab	aa
1079	LG2711	Block30860	82.812	aa	bb	aa	bb	ab	bb	bb	ab	aa	bb	aa	ab	bb	aa	ab	ab	ab	bb	bb	aa	ab	ab	ab	ab	ab	ab	ab	bb	bb	ab	aa	bb	ab	aa	aa	aa	aa	bb	ab	bb	ab	bb	aa	ab	ab	aa
1080	LG2711	Block30911	83.071	aa	bb	aa	bb	ab	bb	bb	ab	aa	bb	aa	ab	bb	aa	ab	ab	ab	bb	bb	aa	ab	ab	ab	ab	ab	ab	ab	bb	bb	ab	aa	bb	ab	aa	aa	aa	aa	bb	ab	bb	ab	bb	aa	ab	ab	aa
1081	LG2711	Block30864	83.071	aa	bb	aa	bb	ab	bb	bb	ab	aa	bb	aa	ab	bb	aa	ab	ab	ab	bb	bb	aa	ab	ab	ab	ab	ab	ab	ab	bb	bb	ab	aa	bb	ab	aa	aa	aa	aa	bb	ab	bb	ab	bb	aa	ab	ab	aa
1082	LG2711	Block30908	83.33	aa	bb	aa	bb	ab	bb	bb	ab	aa	bb	aa	ab	bb	aa	ab	ab	ab	bb	bb	aa	ab	ab	ab	ab	ab	ab	ab	bb	bb	ab	aa	bb	ab	aa	aa	aa	aa	bb	ab	bb	ab	bb	aa	ab	ab	aa
1083	LG2711	Block30863	83.848	aa	bb	aa	bb	ab	bb	bb	ab	aa	bb	aa	ab	bb	aa	ab	ab	ab	bb	bb	aa	ab	ab	ab	ab	ab	ab	ab	bb	bb	ab	aa	bb	ab	aa	aa	aa	aa	bb	ab	bb	ab	bb	aa	ab	ab	aa
1084	LG2711	Block30862	83.848	aa	bb	aa	bb	ab	bb	bb	ab	aa	bb	aa	ab	bb	aa	ab	ab	ab	bb	bb	aa	ab	ab	ab	ab	ab	ab	ab	bb	bb	ab	aa	bb	ab	aa	aa	aa	aa	bb	ab	bb	ab	bb	aa	ab	ab	aa
1085	LG2711	Block30848	84.107	aa	bb	ab	bb	ab	bb	bb	ab	aa	bb	aa	ab	bb	aa	ab	ab	ab	bb	bb	aa	ab	ab	ab	ab	ab	ab	ab	bb	bb	ab	aa	bb	ab	aa	aa	aa	aa	bb	ab	bb	ab	bb	aa	ab	ab	aa
1086	LG2711	Block31087	84.884	aa	bb	ab	bb	ab	bb	bb	ab	aa	bb	aa	aa	bb	aa	ab	ab	ab	bb	bb	aa	ab	ab	ab	ab	ab	ab	ab	bb	bb	ab	aa	bb	ab	aa	aa	aa	aa	bb	ab	bb	ab	bb	aa	ab	ab	aa
1087	LG2711	Block31088	84.884	aa	bb	ab	bb	ab	bb	bb	ab	aa	bb	aa	ab	bb	aa	ab	ab	ab	bb	bb	aa	ab	ab	ab	ab	ab	ab	ab	bb	bb	ab	aa	bb	ab	aa	aa	aa	aa	bb	ab	bb	ab	bb	aa	ab	ab	aa
1088	LG2711	Block31089	85.143	aa	bb	ab	bb	ab	bb	bb	ab	aa	bb	aa	ab	bb	aa	ab	ab	ab	bb	bb	aa	ab	ab	ab	ab	ab	ab	ab	bb	bb	ab	aa	bb	ab	aa	aa	aa	aa	bb	ab	bb	ab	bb	aa	ab	ab	aa
1089	LG2711	Block30928	85.921	aa	bb	ab	bb	ab	bb	bb	ab	aa	bb	aa	ab	bb	aa	ab	ab	ab	bb	bb	aa	ab	ab	ab	ab	ab	ab	ab	bb	bb	ab	aa	bb	ab	aa	aa	aa	aa	bb	ab	bb	ab	bb	aa	ab	ab	aa
1090	LG2711	Block30931	85.921	aa	bb	ab	bb	ab	bb	bb	ab	aa	bb	aa	ab	bb	aa	ab	ab	ab	bb	bb	aa	ab	ab	ab	ab	ab	ab	ab	bb	bb	ab	aa	bb	ab	aa	aa	aa	aa	bb	ab	bb	ab	bb	aa	ab	ab	aa
1091	LG2711	Block30943	85.921	aa	bb	ab	bb	ab	bb	bb	ab	aa	bb	aa	ab	bb	aa	ab	ab	ab	bb	bb	aa	ab	ab	ab	ab	ab	ab	ab	bb	bb	ab	aa	bb	ab	aa	aa	aa	aa	bb	ab	bb	ab	bb	aa	ab	ab	aa
1092	LG2711	Block30838	86.439	aa	bb	ab	bb	ab	bb	bb	ab	aa	bb	aa	ab	bb	aa	ab	ab	ab	bb	bb	aa	ab	ab	ab	ab	ab	ab	ab	bb	bb	ab	aa	bb	ab	aa	aa	aa	aa	bb	ab	bb	ab	bb	aa	ab	ab	aa
1093	LG2711	Block30873	86.439	aa	bb	ab	bb	ab	bb	bb	ab	aa	bb	aa	ab	bb	aa	ab	ab	ab	bb	bb	aa	ab	ab	ab	ab	ab	ab	ab	bb	bb	ab	aa	bb	ab	aa	aa	aa	aa	bb	ab	bb	ab	bb	aa	ab	ab	aa
1094	LG2711	Block30768	86.439	aa	bb	ab	bb	ab	bb	bb	ab	aa	bb	aa	ab	bb	aa	ab	ab	ab	bb	bb	aa	ab	ab	ab	ab	ab	ab	ab	bb	bb	ab	aa	bb	ab	aa	aa	aa	aa	bb	ab	bb	ab	bb	aa	ab	ab	aa
1095	LG2711	Block30872	86.439	aa	bb	ab	bb	ab	bb	bb	ab	aa	bb	aa	ab	bb	aa	ab	ab	ab	bb	bb	aa	ab	ab	ab	ab	ab	ab	ab	bb	bb	ab	aa	bb	ab	aa	aa	aa	aa	bb	ab	bb	ab	bb	aa	ab	ab	aa
1096	LG2711	Block30836	86.439	aa	bb	ab	bb	ab	bb	bb	ab	aa	bb	aa	ab	bb	aa	ab	ab	ab	bb	bb	aa	ab	ab	ab	ab	ab	ab	ab	bb	bb	ab	aa	bb	ab	aa	aa	aa	aa	bb	ab	bb	ab	bb	aa	ab	ab	aa
1097	LG2711	Block30871	86.439	aa	bb	ab	bb	ab	bb	bb	ab	aa	bb	aa	ab	bb	aa	ab	ab	ab	bb	bb	aa	ab	ab	ab	ab	ab	ab	ab	bb	bb	ab	aa	bb	ab	aa	aa	aa	aa	bb	ab	bb	ab	bb	aa	ab	ab	aa
1098	LG2711	Block30874	86.439	aa	bb	ab	bb	ab	bb	bb	ab	aa	bb	aa	ab	bb	aa	ab	ab	ab	bb	bb	aa	ab	ab	ab	ab	ab	ab	ab	bb	bb	ab	aa	bb	ab	aa	aa	aa	aa	bb	ab	bb	ab	bb	aa	ab	ab	aa
1099	LG2711	Block30840	86.439	aa	bb	ab	bb	ab	bb	bb	ab	aa	bb	aa	ab	bb	aa	ab	ab	ab	bb	bb	aa	ab	ab	ab	ab	ab	ab	ab	bb	bb	ab	aa	bb	ab	aa	aa	aa	aa	bb	ab	bb	ab	bb	aa	ab	ab	aa
1100	LG2711	Block30839	86.439	aa	bb	ab	bb	ab	bb	bb	ab	aa	bb	aa	ab	bb	aa	ab	ab	ab	bb	bb	aa	ab	ab	ab	ab	ab	ab	ab	bb	bb	ab	aa	bb	ab	aa	aa	aa	aa	bb	ab	bb	ab	bb	aa	ab	ab	aa
1101	LG2711	Block30841	86.439	aa	bb	ab	bb	ab	bb	bb	ab	aa	bb	aa	ab	bb	aa	ab	ab	ab	bb	bb	aa	ab	ab	ab	ab	ab	ab	ab	bb	bb	ab	aa	bb	ab	aa	aa	aa	aa	bb	ab	bb	ab	bb	aa	ab	ab	aa
1102	LG2711	Block30766	86.439	aa	bb	ab	bb	ab	bb	bb	ab	aa	bb	aa	ab	bb	aa	ab	ab	ab	bb	bb	aa	ab	ab	ab	ab	ab	ab	ab	bb	bb	ab	aa	bb	ab	aa	aa	aa	aa	bb	ab	bb	ab	bb	aa	ab	ab	aa
1103	LG2711	Block30856	86.439	aa	bb	ab	bb	ab	bb	bb	ab	aa	bb	aa	ab	bb	aa	ab	ab	ab	bb	bb	aa	ab	ab	ab	ab	ab	ab	ab	bb	bb	ab	aa	bb	ab	aa	aa	aa	aa	bb	ab	bb	ab	bb	aa	ab	ab	aa
1104	LG2711	Block30858	86.439	aa	bb	ab	bb	ab	bb	bb	ab	aa	bb	aa	ab	bb	aa	ab	ab	ab	bb	bb	aa	ab	ab	ab	ab	ab	ab	ab	bb	bb	ab	aa	bb	ab	aa	aa	aa	aa	bb	ab	bb	ab	bb	aa	ab	ab	aa
1105	LG2711	Block30774	86.439	aa	bb	ab	bb	ab	bb	bb	ab	aa	bb	aa	ab	bb	aa	ab	ab	ab	bb	bb	aa	ab	ab	ab	ab	ab	ab	ab	bb	bb	ab	aa	bb	ab	aa	aa	aa	aa	bb	ab	bb	ab	bb	aa	ab	ab	aa
1106	LG2711	Block30765	86.439	aa	bb	ab	bb	ab	bb	bb	ab	aa	bb	aa	ab	bb	aa	ab	ab	ab	bb	bb	aa	ab	ab	ab	ab	ab	ab	ab	bb	bb	ab	aa	bb	ab	aa	aa	aa	aa	bb	ab	bb	ab	bb	aa	ab	ab	aa
1107	LG2711	Block30857	86.439	aa	bb	ab	bb	ab	bb	bb	ab	aa	bb	aa	ab	bb	aa	ab	ab	ab	bb	bb	aa	ab	ab	ab	ab	ab	ab	ab	bb	bb	ab	aa	bb	ab	aa	aa	aa	aa	bb	ab	bb	ab	bb	aa	ab	ab	aa
1108	LG2711	Block30767	86.439	aa	bb	aa	bb	ab	bb	bb	ab	aa	bb	aa	ab	bb	aa	ab	ab	ab	bb	bb	aa	ab	ab	ab	ab	ab	ab	ab	bb	bb	ab	aa	bb	ab	aa	aa	aa	aa	bb	ab	bb	ab	bb	aa	ab	ab	aa
1109	LG2711	Block30844	86.439	aa	bb	ab	bb	ab	bb	bb	ab	aa	bb	aa	ab	bb	aa	ab	ab	ab	bb	bb	aa	ab	ab	ab	ab	ab	ab	ab	bb	bb	ab	aa	bb	ab	aa	aa	aa	aa	bb	ab	bb	ab	bb	aa	ab	ab	aa
1110	LG2711	Block30846	86.439	aa	bb	ab	bb	ab	bb	bb	ab	aa	bb	aa	ab	bb	aa	ab	ab	ab	bb	bb	aa	ab	ab	ab	ab	ab	ab	ab	bb	bb	ab	aa	bb	ab	aa	aa	aa	aa	bb	ab	bb	ab	bb	aa	ab	ab	aa
1111	LG2711	Block30825	86.698	aa	bb	ab	bb	ab	bb	bb	ab	aa	bb	aa	ab	bb	aa	ab	ab	ab	bb	bb	aa	ab	ab	ab	ab	ab	ab	ab	bb	bb	ab	aa	bb	ab	aa	aa	aa	aa	bb	ab	bb	ab	bb	aa	ab	ab	aa
1112	LG2711	Block30827	86.698	aa	bb	ab	bb	ab	bb	bb	ab	aa	bb	aa	ab	bb	aa	ab	ab	ab	bb	bb	aa	ab	ab	ab	ab	ab	ab	ab	bb	bb	ab	aa	bb	ab	aa	aa	aa	aa	bb	ab	bb	ab	bb	aa	ab	ab	aa
1113	LG2711	Block30823	86.698	aa	bb	ab	bb	ab	bb	bb	ab	aa	bb	aa	ab	bb	aa	ab	ab	ab	bb	bb	aa	ab	ab	ab	ab	ab	aa	ab	bb	bb	ab	aa	bb	ab	aa	aa	aa	aa	bb	ab	bb	ab	bb	aa	ab	ab	aa
1114	LG2711	Block30826	86.698	aa	bb	ab	bb	ab	bb	bb	ab	aa	bb	aa	ab	bb	aa	ab	ab	ab	bb	bb	aa	ab	ab	ab	ab	ab	ab	ab	bb	bb	ab	aa	bb	ab	aa	aa	aa	aa	bb	ab	bb	ab	bb	aa	ab	ab	aa
1115	LG2711	Block30828	86.957	aa	bb	ab	bb	ab	bb	bb	ab	aa	bb	aa	ab	bb	aa	ab	ab	ab	bb	bb	aa	ab	ab	ab	ab	ab	ab	ab	bb	bb	ab	aa	bb	ab	aa	aa	aa	aa	bb	ab	bb	ab	bb	aa	ab	ab	aa
1116	LG2711	Block30830	87.216	aa	bb	aa	bb	ab	bb	bb	ab	aa	bb	aa	ab	bb	aa	ab	ab	ab	bb	bb	aa	ab	ab	ab	ab	ab	ab	ab	bb	bb	ab	aa	bb	ab	aa	aa	aa	aa	bb	ab	bb	ab	bb	aa	ab	ab	aa
1117	LG2711	Block30832	87.216	aa	bb	ab	bb	ab	bb	bb	ab	aa	bb	aa	ab	bb	aa	ab	ab	ab	bb	bb	aa	ab	ab	ab	ab	ab	ab	ab	bb	bb	ab	aa	bb	ab	aa	aa	aa	aa	bb	ab	bb	ab	bb	aa	ab	ab	aa
1118	LG2711	Block30937	87.734	aa	bb	ab	bb	ab	bb	bb	ab	aa	bb	aa	ab	bb	aa	ab	ab	ab	bb	bb	aa	ab	ab	ab	ab	ab	ab	ab	bb	bb	ab	aa	bb	ab	aa	aa	aa	aa	bb	ab	bb	ab	bb	aa	ab	ab	aa
1119	LG2711	Block30925	87.734	aa	bb	ab	bb	ab	bb	bb	ab	aa	bb	aa	ab	bb	aa	ab	ab	ab	bb	bb	aa	ab	ab	ab	ab	ab	ab	ab	bb	bb	ab	aa	bb	ab	aa	aa	aa	aa	bb	ab	bb	ab	bb	aa	ab	ab	aa
1120	LG2711	Block30932	87.734	aa	bb	ab	bb	ab	bb	bb	ab	aa	bb	aa	ab	bb	aa	ab	ab	ab	bb	bb	aa	ab	ab	ab	ab	ab	ab	ab	bb	bb	ab	aa	bb	ab	aa	aa	aa	aa	bb	ab	bb	ab	bb	aa	ab	ab	aa
1121	LG2711	Block30933	87.734	aa	bb	ab	aa	bb	ab	ab	ab	aa	aa	ab	ab	bb	aa	ab	ab	aa	ab	aa	ab	bb	ab	ab	ab	ab	bb	bb	ab	bb	ab	aa	ab	ab	ab	ab	aa	aa	aa	ab	bb	ab	bb	ab	aa	ab	ab
1122	LG2711	Block30923	87.734	aa	bb	ab	bb	ab	bb	bb	ab	aa	bb	aa	ab	bb	aa	ab	ab	ab	bb	bb	aa	ab	ab	ab	ab	ab	ab	ab	bb	bb	ab	aa	bb	ab	aa	aa	aa	aa	bb	ab	bb	ab	bb	aa	ab	ab	aa
1123	LG2711	Block30930	87.734	aa	bb	ab	bb	ab	bb	bb	ab	aa	bb	aa	ab	bb	aa	ab	ab	ab	bb	bb	aa	ab	ab	ab	ab	ab	ab	ab	bb	bb	ab	aa	bb	ab	aa	aa	aa	aa	bb	ab	bb	ab	bb	aa	ab	ab	aa
1124	LG2711	Block30944	87.734	aa	bb	ab	bb	ab	bb	bb	ab	aa	bb	aa	ab	bb	aa	ab	ab	ab	bb	bb	aa	ab	ab	ab	ab	ab	ab	ab	bb	bb	ab	aa	bb	ab	aa	aa	aa	aa	bb	ab	bb	ab	bb	aa	ab	ab	aa
1125	LG2711	Block31092	88.252	aa	bb	ab	bb	ab	bb	bb	ab	aa	bb	aa	ab	bb	aa	ab	ab	ab	bb	bb	aa	ab	ab	ab	ab	ab	ab	ab	bb	bb	ab	aa	bb	ab	aa	aa	aa	aa	bb	ab	bb	ab	bb	aa	ab	ab	aa
1126	LG2711	Block31099	88.252	aa	bb	ab	bb	ab	bb	bb	ab	aa	bb	aa	ab	bb	aa	ab	ab	ab	bb	bb	aa	ab	ab	ab	ab	ab	ab	ab	bb	bb	ab	aa	bb	ab	aa	aa	aa	aa	bb	ab	bb	ab	bb	aa	ab	ab	aa
1127	LG2711	Block31093	88.252	aa	bb	ab	bb	ab	bb	bb	ab	aa	bb	aa	ab	bb	aa	ab	ab	ab	bb	bb	aa	ab	ab	ab	ab	ab	ab	ab	bb	bb	ab	aa	bb	ab	aa	aa	aa	aa	bb	ab	bb	ab	bb	aa	ab	ab	aa
1128	LG2711	Block31127	88.511	aa	bb	ab	bb	ab	bb	bb	ab	aa	bb	aa	ab	bb	aa	ab	aa	aa	bb	bb	aa	ab	ab	ab	ab	ab	ab	ab	bb	bb	ab	aa	bb	ab	aa	aa	aa	aa	bb	ab	bb	ab	bb	aa	ab	ab	aa
1129	LG2711	Block31128	88.511	aa	bb	ab	bb	ab	bb	bb	ab	aa	bb	aa	ab	bb	aa	ab	ab	aa	bb	bb	aa	ab	ab	ab	ab	ab	ab	ab	bb	bb	ab	aa	bb	ab	aa	aa	aa	aa	bb	ab	bb	ab	bb	aa	ab	ab	aa
1130	LG2711	Block31134	89.289	aa	bb	ab	bb	ab	bb	bb	ab	aa	bb	aa	ab	bb	aa	ab	ab	ab	bb	bb	aa	ab	ab	ab	ab	ab	ab	ab	bb	bb	ab	aa	bb	ab	aa	aa	aa	aa	bb	ab	bb	ab	bb	aa	ab	ab	aa
1131	LG2711	Block31155	89.289	aa	bb	ab	bb	ab	bb	bb	ab	aa	bb	aa	ab	bb	aa	ab	ab	ab	bb	bb	aa	ab	ab	ab	ab	ab	ab	ab	bb	bb	ab	aa	bb	ab	aa	aa	aa	aa	bb	ab	bb	ab	bb	aa	ab	ab	aa
1132	LG2711	Block31138	89.289	aa	bb	ab	bb	ab	bb	bb	ab	aa	bb	aa	ab	bb	aa	ab	ab	ab	bb	bb	aa	ab	ab	ab	ab	ab	ab	ab	bb	bb	ab	aa	bb	ab	aa	aa	aa	aa	bb	ab	bb	ab	bb	aa	ab	ab	aa
1133	LG2711	Block31136	89.289	aa	bb	ab	bb	ab	bb	bb	ab	aa	bb	aa	ab	bb	aa	ab	ab	ab	bb	bb	aa	ab	ab	ab	ab	ab	ab	ab	bb	bb	ab	aa	bb	ab	aa	aa	aa	aa	bb	ab	bb	ab	bb	aa	ab	ab	aa
1134	LG2711	Block31246	89.807	aa	bb	ab	bb	ab	bb	bb	ab	aa	bb	aa	ab	bb	aa	ab	ab	ab	bb	bb	aa	ab	ab	ab	ab	ab	ab	ab	bb	bb	ab	aa	bb	ab	aa	aa	aa	aa	bb	ab	bb	ab	bb	aa	ab	ab	aa
1135	LG2711	Block31247	89.807	aa	bb	ab	bb	ab	bb	bb	ab	aa	bb	aa	ab	bb	aa	ab	ab	ab	bb	bb	aa	ab	ab	ab	ab	ab	ab	ab	bb	bb	ab	aa	bb	ab	aa	aa	aa	aa	bb	ab	bb	ab	bb	aa	ab	ab	aa
1136	LG2711	Block31168	89.807	aa	bb	ab	bb	ab	bb	bb	ab	aa	bb	aa	ab	bb	aa	ab	ab	ab	bb	bb	aa	ab	ab	ab	ab	ab	ab	ab	bb	bb	ab	aa	bb	ab	aa	aa	aa	aa	bb	ab	bb	ab	bb	aa	ab	ab	aa
1137	LG2711	Block31169	89.807	aa	bb	ab	bb	ab	bb	bb	ab	aa	bb	aa	ab	bb	aa	ab	ab	ab	bb	bb	aa	ab	ab	ab	ab	ab	ab	ab	bb	bb	ab	aa	bb	ab	aa	aa	aa	aa	bb	ab	bb	ab	bb	aa	ab	ab	aa
1138	LG2711	Block31248	89.807	aa	bb	ab	bb	ab	bb	bb	ab	aa	bb	aa	ab	bb	aa	ab	ab	ab	bb	bb	aa	ab	ab	ab	ab	ab	ab	ab	bb	bb	ab	aa	bb	ab	aa	aa	aa	aa	bb	ab	bb	ab	bb	aa	ab	ab	aa
1139	LG2711	Block31245	89.807	aa	bb	aa	bb	ab	bb	bb	ab	aa	bb	aa	ab	bb	aa	ab	ab	ab	bb	bb	aa	ab	ab	ab	ab	ab	ab	ab	bb	bb	ab	aa	bb	ab	aa	aa	aa	aa	bb	ab	bb	ab	bb	aa	ab	ab	aa
1140	LG2711	Block31243	90.066	aa	bb	ab	bb	ab	bb	bb	ab	aa	bb	aa	ab	bb	aa	ab	ab	ab	bb	bb	aa	ab	ab	ab	ab	ab	ab	ab	bb	bb	ab	aa	bb	ab	aa	aa	aa	aa	bb	ab	bb	ab	bb	aa	ab	ab	aa
1141	LG2711	Block31244	90.066	aa	bb	aa	bb	ab	bb	bb	ab	aa	bb	aa	ab	bb	aa	ab	ab	ab	bb	bb	aa	ab	ab	ab	ab	ab	ab	ab	bb	bb	ab	aa	bb	ab	aa	aa	aa	aa	bb	ab	bb	ab	bb	aa	ab	ab	aa
1142	LG2711	Block31202	90.584	aa	bb	ab	bb	ab	bb	bb	ab	aa	bb	aa	ab	bb	aa	ab	ab	ab	bb	bb	aa	ab	ab	ab	ab	ab	ab	ab	bb	bb	ab	aa	bb	ab	aa	aa	aa	aa	bb	ab	bb	ab	bb	aa	ab	ab	aa
1143	LG2711	Block31199	90.584	aa	bb	ab	bb	ab	bb	bb	ab	aa	bb	aa	ab	bb	aa	ab	ab	ab	bb	bb	aa	ab	ab	ab	ab	ab	ab	ab	bb	bb	ab	aa	bb	ab	aa	aa	aa	aa	bb	ab	bb	ab	bb	aa	ab	ab	aa
1144	LG2711	Block31201	90.584	aa	bb	ab	bb	ab	bb	bb	ab	aa	bb	aa	ab	bb	aa	ab	ab	ab	bb	bb	aa	ab	ab	ab	ab	ab	ab	ab	bb	bb	ab	aa	bb	ab	aa	aa	aa	aa	bb	ab	bb	ab	bb	aa	ab	ab	aa
1145	LG2711	Block31204	90.843	aa	bb	ab	bb	ab	bb	bb	ab	aa	bb	aa	ab	bb	aa	ab	ab	ab	bb	bb	aa	ab	ab	ab	ab	ab	ab	ab	bb	bb	ab	aa	bb	ab	aa	aa	aa	aa	bb	ab	bb	ab	bb	aa	ab	ab	aa
1146	LG2711	Block31207	91.361	aa	bb	ab	bb	ab	bb	bb	ab	aa	bb	aa	ab	bb	aa	ab	ab	ab	bb	bb	aa	ab	ab	ab	ab	ab	ab	ab	bb	bb	ab	aa	bb	ab	aa	aa	aa	aa	bb	ab	bb	ab	bb	aa	ab	ab	aa
1147	LG2711	Block31209	91.361	aa	bb	ab	bb	ab	bb	bb	ab	aa	bb	aa	ab	bb	aa	ab	ab	ab	bb	bb	aa	ab	ab	ab	ab	ab	ab	ab	bb	bb	ab	aa	bb	ab	aa	aa	aa	aa	bb	ab	bb	ab	bb	aa	ab	ab	aa
1148	LG2711	Block31208	91.361	aa	bb	ab	bb	ab	bb	bb	ab	aa	bb	aa	ab	bb	aa	ab	ab	ab	bb	bb	aa	ab	ab	ab	ab	ab	ab	ab	bb	bb	ab	aa	bb	ab	aa	aa	aa	aa	bb	ab	bb	ab	bb	aa	ab	ab	aa
1149	LG2711	Block31210	91.62	aa	bb	ab	bb	ab	bb	bb	ab	aa	bb	aa	ab	bb	aa	ab	ab	ab	bb	bb	aa	ab	ab	ab	ab	ab	ab	ab	bb	bb	ab	aa	bb	ab	aa	aa	aa	aa	bb	ab	bb	ab	bb	aa	ab	ab	aa
1150	LG2711	Block31249	92.138	aa	bb	ab	bb	ab	bb	bb	ab	aa	bb	aa	ab	bb	aa	ab	ab	ab	bb	bb	aa	ab	ab	ab	ab	ab	ab	ab	bb	bb	ab	aa	bb	ab	aa	aa	aa	aa	bb	ab	bb	ab	bb	aa	ab	ab	aa
1151	LG2711	Block31250	92.398	aa	bb	ab	bb	ab	bb	bb	ab	aa	bb	aa	ab	bb	aa	ab	ab	ab	bb	bb	aa	ab	ab	ab	ab	ab	ab	ab	bb	bb	ab	aa	bb	ab	aa	aa	aa	aa	bb	ab	bb	ab	bb	aa	ab	ab	aa
1152	LG2711	Block31252	92.657	aa	bb	ab	bb	ab	bb	bb	ab	aa	bb	aa	ab	bb	aa	ab	ab	ab	bb	bb	aa	ab	ab	ab	ab	ab	ab	ab	bb	bb	ab	aa	bb	ab	aa	aa	aa	aa	bb	ab	bb	ab	bb	aa	ab	ab	aa
1153	LG2711	Block31254	92.916	aa	bb	ab	bb	ab	bb	bb	ab	aa	bb	aa	ab	bb	aa	ab	ab	ab	bb	bb	aa	ab	ab	ab	ab	ab	ab	ab	bb	bb	ab	aa	bb	ab	aa	aa	aa	aa	bb	ab	bb	ab	bb	aa	ab	aa	aa
1154	LG2711	Block31258	93.175	aa	bb	ab	bb	ab	bb	bb	ab	aa	bb	aa	ab	bb	aa	ab	ab	ab	bb	bb	aa	ab	ab	ab	ab	ab	ab	ab	bb	bb	ab	aa	bb	ab	aa	aa	aa	aa	bb	ab	bb	ab	bb	aa	ab	aa	aa
1155	LG2711	Block31260	93.175	aa	bb	ab	bb	ab	bb	bb	ab	aa	bb	aa	ab	bb	aa	ab	ab	ab	bb	bb	aa	ab	ab	ab	ab	ab	ab	ab	bb	bb	ab	aa	bb	ab	aa	aa	aa	aa	bb	ab	bb	ab	bb	aa	ab	aa	aa
1156	LG2711	Block31283	93.434	aa	bb	ab	bb	ab	bb	bb	ab	aa	bb	aa	ab	bb	aa	ab	ab	ab	bb	bb	aa	ab	ab	ab	ab	ab	ab	ab	bb	bb	ab	aa	bb	ab	aa	aa	aa	aa	bb	ab	bb	ab	bb	aa	ab	aa	aa
1157	LG2711	Block31284	93.693	aa	bb	ab	bb	ab	bb	bb	ab	aa	bb	aa	ab	bb	aa	ab	ab	ab	bb	bb	aa	ab	ab	ab	ab	ab	ab	ab	bb	bb	ab	aa	bb	ab	aa	aa	aa	aa	bb	ab	bb	ab	bb	aa	ab	aa	aa
1158	LG2711	Block31285	93.952	aa	bb	ab	bb	ab	bb	bb	ab	aa	bb	aa	ab	bb	aa	ab	ab	ab	bb	bb	aa	ab	ab	ab	ab	ab	ab	ab	bb	bb	ab	aa	bb	ab	aa	aa	aa	aa	bb	ab	bb	ab	bb	aa	ab	aa	aa
1159	LG2711	Block31286	94.211	aa	bb	ab	bb	ab	bb	bb	ab	aa	bb	aa	ab	bb	aa	ab	ab	ab	bb	bb	aa	ab	ab	ab	ab	ab	ab	ab	bb	bb	ab	aa	bb	ab	aa	aa	aa	aa	bb	ab	bb	ab	bb	aa	ab	aa	aa
1160	LG2711	Block31287	94.47	aa	bb	ab	bb	ab	bb	bb	ab	aa	bb	aa	ab	bb	aa	ab	ab	ab	bb	bb	aa	ab	ab	ab	ab	ab	ab	ab	bb	bb	ab	aa	bb	ab	aa	aa	aa	aa	bb	ab	bb	ab	bb	aa	ab	aa	aa
1161	LG2711	Block31288	94.729	aa	bb	ab	bb	ab	bb	bb	ab	aa	bb	aa	ab	bb	aa	ab	ab	ab	bb	bb	aa	ab	ab	ab	ab	ab	ab	ab	bb	bb	ab	aa	bb	ab	aa	aa	aa	aa	bb	ab	bb	ab	bb	aa	ab	aa	aa
1162	LG2711	Block31289	94.988	aa	bb	ab	bb	ab	bb	bb	ab	ab	bb	aa	ab	bb	aa	ab	ab	ab	bb	bb	aa	ab	ab	ab	ab	ab	ab	ab	bb	bb	ab	aa	bb	ab	aa	aa	aa	aa	bb	ab	bb	ab	bb	aa	ab	aa	aa
1163	LG2711	Block31290	94.988	aa	bb	ab	bb	ab	bb	bb	ab	ab	bb	aa	ab	bb	aa	ab	ab	ab	bb	bb	aa	ab	ab	ab	ab	ab	ab	ab	bb	bb	ab	aa	bb	ab	aa	aa	aa	aa	bb	ab	bb	ab	bb	aa	ab	aa	aa
1164	LG2711	Block31291	95.247	aa	bb	ab	bb	ab	bb	bb	ab	ab	bb	aa	ab	bb	aa	ab	ab	ab	bb	bb	aa	ab	ab	ab	ab	ab	ab	ab	bb	bb	ab	aa	bb	ab	aa	aa	aa	aa	bb	ab	bb	ab	bb	aa	ab	aa	aa
1165	LG2711	Block31299	95.247	aa	bb	ab	bb	ab	bb	bb	ab	ab	bb	aa	ab	bb	aa	ab	ab	ab	bb	bb	aa	ab	ab	ab	ab	ab	ab	ab	bb	bb	ab	aa	bb	ab	aa	aa	aa	aa	bb	ab	bb	ab	bb	aa	ab	aa	aa
1166	LG2711	Block31389	95.765	aa	bb	ab	bb	ab	bb	bb	ab	ab	bb	aa	ab	bb	aa	ab	ab	ab	bb	bb	aa	ab	ab	ab	ab	ab	ab	bb	bb	ab	ab	aa	bb	ab	aa	aa	aa	aa	bb	ab	bb	ab	bb	aa	ab	aa	aa
1167	LG2711	Block31385	95.765	aa	bb	ab	bb	ab	bb	bb	ab	ab	bb	aa	ab	bb	aa	ab	ab	ab	bb	bb	aa	ab	ab	ab	ab	ab	ab	bb	bb	ab	ab	aa	bb	ab	aa	aa	aa	aa	bb	ab	bb	ab	bb	aa	ab	aa	aa
1168	LG2711	Block31390	95.765	aa	bb	ab	bb	ab	bb	bb	ab	ab	bb	aa	ab	bb	aa	ab	ab	ab	bb	bb	aa	ab	ab	ab	ab	ab	ab	bb	bb	ab	ab	aa	bb	ab	aa	aa	aa	aa	bb	ab	bb	ab	bb	aa	ab	aa	aa
1169	LG2711	Block31391	96.025	aa	bb	ab	bb	ab	bb	bb	ab	ab	bb	aa	ab	bb	aa	ab	ab	ab	bb	bb	aa	ab	ab	ab	ab	ab	ab	bb	bb	ab	ab	aa	bb	ab	aa	aa	aa	aa	bb	ab	bb	ab	bb	aa	ab	aa	aa
1170	LG2711	Block31392	96.284	aa	bb	ab	bb	ab	bb	bb	ab	ab	bb	aa	ab	bb	aa	ab	ab	ab	bb	bb	aa	ab	ab	ab	ab	ab	ab	bb	bb	ab	ab	aa	bb	ab	aa	aa	aa	aa	bb	ab	bb	ab	bb	aa	ab	aa	aa
1171	LG2711	Block31394	96.543	aa	bb	ab	bb	ab	bb	bb	ab	ab	bb	aa	ab	bb	aa	ab	ab	ab	bb	bb	aa	ab	ab	ab	ab	ab	ab	bb	bb	ab	ab	aa	bb	ab	aa	aa	aa	aa	bb	ab	bb	ab	bb	aa	ab	aa	aa
1172	LG2711	Block31399	97.061	aa	bb	ab	bb	ab	bb	bb	ab	ab	bb	aa	ab	bb	aa	ab	ab	ab	bb	bb	aa	ab	ab	ab	ab	ab	ab	bb	bb	ab	ab	aa	bb	ab	aa	aa	aa	aa	bb	ab	bb	ab	bb	aa	ab	aa	aa
1173	LG2711	Block31408	97.061	aa	bb	ab	bb	ab	bb	bb	ab	ab	bb	aa	ab	bb	aa	ab	ab	ab	bb	bb	aa	ab	ab	ab	ab	ab	ab	bb	bb	ab	ab	aa	bb	ab	aa	aa	aa	aa	bb	ab	bb	ab	bb	aa	ab	aa	aa
1174	LG2711	Block31400	97.061	aa	bb	ab	bb	ab	bb	bb	ab	ab	bb	aa	ab	bb	aa	ab	ab	ab	bb	bb	aa	ab	ab	ab	ab	ab	ab	bb	bb	ab	ab	aa	bb	ab	aa	aa	aa	aa	bb	ab	bb	ab	bb	aa	ab	aa	aa
1175	LG2711	Block31398	97.061	aa	bb	ab	bb	ab	bb	bb	ab	ab	bb	aa	ab	bb	aa	ab	ab	ab	bb	bb	aa	ab	ab	ab	ab	ab	ab	bb	bb	ab	ab	aa	bb	ab	aa	aa	aa	aa	bb	ab	bb	ab	bb	aa	ab	aa	aa
1176	LG2711	Block31418	97.838	aa	bb	ab	bb	ab	bb	bb	ab	ab	bb	aa	ab	bb	aa	ab	ab	ab	bb	bb	aa	ab	ab	ab	ab	ab	ab	bb	bb	ab	ab	aa	bb	ab	aa	aa	aa	aa	bb	ab	bb	ab	bb	aa	ab	aa	aa
1177	LG2711	Block31419	98.097	aa	bb	ab	bb	ab	bb	bb	ab	ab	bb	aa	ab	bb	aa	ab	ab	ab	bb	bb	aa	ab	ab	ab	ab	ab	ab	bb	bb	ab	ab	aa	bb	ab	aa	aa	aa	aa	bb	ab	bb	ab	ab	aa	ab	aa	aa
1178	LG2711	Block31420	98.356	aa	bb	ab	bb	ab	bb	bb	ab	ab	bb	aa	ab	bb	aa	ab	ab	ab	bb	bb	aa	ab	ab	ab	ab	ab	ab	bb	bb	ab	ab	aa	bb	ab	aa	aa	aa	aa	bb	ab	bb	ab	ab	aa	ab	aa	aa
1179	LG2711	Block31421	98.615	aa	bb	ab	bb	ab	bb	bb	ab	ab	bb	aa	ab	bb	aa	ab	ab	ab	bb	bb	aa	ab	ab	ab	ab	ab	ab	bb	bb	ab	ab	aa	bb	ab	aa	aa	aa	aa	bb	ab	bb	ab	ab	aa	ab	aa	aa
1180	LG2711	Block31422	98.874	aa	bb	ab	bb	ab	bb	bb	ab	ab	bb	aa	ab	bb	aa	ab	ab	ab	bb	bb	aa	ab	ab	ab	ab	ab	ab	bb	bb	ab	ab	aa	bb	ab	aa	aa	aa	aa	bb	ab	bb	ab	ab	aa	ab	aa	aa
1181	LG2711	Block31423	98.874	aa	bb	ab	bb	ab	bb	bb	ab	ab	bb	aa	ab	bb	aa	ab	ab	ab	bb	bb	aa	ab	ab	ab	ab	ab	ab	bb	bb	ab	ab	aa	bb	ab	aa	aa	aa	aa	bb	ab	bb	ab	ab	aa	ab	aa	aa
1182	LG2711	Block31429	99.393	aa	bb	ab	bb	ab	bb	bb	ab	ab	bb	aa	ab	bb	aa	ab	ab	ab	ab	bb	aa	ab	ab	ab	ab	ab	ab	bb	bb	ab	ab	aa	bb	aa	aa	aa	aa	aa	bb	ab	bb	ab	ab	aa	ab	aa	aa
1183	LG2711	Block31431	99.393	aa	bb	ab	bb	ab	bb	bb	ab	ab	bb	aa	ab	bb	aa	ab	ab	ab	ab	bb	aa	ab	ab	ab	ab	ab	ab	bb	bb	ab	ab	aa	bb	aa	aa	aa	aa	aa	bb	ab	bb	ab	ab	aa	ab	aa	aa
1184	LG2711	Block31432	99.652	aa	bb	ab	bb	ab	bb	bb	ab	ab	bb	aa	ab	bb	aa	ab	ab	ab	ab	bb	aa	ab	ab	ab	ab	ab	ab	bb	bb	ab	ab	aa	bb	aa	aa	aa	aa	aa	bb	ab	bb	ab	ab	aa	ab	aa	aa
1185	LG2711	Block31433	99.911	aa	bb	ab	bb	ab	bb	bb	ab	ab	bb	aa	ab	bb	aa	ab	ab	ab	ab	bb	aa	ab	ab	ab	ab	ab	ab	bb	bb	ab	ab	aa	bb	aa	aa	aa	ab	aa	bb	ab	bb	ab	ab	aa	ab	aa	aa
1186	LG2711	Block31434	100.17	aa	bb	ab	bb	ab	bb	bb	ab	ab	bb	aa	ab	bb	aa	ab	ab	ab	ab	bb	aa	ab	ab	ab	ab	ab	ab	bb	bb	ab	ab	aa	bb	aa	aa	aa	ab	aa	bb	ab	bb	ab	ab	aa	ab	aa	aa
1187	LG2711	Block31436	100.688	aa	bb	ab	bb	ab	bb	bb	ab	ab	bb	aa	ab	bb	aa	ab	ab	ab	ab	bb	aa	ab	ab	ab	ab	ab	ab	bb	bb	ab	ab	aa	bb	aa	aa	aa	ab	aa	bb	ab	ab	ab	ab	aa	ab	aa	aa
1188	LG2711	Block31437	100.947	aa	bb	ab	bb	ab	bb	bb	ab	ab	bb	aa	ab	bb	aa	ab	ab	ab	ab	bb	aa	ab	ab	ab	ab	ab	ab	ab	bb	ab	ab	aa	bb	aa	aa	aa	ab	aa	bb	ab	ab	ab	ab	aa	ab	aa	aa
1189	LG2711	Block31439	101.465	aa	bb	ab	bb	ab	bb	bb	ab	ab	bb	aa	ab	bb	aa	ab	ab	ab	ab	bb	aa	ab	ab	ab	ab	ab	ab	ab	bb	ab	ab	aa	bb	aa	aa	aa	ab	aa	bb	ab	ab	ab	ab	aa	ab	aa	aa
1190	LG2711	Block31533	101.724	aa	bb	aa	bb	ab	bb	bb	aa	ab	bb	aa	ab	bb	aa	ab	ab	ab	aa	bb	aa	ab	ab	ab	ab	ab	ab	ab	bb	ab	aa	aa	bb	aa	aa	aa	ab	aa	bb	ab	ab	ab	ab	aa	ab	aa	aa
1191	LG2711	Block31522	101.724	aa	bb	ab	bb	ab	bb	bb	ab	ab	bb	aa	ab	bb	aa	ab	ab	ab	ab	bb	aa	ab	ab	ab	ab	ab	ab	ab	bb	ab	aa	aa	bb	aa	aa	aa	ab	aa	bb	ab	ab	ab	ab	aa	ab	aa	aa
1192	LG2711	Block31524	101.724	aa	bb	ab	bb	ab	bb	bb	ab	ab	bb	aa	ab	bb	aa	ab	ab	ab	ab	bb	aa	ab	ab	ab	ab	ab	ab	ab	bb	ab	aa	aa	bb	aa	aa	aa	ab	aa	bb	ab	ab	ab	ab	aa	ab	aa	aa
1193	LG2711	Block31526	101.724	aa	bb	ab	bb	ab	bb	bb	ab	ab	bb	aa	ab	bb	aa	ab	ab	ab	ab	bb	aa	ab	ab	ab	ab	ab	ab	ab	bb	ab	aa	aa	bb	aa	aa	aa	ab	aa	bb	ab	ab	ab	ab	aa	ab	aa	aa
1194	LG2711	Block31492	101.724	aa	bb	ab	bb	ab	bb	bb	ab	ab	bb	aa	ab	bb	aa	ab	ab	ab	ab	bb	aa	ab	ab	ab	ab	ab	ab	ab	bb	ab	aa	aa	bb	aa	aa	aa	ab	aa	bb	ab	ab	ab	ab	aa	ab	aa	aa
1195	LG2711	Block31520	101.724	aa	bb	ab	bb	ab	bb	bb	ab	ab	bb	aa	ab	bb	aa	ab	ab	ab	ab	bb	aa	ab	ab	ab	ab	ab	ab	ab	bb	ab	aa	aa	bb	aa	aa	aa	ab	aa	bb	ab	ab	ab	ab	aa	ab	aa	aa
1196	LG2711	Block31525	101.724	aa	bb	ab	bb	ab	bb	bb	ab	ab	bb	aa	ab	bb	aa	ab	ab	ab	ab	bb	aa	ab	ab	ab	ab	ab	ab	ab	bb	ab	aa	aa	bb	aa	aa	aa	ab	aa	bb	ab	ab	ab	ab	aa	ab	aa	aa
1197	LG2711	Block31518	101.724	aa	bb	ab	bb	ab	bb	bb	ab	ab	bb	aa	ab	bb	aa	ab	ab	ab	ab	bb	aa	ab	ab	ab	ab	ab	ab	ab	bb	ab	aa	aa	bb	aa	aa	aa	ab	aa	bb	ab	ab	ab	ab	aa	ab	aa	aa
1198	LG2711	Block31440	101.724	aa	bb	ab	bb	ab	bb	bb	ab	ab	bb	aa	ab	bb	aa	ab	ab	ab	ab	bb	aa	ab	ab	ab	ab	ab	ab	ab	bb	ab	aa	aa	bb	aa	aa	aa	ab	aa	bb	ab	ab	ab	ab	aa	ab	aa	aa
1199	LG2711	Block31514	101.983	aa	bb	ab	bb	ab	bb	bb	ab	ab	bb	aa	ab	bb	aa	ab	ab	ab	ab	bb	aa	aa	ab	ab	ab	ab	ab	ab	bb	ab	aa	aa	bb	aa	aa	aa	ab	aa	bb	ab	ab	ab	ab	aa	ab	aa	aa
1200	LG2711	Block31543	101.983	aa	bb	ab	bb	ab	bb	bb	ab	ab	bb	aa	ab	bb	aa	ab	ab	ab	ab	bb	aa	ab	ab	ab	ab	ab	ab	ab	bb	ab	aa	aa	bb	aa	aa	aa	ab	aa	bb	aa	ab	ab	ab	aa	ab	aa	aa
1201	LG2711	Block31547	103.279	aa	bb	ab	bb	ab	bb	bb	ab	ab	bb	aa	ab	bb	aa	ab	ab	ab	ab	bb	aa	ab	ab	ab	ab	ab	ab	ab	bb	ab	aa	aa	bb	aa	aa	aa	ab	aa	bb	ab	ab	ab	ab	aa	ab	aa	aa
1202	LG2711	Block31548	103.538	aa	bb	ab	bb	ab	bb	bb	ab	ab	bb	aa	ab	bb	aa	ab	ab	ab	ab	bb	aa	ab	ab	ab	ab	ab	ab	ab	bb	ab	aa	aa	bb	aa	aa	aa	ab	aa	bb	ab	ab	ab	ab	aa	ab	aa	aa
1203	LG2711	Block31549	103.797	aa	bb	ab	bb	ab	bb	bb	ab	ab	bb	aa	ab	bb	aa	ab	ab	ab	ab	bb	aa	ab	ab	ab	ab	ab	ab	ab	bb	ab	aa	aa	bb	aa	aa	aa	ab	aa	bb	ab	ab	ab	ab	aa	ab	aa	aa
1204	LG2711	Block31551	104.056	aa	bb	ab	bb	ab	bb	bb	ab	ab	bb	aa	ab	bb	aa	ab	ab	ab	ab	bb	aa	ab	ab	ab	ab	ab	ab	ab	bb	ab	aa	aa	bb	aa	aa	aa	ab	aa	bb	ab	ab	ab	ab	aa	ab	aa	aa
1205	LG2711	Block31553	104.315	aa	bb	ab	bb	ab	bb	bb	ab	ab	bb	aa	ab	bb	aa	ab	ab	ab	ab	bb	aa	ab	ab	ab	ab	ab	ab	ab	bb	ab	aa	aa	bb	aa	aa	aa	ab	aa	bb	ab	ab	ab	ab	aa	ab	aa	aa
1206	LG2711	Block31554	104.574	aa	bb	ab	bb	ab	bb	bb	ab	ab	bb	aa	ab	bb	aa	ab	ab	ab	ab	bb	aa	ab	ab	ab	ab	ab	ab	ab	bb	ab	aa	aa	bb	aa	aa	aa	ab	aa	bb	ab	ab	ab	ab	aa	ab	aa	aa
1207	LG2711	Block31569	105.092	aa	bb	ab	bb	ab	bb	bb	bb	ab	bb	aa	ab	bb	aa	ab	ab	ab	ab	bb	aa	ab	ab	ab	ab	ab	ab	ab	bb	ab	aa	aa	bb	aa	aa	aa	ab	aa	bb	ab	ab	ab	ab	aa	ab	aa	aa
1208	LG2711	Block31574	105.611	aa	bb	ab	bb	ab	bb	bb	bb	ab	bb	aa	ab	bb	aa	ab	ab	ab	ab	bb	aa	ab	ab	ab	ab	ab	ab	ab	bb	ab	aa	aa	bb	aa	aa	aa	ab	aa	bb	ab	ab	ab	ab	aa	ab	aa	aa
1209	LG2711	Block31580	105.87	aa	bb	ab	bb	ab	bb	bb	bb	ab	bb	aa	ab	bb	aa	ab	ab	ab	aa	bb	aa	ab	ab	ab	aa	ab	ab	ab	bb	ab	aa	aa	bb	aa	aa	aa	ab	aa	bb	ab	ab	ab	ab	aa	ab	aa	aa
1210	LG2711	Block31637	106.129	aa	bb	ab	bb	ab	bb	bb	bb	ab	bb	aa	ab	bb	aa	ab	ab	ab	aa	bb	aa	ab	aa	aa	ab	ab	ab	ab	bb	ab	aa	aa	bb	aa	aa	aa	aa	aa	bb	ab	ab	ab	ab	aa	ab	aa	aa
1211	LG2711	Block31642	106.388	aa	bb	ab	bb	ab	bb	bb	bb	ab	bb	aa	ab	bb	aa	ab	ab	ab	aa	bb	aa	ab	ab	aa	ab	ab	ab	ab	bb	ab	aa	aa	bb	aa	aa	aa	aa	aa	bb	ab	ab	ab	ab	aa	ab	aa	aa
1212	LG2711	Block31648	107.165	aa	bb	ab	bb	ab	bb	bb	bb	ab	bb	aa	ab	bb	aa	ab	ab	ab	ab	bb	aa	ab	ab	ab	ab	ab	ab	ab	bb	ab	aa	aa	bb	aa	aa	aa	ab	aa	bb	ab	ab	ab	ab	aa	ab	aa	aa
1213	LG2711	Block31649	107.424	aa	bb	ab	bb	ab	bb	bb	bb	bb	bb	aa	ab	bb	aa	ab	ab	ab	ab	bb	aa	ab	ab	ab	ab	ab	ab	ab	bb	ab	aa	aa	bb	aa	aa	aa	ab	aa	bb	ab	ab	ab	ab	aa	ab	aa	aa
1214	LG2711	Block31660	107.683	aa	bb	aa	bb	ab	bb	bb	bb	bb	bb	aa	ab	bb	aa	ab	ab	ab	ab	bb	aa	ab	ab	ab	ab	ab	ab	ab	bb	ab	aa	aa	bb	aa	aa	aa	ab	aa	bb	ab	ab	ab	ab	aa	ab	aa	aa
1215	LG2711	Block31675	107.942	aa	bb	ab	bb	ab	bb	bb	bb	bb	bb	aa	ab	bb	aa	ab	ab	ab	ab	bb	aa	ab	ab	ab	ab	ab	ab	ab	bb	ab	aa	aa	bb	aa	aa	aa	ab	aa	bb	ab	ab	ab	ab	aa	ab	aa	aa
1216	LG2711	Block31674	107.942	aa	bb	ab	bb	ab	bb	bb	bb	bb	bb	aa	ab	bb	aa	ab	ab	ab	ab	bb	aa	ab	ab	ab	ab	ab	ab	ab	bb	ab	aa	aa	bb	aa	aa	aa	ab	aa	bb	ab	ab	ab	ab	aa	ab	aa	aa
1217	LG2711	Block31677	108.46	aa	bb	ab	bb	ab	bb	bb	bb	bb	ab	aa	ab	bb	aa	ab	ab	ab	ab	bb	aa	ab	ab	ab	ab	ab	ab	ab	bb	ab	aa	aa	bb	aa	aa	aa	ab	aa	bb	ab	ab	ab	ab	aa	ab	aa	aa
1218	LG2711	Block31678	108.719	aa	bb	ab	bb	ab	bb	bb	bb	bb	ab	aa	ab	bb	aa	ab	ab	ab	ab	bb	aa	ab	ab	ab	bb	ab	ab	ab	bb	ab	aa	aa	bb	aa	aa	aa	ab	aa	bb	ab	ab	ab	ab	aa	ab	aa	aa
1219	LG2711	Block31679	108.978	aa	bb	ab	bb	ab	bb	bb	bb	bb	ab	ab	ab	bb	aa	ab	ab	ab	ab	bb	aa	ab	ab	ab	bb	ab	ab	ab	bb	ab	aa	aa	bb	aa	aa	aa	ab	aa	bb	ab	ab	ab	ab	aa	ab	aa	aa
1220	LG2711	Block31681	109.497	aa	bb	ab	bb	ab	bb	bb	bb	bb	ab	ab	ab	bb	aa	ab	ab	ab	ab	bb	aa	ab	ab	bb	bb	ab	ab	ab	bb	ab	aa	aa	bb	aa	ab	aa	ab	aa	bb	ab	ab	ab	ab	aa	ab	aa	aa
1221	LG2711	Block31682	109.756	aa	bb	ab	bb	ab	bb	bb	bb	bb	ab	ab	ab	bb	aa	ab	ab	ab	ab	bb	aa	ab	ab	bb	bb	ab	ab	ab	bb	ab	aa	aa	bb	aa	ab	ab	ab	aa	bb	ab	ab	ab	ab	aa	ab	aa	aa
1222	LG2711	Block31683	110.015	aa	bb	ab	bb	ab	bb	bb	bb	bb	ab	ab	ab	bb	ab	ab	ab	ab	ab	bb	aa	ab	ab	bb	bb	ab	ab	ab	bb	ab	aa	aa	bb	aa	ab	ab	ab	aa	bb	ab	ab	ab	ab	aa	ab	aa	aa
1223	LG2711	Block31690	111.57	aa	bb	ab	bb	ab	bb	bb	bb	bb	ab	ab	ab	bb	ab	ab	ab	ab	ab	bb	aa	ab	ab	bb	ab	ab	ab	ab	bb	ab	aa	aa	bb	aa	ab	ab	ab	ab	bb	ab	ab	ab	ab	aa	ab	aa	ab
1224	LG2711	Block31691	111.829	aa	bb	ab	bb	ab	bb	bb	bb	bb	ab	ab	ab	bb	ab	ab	ab	ab	ab	bb	aa	ab	ab	bb	ab	ab	ab	ab	bb	ab	aa	aa	bb	aa	ab	ab	ab	ab	bb	ab	ab	ab	ab	aa	ab	aa	ab
1225	LG2711	Block31693	112.347	aa	bb	ab	bb	ab	bb	bb	bb	bb	ab	ab	ab	bb	ab	ab	ab	ab	ab	bb	aa	ab	ab	bb	ab	ab	ab	ab	bb	ab	aa	aa	bb	aa	ab	ab	ab	ab	bb	ab	ab	ab	ab	aa	ab	aa	ab
1226	LG2711	Block31695	112.865	aa	bb	ab	bb	ab	bb	bb	bb	bb	ab	ab	ab	bb	ab	ab	ab	ab	ab	bb	aa	ab	ab	bb	ab	ab	ab	ab	bb	ab	aa	aa	bb	aa	ab	ab	ab	ab	bb	ab	ab	ab	ab	aa	ab	aa	ab
1227	LG2711	Block31696	113.124	aa	bb	ab	bb	ab	bb	bb	bb	bb	ab	ab	ab	bb	ab	ab	ab	ab	ab	bb	aa	ab	ab	bb	ab	ab	ab	ab	bb	ab	aa	aa	bb	aa	ab	ab	ab	ab	bb	ab	ab	ab	ab	aa	ab	aa	ab
1228	LG2711	Block31733	114.42	aa	bb	ab	bb	ab	bb	bb	bb	bb	ab	ab	ab	bb	ab	ab	ab	ab	ab	bb	aa	ab	ab	bb	ab	ab	ab	ab	bb	ab	aa	aa	bb	aa	ab	ab	ab	ab	bb	ab	ab	ab	ab	aa	ab	aa	ab
1229	LG2711	Block31732	114.679	aa	bb	ab	bb	ab	bb	bb	bb	bb	ab	ab	ab	bb	ab	ab	ab	ab	ab	bb	aa	ab	ab	bb	ab	ab	ab	ab	bb	ab	aa	aa	bb	aa	ab	ab	ab	ab	bb	ab	ab	ab	ab	aa	ab	aa	ab
1230	LG2711	Block31734	115.456	aa	bb	ab	bb	ab	bb	bb	bb	bb	ab	ab	ab	bb	ab	ab	ab	ab	ab	bb	aa	ab	ab	bb	ab	ab	ab	ab	bb	ab	aa	aa	bb	aa	ab	ab	ab	ab	bb	ab	ab	ab	ab	aa	ab	aa	ab
1231	LG2711	Block31735	115.715	aa	bb	ab	bb	ab	bb	bb	bb	bb	ab	ab	ab	bb	ab	ab	ab	ab	ab	bb	aa	ab	ab	bb	ab	ab	ab	ab	bb	ab	aa	aa	bb	aa	ab	ab	ab	ab	bb	ab	ab	ab	ab	aa	ab	aa	ab
1232	LG2711	Block31736	115.974	aa	bb	ab	bb	ab	bb	bb	bb	bb	ab	ab	ab	bb	ab	ab	ab	ab	ab	bb	aa	ab	ab	bb	ab	ab	ab	ab	bb	ab	aa	aa	bb	aa	ab	ab	ab	ab	bb	ab	ab	ab	ab	aa	ab	aa	ab
1233	LG2711	Block31738	116.492	aa	bb	ab	bb	ab	bb	bb	bb	bb	ab	ab	ab	bb	ab	ab	ab	ab	ab	bb	aa	ab	ab	bb	ab	ab	ab	ab	bb	ab	aa	aa	bb	aa	ab	ab	ab	ab	bb	ab	ab	ab	ab	aa	ab	aa	ab
1234	LG2711	Block31739	116.751	aa	bb	ab	bb	ab	bb	bb	bb	bb	ab	ab	ab	bb	ab	ab	ab	ab	ab	bb	aa	ab	ab	bb	ab	ab	ab	ab	bb	ab	aa	aa	bb	aa	ab	ab	ab	ab	bb	ab	ab	ab	ab	aa	ab	aa	ab
1235	LG2711	Block31764	117.529	aa	bb	ab	bb	ab	bb	bb	bb	bb	ab	ab	ab	bb	ab	ab	ab	ab	ab	bb	aa	ab	ab	bb	ab	ab	ab	ab	bb	aa	aa	aa	bb	aa	ab	ab	ab	ab	bb	ab	ab	ab	ab	aa	ab	aa	ab
1236	LG2711	Block31766	118.306	aa	bb	ab	bb	ab	bb	bb	bb	bb	ab	ab	ab	bb	ab	ab	ab	ab	ab	bb	aa	ab	ab	bb	ab	ab	ab	ab	bb	aa	aa	aa	bb	aa	ab	ab	ab	ab	bb	ab	ab	ab	ab	aa	ab	aa	ab
1237	LG2711	Block31770	119.342	aa	bb	ab	bb	ab	bb	bb	bb	bb	ab	ab	ab	bb	ab	ab	ab	ab	ab	bb	aa	ab	ab	bb	ab	ab	ab	ab	bb	aa	aa	aa	bb	ab	ab	ab	ab	ab	bb	ab	aa	ab	ab	aa	ab	aa	ab
1238	LG2711	Block31776	120.638	aa	bb	ab	bb	ab	bb	bb	bb	bb	ab	ab	ab	bb	ab	ab	ab	ab	ab	bb	aa	ab	ab	bb	ab	ab	ab	ab	bb	aa	aa	aa	bb	ab	ab	ab	ab	ab	bb	ab	aa	ab	ab	aa	ab	aa	ab
1239	LG2711	Block31879	120.897	aa	bb	ab	bb	ab	bb	bb	bb	bb	ab	ab	aa	bb	ab	ab	ab	ab	ab	bb	aa	aa	aa	bb	ab	ab	ab	ab	bb	ab	aa	aa	bb	ab	ab	ab	ab	ab	bb	ab	aa	ab	ab	aa	aa	aa	ab
1240	LG2711	Block31843	121.934	aa	bb	ab	bb	ab	bb	bb	bb	bb	ab	ab	aa	bb	ab	ab	ab	ab	ab	bb	aa	ab	ab	bb	ab	ab	ab	ab	bb	ab	aa	aa	bb	ab	ab	ab	ab	ab	bb	ab	aa	ab	ab	aa	ab	aa	ab
1241	LG2711	Block31915	122.711	aa	bb	ab	bb	ab	bb	bb	bb	bb	ab	ab	ab	bb	ab	ab	ab	ab	ab	bb	aa	ab	ab	bb	ab	ab	ab	ab	bb	ab	aa	aa	bb	ab	ab	ab	ab	ab	bb	ab	aa	ab	ab	aa	ab	aa	ab
1242	LG2711	Block31942	125.356	aa	bb	ab	bb	ab	bb	bb	ab	bb	ab	ab	ab	bb	ab	ab	ab	ab	ab	bb	aa	ab	ab	bb	ab	ab	ab	ab	bb	ab	aa	aa	bb	ab	ab	ab	ab	ab	bb	ab	aa	ab	ab	aa	ab	aa	bb
1243	LG2711	Block31953	126.238	aa	bb	ab	bb	ab	bb	bb	ab	bb	ab	ab	ab	bb	ab	ab	ab	ab	ab	bb	aa	ab	ab	bb	ab	ab	ab	ab	bb	ab	aa	aa	bb	ab	ab	ab	ab	ab	bb	ab	aa	ab	ab	aa	ab	aa	bb
1244	LG2711	Block31948	126.238	aa	bb	ab	bb	ab	bb	bb	ab	bb	ab	ab	ab	bb	ab	ab	ab	ab	ab	bb	aa	ab	ab	bb	ab	ab	ab	ab	bb	ab	aa	aa	bb	ab	ab	ab	ab	ab	bb	ab	aa	ab	ab	aa	ab	aa	bb
1245	LG2711	Block31955	126.497	aa	bb	ab	bb	ab	bb	bb	ab	bb	ab	ab	ab	bb	ab	ab	ab	ab	ab	bb	aa	ab	ab	bb	ab	ab	ab	ab	bb	ab	aa	aa	bb	ab	ab	ab	ab	ab	bb	ab	aa	ab	ab	aa	ab	aa	bb
1246	LG2711	Block31952	127.015	aa	bb	ab	bb	ab	bb	bb	ab	bb	ab	ab	ab	bb	ab	ab	ab	ab	ab	bb	aa	ab	ab	bb	ab	ab	ab	ab	bb	ab	aa	aa	bb	ab	ab	ab	ab	ab	bb	ab	aa	ab	ab	aa	ab	aa	bb
1247	LG2711	Block31960	127.274	aa	bb	ab	bb	ab	bb	bb	ab	bb	ab	ab	ab	bb	ab	ab	ab	ab	ab	bb	aa	ab	ab	bb	ab	ab	ab	ab	bb	ab	aa	aa	bb	ab	ab	ab	aa	ab	bb	ab	aa	ab	ab	aa	ab	aa	bb
1248	LG2711	Block31958	127.533	aa	bb	ab	bb	ab	bb	bb	ab	bb	ab	ab	ab	bb	ab	ab	ab	ab	ab	bb	aa	ab	ab	bb	ab	ab	ab	ab	bb	ab	aa	aa	bb	ab	ab	ab	ab	ab	bb	ab	aa	ab	ab	aa	ab	aa	bb
1249	LG2711	Block31970	128.311	aa	bb	ab	bb	ab	bb	bb	ab	bb	ab	ab	bb	bb	ab	ab	ab	ab	ab	bb	aa	ab	ab	bb	ab	ab	ab	ab	bb	ab	aa	aa	bb	ab	ab	ab	ab	ab	bb	ab	aa	ab	ab	aa	ab	aa	bb
1250	LG2711	Block31986	129.088	aa	bb	ab	bb	ab	bb	bb	ab	bb	ab	ab	bb	bb	ab	ab	ab	ab	ab	bb	aa	ab	aa	bb	ab	ab	ab	ab	bb	ab	aa	aa	bb	ab	ab	ab	ab	ab	bb	ab	aa	ab	ab	aa	ab	aa	bb
1251	LG2711	Block32011	129.347	aa	bb	ab	bb	ab	bb	bb	ab	bb	ab	ab	bb	bb	ab	ab	ab	ab	ab	bb	aa	ab	ab	bb	ab	ab	ab	ab	bb	ab	aa	aa	bb	ab	ab	ab	ab	ab	bb	ab	aa	ab	ab	aa	ab	aa	bb
1252	LG2711	Block32024	130.383	aa	bb	ab	bb	ab	ab	bb	ab	bb	ab	ab	bb	bb	ab	ab	ab	ab	ab	bb	aa	ab	ab	bb	ab	ab	ab	ab	bb	ab	aa	aa	bb	ab	ab	ab	ab	ab	bb	ab	aa	ab	ab	aa	aa	aa	bb
1253	LG2711	Block32025	130.902	aa	bb	ab	bb	ab	ab	bb	ab	bb	ab	ab	bb	bb	ab	ab	ab	ab	ab	bb	aa	ab	ab	bb	ab	ab	ab	ab	bb	ab	aa	aa	bb	ab	ab	ab	ab	ab	bb	ab	aa	ab	ab	aa	aa	aa	bb
1254	LG2711	Block32026	131.161	aa	bb	ab	bb	ab	ab	bb	ab	bb	ab	ab	bb	bb	ab	ab	ab	aa	ab	bb	aa	ab	ab	bb	ab	ab	ab	ab	bb	ab	aa	aa	bb	ab	ab	ab	ab	ab	bb	ab	aa	ab	ab	aa	aa	aa	bb
1255	LG2711	Block32027	131.42	aa	bb	ab	bb	ab	ab	bb	ab	bb	ab	ab	bb	bb	ab	ab	ab	aa	ab	bb	aa	ab	ab	bb	ab	ab	ab	ab	bb	ab	aa	aa	bb	ab	ab	ab	ab	ab	bb	ab	aa	ab	ab	aa	aa	aa	bb
1256	LG2711	Block32031	131.679	aa	bb	ab	bb	ab	ab	bb	ab	bb	ab	ab	bb	bb	ab	ab	ab	aa	ab	bb	aa	ab	ab	bb	ab	ab	ab	ab	bb	ab	aa	aa	bb	ab	aa	ab	ab	ab	bb	ab	aa	ab	ab	aa	aa	aa	bb
1257	LG2711	Block32069	132.197	aa	bb	ab	bb	ab	ab	bb	ab	bb	ab	ab	bb	bb	ab	ab	ab	aa	ab	bb	aa	ab	ab	bb	ab	ab	ab	ab	bb	ab	aa	aa	bb	ab	ab	ab	ab	ab	bb	ab	aa	ab	ab	aa	aa	ab	bb
1258	LG2711	Block32064	132.197	aa	bb	ab	bb	ab	ab	bb	ab	bb	ab	ab	bb	bb	ab	ab	ab	aa	ab	bb	aa	ab	ab	bb	ab	ab	ab	ab	bb	ab	aa	aa	bb	ab	ab	ab	ab	ab	bb	ab	aa	ab	ab	aa	aa	ab	bb
1259	LG2711	Block32063	132.197	aa	bb	ab	bb	ab	ab	bb	ab	bb	ab	ab	bb	bb	ab	ab	ab	aa	ab	bb	aa	ab	ab	bb	ab	ab	ab	ab	bb	ab	aa	aa	bb	ab	ab	ab	ab	ab	bb	ab	aa	ab	ab	aa	aa	ab	bb
1260	LG2711	Block32072	132.456	aa	bb	ab	bb	ab	ab	bb	ab	bb	ab	ab	bb	bb	ab	ab	ab	aa	ab	bb	aa	ab	ab	bb	ab	ab	ab	ab	bb	ab	aa	aa	bb	ab	ab	ab	ab	ab	bb	ab	aa	ab	ab	aa	aa	ab	bb
1261	LG2711	Block32087	133.233	aa	bb	aa	bb	ab	ab	bb	ab	bb	ab	ab	bb	bb	ab	ab	ab	aa	ab	bb	aa	ab	ab	bb	ab	ab	ab	ab	ab	ab	aa	aa	bb	ab	ab	ab	ab	ab	bb	ab	aa	ab	ab	aa	aa	ab	bb
1262	LG2711	Block32088	133.492	aa	bb	aa	bb	ab	ab	bb	ab	bb	ab	ab	bb	bb	ab	ab	ab	aa	ab	bb	aa	ab	ab	bb	ab	ab	ab	ab	ab	ab	aa	aa	bb	ab	ab	ab	ab	ab	bb	ab	aa	ab	ab	aa	aa	ab	bb
1263	LG2711	Block32089	133.751	aa	bb	aa	bb	ab	ab	bb	ab	bb	ab	ab	bb	bb	ab	ab	ab	aa	ab	bb	aa	ab	ab	bb	ab	ab	ab	ab	ab	ab	aa	aa	bb	ab	ab	ab	ab	ab	bb	ab	aa	ab	ab	aa	aa	ab	bb
1264	LG2711	Block32093	134.788	aa	bb	aa	bb	bb	ab	bb	ab	bb	ab	ab	bb	bb	ab	ab	ab	aa	ab	bb	aa	ab	ab	bb	ab	ab	ab	ab	ab	ab	aa	aa	bb	ab	ab	ab	ab	bb	bb	ab	aa	ab	ab	aa	aa	ab	bb
1265	LG2711	Block32094	135.047	aa	bb	aa	bb	bb	ab	bb	ab	bb	ab	ab	bb	bb	ab	ab	ab	aa	ab	bb	aa	ab	ab	bb	ab	ab	ab	ab	ab	ab	aa	aa	bb	ab	ab	ab	ab	bb	bb	ab	aa	ab	ab	aa	aa	ab	bb
1266	LG2711	Block32096	135.824	aa	bb	aa	bb	bb	ab	bb	ab	bb	ab	ab	bb	bb	ab	ab	ab	aa	ab	bb	aa	ab	ab	bb	ab	ab	ab	ab	ab	ab	aa	aa	bb	ab	ab	ab	ab	bb	bb	ab	aa	ab	ab	aa	aa	ab	bb
1267	LG2711	Block32102	137.744	aa	bb	aa	bb	bb	ab	bb	ab	bb	ab	ab	bb	aa	ab	ab	ab	aa	ab	bb	aa	ab	ab	bb	ab	ab	ab	ab	ab	ab	aa	ab	bb	ab	ab	ab	ab	bb	bb	ab	ab	ab	ab	ab	aa	ab	bb
1268	LG2711	Block32104	138.262	aa	bb	aa	bb	bb	ab	bb	ab	bb	ab	ab	bb	aa	ab	ab	ab	aa	ab	bb	aa	ab	ab	bb	ab	ab	ab	ab	ab	ab	aa	ab	bb	ab	ab	ab	ab	bb	bb	ab	ab	ab	ab	ab	aa	ab	bb
1269	LG2711	Block32108	139.298	aa	bb	aa	bb	bb	ab	ab	ab	bb	ab	ab	bb	aa	ab	ab	ab	aa	ab	bb	aa	ab	ab	bb	ab	ab	ab	ab	ab	ab	aa	ab	bb	ab	ab	ab	ab	bb	bb	ab	ab	ab	ab	ab	aa	ab	bb
1270	LG2711	Block32120	140.335	aa	bb	ab	bb	bb	ab	ab	ab	bb	ab	ab	bb	aa	ab	ab	ab	aa	ab	bb	aa	ab	ab	bb	ab	ab	ab	ab	ab	ab	aa	ab	bb	ab	ab	ab	ab	bb	bb	ab	ab	ab	ab	ab	aa	ab	bb
1271	LG2711	Block32122	140.594	aa	bb	ab	bb	bb	ab	ab	ab	bb	ab	ab	bb	aa	ab	ab	ab	aa	ab	bb	aa	ab	ab	bb	ab	ab	ab	ab	ab	ab	aa	ab	bb	ab	ab	ab	ab	bb	bb	ab	ab	ab	ab	ab	aa	ab	bb
1272	LG2711	Block32134	140.853	aa	bb	ab	bb	bb	ab	ab	ab	bb	ab	ab	bb	aa	ab	ab	ab	aa	ab	bb	aa	ab	ab	bb	ab	ab	ab	ab	ab	ab	aa	ab	bb	ab	ab	ab	aa	bb	bb	ab	ab	ab	ab	ab	aa	aa	bb
1273	LG2711	Block32124	140.853	aa	bb	ab	bb	bb	ab	ab	ab	bb	ab	ab	bb	aa	ab	ab	ab	aa	ab	bb	aa	ab	ab	bb	ab	ab	ab	ab	ab	ab	aa	ab	bb	ab	ab	ab	ab	bb	bb	ab	ab	ab	ab	ab	aa	ab	bb
1274	LG2711	Block32140	140.853	aa	bb	ab	bb	bb	ab	ab	ab	bb	ab	ab	bb	aa	ab	ab	ab	aa	ab	bb	aa	ab	ab	bb	ab	ab	ab	ab	ab	ab	aa	ab	bb	ab	ab	ab	aa	bb	bb	ab	ab	ab	ab	ab	aa	ab	bb
1275	LG2711	Block32143	140.853	aa	bb	ab	bb	bb	ab	ab	ab	bb	ab	ab	bb	aa	ab	ab	ab	aa	ab	bb	aa	ab	ab	bb	ab	ab	ab	ab	ab	ab	aa	ab	bb	ab	ab	ab	ab	bb	bb	ab	ab	ab	ab	ab	aa	ab	bb
1276	LG2711	Block32146	141.371	aa	bb	ab	bb	bb	ab	ab	ab	bb	ab	ab	bb	aa	ab	ab	ab	aa	ab	bb	aa	ab	ab	bb	ab	ab	ab	ab	ab	ab	aa	ab	bb	ab	ab	ab	ab	bb	bb	ab	ab	ab	ab	ab	aa	ab	bb
1277	LG2711	Block32180	144.588	aa	bb	ab	bb	bb	ab	ab	ab	bb	ab	ab	bb	aa	ab	ab	ab	aa	ab	bb	aa	ab	ab	bb	ab	ab	ab	ab	ab	ab	aa	bb	bb	ab	ab	bb	ab	bb	bb	ab	ab	bb	ab	ab	aa	ab	bb
1278	LG2711	Block32182	145.365	aa	bb	ab	bb	bb	ab	ab	ab	bb	ab	bb	bb	aa	ab	ab	ab	aa	ab	bb	ab	ab	ab	bb	ab	ab	ab	ab	ab	ab	aa	bb	bb	ab	ab	bb	ab	bb	bb	ab	ab	bb	ab	ab	aa	ab	bb
1279	LG2711	Block32183	145.624	aa	bb	ab	bb	bb	ab	ab	ab	bb	ab	bb	bb	aa	ab	ab	ab	aa	ab	bb	ab	ab	ab	bb	ab	ab	ab	ab	ab	ab	aa	bb	bb	ab	bb	bb	ab	bb	bb	ab	ab	bb	ab	ab	aa	ab	bb
1280	LG2711	Block32186	145.624	aa	bb	ab	bb	bb	ab	ab	ab	bb	ab	bb	bb	aa	bb	ab	ab	aa	ab	bb	ab	ab	ab	bb	ab	ab	ab	ab	aa	ab	aa	bb	bb	ab	bb	bb	ab	bb	bb	ab	ab	bb	ab	ab	aa	ab	bb
1281	LG2711	Block32184	145.624	aa	bb	ab	bb	bb	ab	ab	ab	bb	ab	bb	bb	aa	ab	ab	ab	aa	ab	bb	ab	ab	ab	bb	ab	ab	ab	ab	ab	ab	aa	bb	bb	ab	bb	bb	ab	bb	bb	ab	ab	bb	ab	ab	aa	ab	bb
1282	LG4236	Block32247	0	aa	bb	ab	ab	ab	ab	aa	bb	ab	aa	ab	ab	ab	aa	aa	bb	bb	ab	ab	ab	bb	ab	ab	ab	aa	ab	aa	aa	ab	ab	ab	ab	aa	ab	ab	aa	bb	bb	ab	aa	ab	aa	aa	aa	ab	ab
1283	LG4236	Block32249	0.259	aa	bb	ab	ab	ab	ab	aa	bb	ab	aa	ab	ab	ab	aa	aa	bb	bb	ab	ab	ab	bb	ab	ab	ab	aa	ab	aa	aa	ab	ab	ab	ab	aa	ab	ab	aa	bb	bb	ab	aa	ab	aa	aa	aa	ab	ab
1284	LG4236	Block32220	0.777	aa	bb	ab	ab	ab	ab	aa	bb	ab	aa	ab	ab	ab	aa	aa	bb	bb	ab	ab	ab	bb	ab	ab	ab	aa	ab	aa	aa	ab	ab	ab	ab	aa	ab	ab	aa	bb	bb	ab	aa	ab	aa	aa	aa	ab	ab
1285	LG4236	Block32227	1.036	aa	bb	aa	ab	ab	ab	aa	bb	ab	aa	ab	ab	aa	aa	aa	bb	bb	ab	ab	ab	bb	ab	ab	ab	aa	ab	aa	aa	ab	ab	ab	ab	aa	ab	ab	aa	bb	bb	ab	aa	ab	aa	aa	aa	ab	ab
1286	LG4236	Block32228	1.036	aa	bb	ab	ab	ab	ab	aa	bb	ab	aa	ab	ab	aa	aa	aa	bb	bb	ab	ab	ab	bb	ab	ab	ab	aa	ab	aa	aa	ab	ab	ab	ab	aa	ab	ab	aa	bb	bb	ab	aa	ab	aa	aa	aa	ab	ab
1287	LG4236	Block32221	1.036	aa	bb	ab	ab	ab	ab	aa	bb	ab	aa	ab	ab	ab	aa	aa	bb	bb	ab	ab	ab	bb	ab	ab	ab	aa	ab	aa	aa	ab	ab	ab	ab	aa	ab	ab	aa	bb	bb	ab	aa	ab	aa	aa	aa	ab	ab
1288	LG4236	Block32256	1.295	aa	bb	ab	ab	ab	ab	aa	bb	ab	aa	ab	ab	ab	aa	aa	bb	bb	ab	ab	ab	bb	ab	ab	ab	aa	ab	aa	aa	ab	ab	ab	ab	aa	ab	ab	aa	bb	bb	ab	aa	ab	aa	aa	aa	ab	ab
1289	LG4236	Block32255	1.295	aa	bb	ab	ab	ab	ab	aa	bb	ab	aa	ab	ab	ab	aa	aa	bb	bb	ab	ab	ab	bb	ab	ab	ab	aa	ab	aa	aa	ab	ab	ab	ab	aa	ab	ab	aa	bb	bb	ab	aa	ab	aa	aa	aa	ab	ab
1290	LG4236	Block32258	1.814	aa	bb	ab	ab	ab	ab	aa	bb	ab	aa	ab	ab	ab	aa	aa	bb	bb	ab	ab	ab	bb	ab	ab	ab	aa	ab	aa	aa	ab	ab	ab	ab	aa	ab	ab	aa	bb	bb	ab	aa	ab	aa	aa	aa	ab	ab
1291	LG4236	Block32263	2.591	aa	bb	ab	ab	ab	ab	aa	bb	ab	aa	ab	ab	ab	aa	aa	bb	bb	ab	ab	ab	bb	ab	ab	ab	aa	ab	aa	aa	ab	ab	aa	ab	aa	ab	ab	aa	bb	bb	ab	aa	ab	aa	aa	aa	ab	ab
1292	LG4236	Block32285	4.976	aa	bb	ab	aa	ab	ab	aa	bb	ab	aa	ab	ab	ab	aa	aa	bb	bb	ab	ab	ab	bb	ab	ab	ab	aa	ab	aa	aa	ab	ab	ab	ab	aa	ab	ab	aa	bb	bb	ab	aa	ab	aa	aa	aa	ab	ab
1293	LG4236	Block32279	5.235	aa	bb	ab	aa	ab	ab	aa	bb	ab	aa	ab	ab	ab	aa	aa	bb	bb	ab	ab	ab	bb	ab	ab	ab	aa	ab	aa	aa	ab	aa	ab	ab	aa	ab	ab	aa	bb	bb	ab	aa	ab	aa	aa	aa	ab	ab
1294	LG4236	Block32288	6.117	aa	bb	ab	aa	ab	ab	aa	bb	ab	aa	ab	ab	ab	aa	aa	bb	bb	ab	ab	ab	bb	ab	ab	ab	aa	ab	aa	aa	ab	ab	ab	ab	aa	ab	ab	aa	bb	bb	ab	aa	ab	aa	aa	aa	ab	ab
1295	LG4236	Block32301	7.983	aa	bb	ab	ab	ab	ab	aa	bb	ab	aa	ab	ab	ab	aa	aa	bb	bb	ab	ab	aa	bb	ab	ab	ab	aa	ab	aa	aa	ab	ab	ab	ab	aa	ab	ab	aa	bb	bb	ab	aa	ab	aa	aa	ab	ab	ab
1296	LG4236	Block32306	9.02	aa	bb	ab	ab	ab	ab	aa	bb	ab	aa	ab	ab	ab	aa	aa	bb	bb	ab	ab	aa	bb	ab	ab	ab	aa	ab	aa	aa	ab	ab	ab	ab	aa	ab	ab	aa	bb	bb	ab	aa	ab	aa	aa	ab	ab	ab
1297	LG4236	Block32312	9.02	aa	bb	ab	ab	ab	ab	aa	bb	ab	aa	ab	ab	ab	aa	aa	bb	bb	ab	ab	ab	bb	ab	ab	ab	aa	ab	aa	aa	ab	ab	ab	ab	aa	ab	ab	aa	bb	bb	ab	aa	ab	aa	aa	ab	ab	ab
1298	LG4236	Block32331	9.538	aa	bb	ab	ab	ab	ab	aa	bb	ab	aa	ab	ab	ab	aa	aa	bb	bb	aa	ab	ab	bb	ab	ab	ab	aa	ab	aa	aa	ab	ab	ab	ab	aa	ab	ab	aa	bb	bb	ab	aa	ab	aa	aa	ab	ab	ab
1299	LG4236	Block32334	9.538	aa	bb	ab	ab	ab	ab	aa	bb	ab	aa	ab	ab	ab	aa	aa	bb	bb	ab	ab	ab	bb	ab	ab	ab	aa	ab	aa	aa	ab	ab	ab	ab	aa	ab	ab	aa	bb	bb	ab	aa	ab	aa	aa	ab	ab	ab
1300	LG4236	Block32335	9.538	aa	bb	ab	ab	ab	ab	aa	bb	ab	aa	ab	ab	ab	aa	aa	bb	bb	ab	ab	ab	bb	ab	ab	ab	aa	ab	aa	aa	ab	ab	ab	ab	aa	ab	ab	aa	bb	bb	ab	aa	ab	aa	aa	ab	ab	ab
1301	LG4236	Block32324	9.538	aa	bb	ab	ab	ab	ab	aa	bb	ab	aa	ab	ab	ab	aa	aa	bb	bb	ab	ab	ab	bb	ab	ab	ab	aa	ab	aa	aa	ab	ab	ab	aa	aa	ab	ab	aa	bb	bb	ab	aa	ab	aa	aa	ab	ab	ab
1302	LG4236	Block32330	9.538	aa	bb	ab	ab	ab	ab	aa	bb	ab	aa	ab	ab	ab	aa	aa	bb	bb	aa	ab	ab	bb	ab	ab	ab	aa	ab	aa	aa	ab	ab	ab	ab	aa	ab	ab	aa	bb	bb	ab	aa	ab	aa	aa	ab	ab	ab
1303	LG4236	Block32327	9.538	aa	bb	ab	ab	ab	ab	aa	bb	ab	aa	ab	ab	ab	aa	aa	bb	bb	ab	ab	ab	bb	ab	ab	ab	aa	ab	aa	aa	ab	ab	ab	ab	aa	ab	ab	aa	bb	bb	ab	aa	ab	aa	aa	ab	ab	ab
1304	LG4236	Block32344	11.145	aa	bb	ab	ab	ab	aa	aa	bb	ab	aa	aa	ab	ab	aa	aa	bb	bb	ab	ab	ab	bb	ab	ab	ab	ab	ab	aa	aa	ab	ab	ab	ab	aa	aa	aa	aa	bb	bb	ab	aa	ab	aa	aa	ab	ab	ab
1305	LG4236	Block32373	11.663	aa	bb	ab	ab	ab	ab	aa	bb	ab	aa	aa	ab	ab	aa	aa	bb	bb	ab	ab	ab	bb	ab	bb	ab	ab	ab	aa	aa	ab	ab	ab	ab	aa	aa	aa	aa	bb	bb	ab	aa	ab	aa	aa	ab	aa	ab
1306	LG4236	Block32371	11.663	aa	bb	ab	aa	ab	ab	aa	bb	ab	aa	aa	ab	ab	aa	aa	bb	bb	ab	ab	ab	bb	ab	bb	ab	ab	ab	aa	aa	ab	ab	ab	ab	aa	aa	aa	aa	bb	bb	ab	aa	ab	aa	aa	ab	aa	ab
1307	LG4236	Block32376	12.181	aa	bb	ab	ab	ab	ab	aa	bb	ab	aa	aa	ab	ab	aa	aa	bb	bb	ab	ab	ab	bb	ab	bb	ab	ab	ab	aa	aa	ab	ab	ab	ab	aa	aa	aa	aa	bb	bb	ab	aa	ab	aa	aa	ab	aa	ab
1308	LG4236	Block32377	12.44	aa	bb	ab	ab	ab	ab	aa	bb	ab	aa	aa	ab	ab	aa	aa	bb	bb	ab	ab	ab	bb	ab	bb	ab	ab	ab	aa	aa	ab	ab	ab	ab	aa	aa	aa	aa	bb	bb	ab	aa	ab	aa	aa	ab	ab	ab
1309	LG4236	Block32348	12.699	aa	bb	ab	ab	ab	ab	aa	bb	ab	aa	aa	ab	ab	aa	aa	bb	bb	ab	ab	ab	bb	ab	bb	ab	ab	ab	aa	aa	ab	ab	ab	ab	aa	aa	aa	aa	bb	bb	ab	aa	ab	aa	aa	ab	ab	ab
1310	LG4236	Block32378	12.699	aa	bb	ab	ab	ab	ab	aa	bb	ab	aa	aa	ab	ab	aa	aa	bb	bb	ab	ab	ab	bb	ab	bb	ab	ab	ab	aa	aa	ab	ab	ab	ab	aa	aa	aa	aa	bb	bb	ab	aa	ab	aa	aa	ab	ab	ab
1311	LG4236	Block32360	12.699	aa	bb	ab	ab	ab	ab	aa	bb	ab	aa	aa	ab	ab	aa	aa	bb	bb	ab	ab	ab	bb	ab	bb	ab	ab	ab	aa	aa	ab	ab	ab	ab	aa	aa	aa	aa	bb	bb	ab	aa	ab	aa	aa	ab	ab	ab
1312	LG4236	Block32380	13.063	aa	bb	ab	ab	ab	ab	aa	bb	ab	aa	aa	ab	ab	aa	aa	bb	bb	ab	ab	ab	bb	ab	aa	ab	ab	ab	aa	aa	ab	ab	ab	ab	aa	aa	aa	aa	bb	bb	ab	aa	ab	aa	aa	ab	ab	ab
1313	LG4236	Block32343	13.581	aa	bb	ab	ab	ab	aa	aa	bb	ab	aa	aa	ab	ab	aa	aa	bb	bb	ab	ab	ab	bb	ab	ab	ab	ab	ab	aa	aa	ab	ab	ab	ab	aa	aa	aa	aa	bb	bb	ab	aa	ab	aa	aa	ab	ab	ab
1314	LG4236	Block32381	13.841	aa	bb	ab	ab	ab	ab	aa	bb	ab	aa	aa	ab	ab	aa	aa	bb	bb	ab	ab	ab	bb	ab	ab	ab	ab	ab	aa	aa	ab	ab	ab	ab	aa	aa	aa	aa	bb	bb	ab	aa	ab	aa	aa	ab	ab	ab
1315	LG4236	Block32423	15.966	aa	bb	ab	aa	ab	ab	aa	bb	bb	aa	aa	ab	ab	aa	aa	bb	bb	ab	ab	ab	bb	ab	ab	ab	ab	ab	aa	aa	ab	ab	ab	ab	aa	aa	aa	aa	bb	bb	ab	aa	ab	aa	aa	ab	ab	ab
1316	LG4236	Block32435	16.484	aa	bb	ab	ab	ab	ab	ab	bb	bb	aa	aa	ab	ab	aa	aa	bb	bb	ab	ab	aa	bb	ab	aa	ab	ab	ab	aa	aa	ab	ab	ab	ab	aa	aa	aa	aa	bb	bb	ab	aa	ab	aa	aa	ab	ab	ab
1317	LG4236	Block32438	17.002	aa	bb	ab	ab	ab	ab	ab	bb	bb	aa	aa	ab	ab	aa	aa	bb	bb	ab	ab	ab	bb	ab	aa	ab	ab	ab	aa	aa	ab	ab	ab	ab	aa	aa	aa	aa	bb	bb	ab	aa	ab	aa	aa	ab	ab	ab
1318	LG4236	Block32444	17.78	aa	bb	ab	ab	ab	ab	ab	bb	bb	aa	aa	ab	ab	aa	aa	bb	bb	ab	ab	ab	bb	ab	ab	ab	ab	aa	aa	aa	ab	ab	ab	ab	aa	aa	aa	aa	bb	bb	ab	aa	ab	aa	aa	ab	ab	ab
1319	LG4236	Block32463	18.557	aa	bb	ab	ab	ab	ab	aa	bb	bb	aa	aa	ab	ab	aa	aa	bb	bb	ab	ab	ab	bb	ab	ab	ab	ab	ab	aa	aa	ab	ab	ab	ab	aa	aa	aa	aa	bb	bb	ab	aa	ab	aa	aa	ab	ab	ab
1320	LG4236	Block32448	18.816	aa	bb	ab	ab	ab	ab	ab	bb	bb	aa	aa	ab	ab	aa	aa	bb	bb	ab	ab	ab	bb	ab	ab	ab	ab	aa	aa	aa	ab	ab	ab	ab	aa	aa	aa	aa	bb	bb	ab	aa	ab	aa	aa	ab	ab	ab
1321	LG4236	Block32450	18.816	aa	bb	ab	ab	ab	ab	ab	bb	bb	aa	aa	ab	ab	aa	aa	bb	bb	ab	ab	ab	bb	ab	ab	ab	ab	ab	aa	aa	ab	ab	ab	ab	aa	aa	aa	aa	bb	bb	ab	aa	ab	aa	aa	ab	ab	ab
1322	LG4236	Block32467	19.334	aa	bb	ab	ab	ab	ab	ab	bb	bb	aa	aa	ab	ab	aa	aa	bb	bb	ab	ab	ab	bb	ab	ab	ab	ab	ab	aa	aa	ab	ab	ab	ab	aa	aa	aa	aa	bb	bb	ab	aa	ab	aa	aa	ab	ab	ab
1323	LG4236	Block32469	19.852	aa	bb	ab	ab	ab	ab	ab	bb	bb	aa	aa	ab	ab	aa	aa	bb	bb	ab	ab	ab	bb	ab	ab	ab	ab	ab	ab	aa	ab	ab	ab	ab	aa	aa	aa	aa	bb	bb	ab	aa	ab	aa	aa	ab	ab	ab
1324	LG4236	Block32470	20.111	aa	bb	ab	ab	ab	ab	ab	bb	bb	aa	aa	ab	ab	aa	aa	bb	bb	ab	ab	ab	bb	ab	ab	ab	ab	ab	ab	aa	ab	ab	ab	ab	aa	aa	aa	aa	bb	bb	ab	aa	ab	aa	aa	ab	ab	ab
1325	LG4236	Block32474	20.63	aa	bb	ab	ab	ab	ab	ab	bb	bb	aa	aa	ab	ab	aa	aa	bb	bb	ab	ab	ab	bb	ab	ab	ab	ab	ab	ab	aa	ab	ab	ab	ab	aa	aa	aa	aa	bb	bb	ab	aa	ab	aa	aa	ab	ab	ab
1326	LG4236	Block32475	20.889	aa	bb	ab	ab	ab	ab	ab	bb	bb	aa	aa	ab	ab	aa	aa	bb	bb	ab	ab	ab	bb	ab	ab	ab	ab	ab	ab	aa	ab	ab	ab	ab	aa	aa	aa	aa	bb	bb	bb	aa	ab	aa	aa	ab	ab	ab
1327	LG4236	Block32476	21.148	aa	bb	ab	ab	ab	ab	ab	bb	bb	aa	aa	ab	ab	aa	aa	bb	bb	ab	ab	ab	bb	ab	ab	ab	ab	ab	ab	aa	ab	ab	ab	ab	aa	aa	aa	aa	bb	bb	bb	aa	ab	aa	aa	ab	ab	ab
1328	LG4236	Block32501	21.666	aa	bb	ab	ab	ab	ab	ab	bb	ab	aa	aa	ab	ab	aa	aa	bb	bb	ab	ab	ab	bb	ab	ab	ab	ab	ab	ab	aa	ab	ab	ab	ab	aa	aa	aa	aa	bb	bb	bb	aa	ab	aa	aa	ab	ab	ab
1329	LG4236	Block32491	21.666	aa	bb	ab	ab	ab	ab	ab	bb	ab	aa	aa	ab	ab	aa	aa	bb	bb	ab	ab	ab	bb	ab	ab	ab	ab	ab	ab	aa	ab	ab	ab	ab	aa	aa	aa	aa	bb	bb	bb	aa	ab	aa	aa	ab	ab	ab
1330	LG4236	Block32495	21.666	aa	bb	ab	ab	ab	ab	ab	bb	ab	aa	aa	ab	ab	aa	aa	bb	bb	ab	ab	ab	bb	ab	ab	ab	ab	ab	ab	aa	ab	ab	ab	ab	aa	aa	aa	aa	bb	bb	bb	aa	ab	aa	aa	ab	ab	ab
1331	LG4236	Block32517	22.184	aa	bb	ab	ab	ab	ab	ab	bb	ab	aa	aa	ab	ab	aa	aa	bb	bb	ab	ab	ab	bb	ab	ab	ab	ab	ab	ab	aa	ab	ab	ab	ab	aa	aa	aa	aa	bb	bb	bb	aa	ab	aa	aa	ab	ab	ab
1332	LG4236	Block32515	22.443	aa	bb	ab	ab	ab	ab	ab	bb	ab	aa	aa	ab	ab	aa	aa	bb	bb	aa	ab	ab	bb	ab	ab	ab	ab	ab	ab	aa	ab	ab	ab	ab	aa	aa	aa	aa	bb	bb	bb	aa	ab	aa	aa	ab	ab	ab
1333	LG4236	Block32560	22.702	aa	bb	ab	ab	ab	ab	ab	bb	ab	aa	aa	ab	ab	aa	aa	bb	bb	aa	ab	ab	bb	ab	ab	ab	ab	ab	ab	aa	ab	ab	ab	ab	aa	aa	aa	aa	bb	bb	bb	aa	ab	aa	aa	ab	ab	ab
1334	LG4236	Block32626	23.22	aa	bb	ab	ab	ab	ab	ab	bb	ab	aa	aa	ab	ab	aa	aa	bb	bb	ab	ab	ab	bb	ab	ab	ab	ab	ab	ab	aa	ab	ab	ab	ab	aa	aa	aa	aa	bb	bb	bb	aa	ab	aa	aa	ab	ab	ab
1335	LG4236	Block32510	23.22	aa	bb	ab	ab	ab	ab	ab	bb	ab	aa	aa	ab	ab	aa	aa	bb	bb	ab	ab	ab	bb	ab	ab	ab	ab	ab	ab	aa	ab	ab	ab	ab	aa	aa	aa	aa	bb	bb	bb	aa	ab	aa	aa	ab	ab	ab
1336	LG4236	Block32561	23.479	aa	bb	ab	ab	ab	ab	ab	bb	ab	aa	aa	ab	ab	aa	aa	bb	bb	aa	ab	ab	bb	ab	ab	ab	ab	ab	ab	aa	ab	ab	ab	ab	aa	aa	aa	aa	bb	bb	bb	aa	ab	aa	aa	ab	ab	ab
1337	LG4236	Block32562	23.739	aa	bb	ab	ab	ab	ab	ab	bb	ab	aa	aa	ab	ab	aa	aa	bb	bb	aa	ab	ab	bb	ab	ab	ab	ab	ab	ab	aa	ab	ab	ab	ab	aa	aa	aa	aa	bb	bb	bb	aa	ab	aa	aa	ab	ab	ab
1338	LG4236	Block32628	23.998	aa	bb	ab	ab	ab	ab	ab	bb	ab	aa	aa	ab	ab	aa	aa	bb	bb	ab	ab	ab	bb	ab	ab	ab	ab	ab	ab	aa	ab	ab	ab	ab	aa	aa	aa	aa	bb	bb	bb	aa	ab	aa	aa	ab	ab	ab
1339	LG4236	Block32563	24.516	aa	bb	ab	ab	ab	ab	ab	bb	ab	aa	aa	ab	ab	aa	aa	bb	bb	aa	ab	ab	bb	ab	ab	ab	ab	ab	ab	aa	ab	ab	ab	ab	aa	aa	aa	aa	bb	bb	bb	aa	ab	aa	aa	ab	ab	ab
1340	LG4236	Block32582	24.516	aa	bb	ab	ab	aa	ab	aa	bb	ab	aa	aa	ab	ab	aa	aa	bb	bb	aa	ab	ab	bb	ab	ab	ab	ab	ab	ab	aa	ab	ab	ab	ab	aa	aa	aa	aa	bb	bb	bb	aa	ab	aa	aa	ab	ab	ab
1341	LG4236	Block32631	24.775	aa	bb	ab	ab	ab	ab	ab	bb	ab	aa	aa	ab	ab	aa	aa	bb	bb	aa	ab	ab	bb	aa	ab	ab	ab	ab	ab	aa	ab	ab	ab	ab	aa	aa	aa	aa	bb	bb	bb	aa	ab	aa	aa	ab	ab	ab
1342	LG4236	Block32600	24.775	aa	bb	ab	ab	ab	ab	ab	bb	ab	aa	aa	ab	ab	aa	aa	bb	bb	aa	ab	ab	bb	ab	ab	ab	ab	ab	ab	aa	ab	ab	ab	ab	aa	aa	aa	aa	bb	bb	bb	aa	ab	aa	aa	ab	ab	ab
1343	LG4236	Block32630	24.775	aa	bb	ab	ab	ab	ab	ab	bb	ab	aa	aa	ab	ab	aa	aa	bb	bb	aa	ab	ab	bb	ab	ab	ab	ab	ab	ab	aa	ab	ab	ab	ab	aa	aa	aa	aa	bb	bb	bb	aa	ab	aa	aa	ab	ab	ab
1344	LG4236	Block32616	24.775	aa	bb	ab	ab	ab	ab	ab	bb	ab	aa	aa	ab	ab	aa	aa	bb	bb	aa	ab	ab	bb	ab	ab	ab	ab	ab	ab	aa	ab	ab	ab	ab	aa	aa	aa	aa	bb	bb	bb	aa	ab	aa	aa	ab	ab	ab
1345	LG4236	Block32594	24.775	aa	bb	ab	ab	ab	ab	ab	bb	ab	aa	aa	ab	ab	aa	aa	bb	bb	aa	ab	ab	bb	ab	ab	ab	ab	ab	ab	aa	ab	ab	ab	ab	aa	aa	aa	aa	bb	bb	bb	aa	ab	aa	aa	ab	ab	ab
1346	LG4236	Block32599	24.775	aa	bb	ab	ab	ab	ab	ab	bb	ab	aa	aa	ab	ab	aa	aa	bb	bb	aa	ab	ab	bb	ab	ab	ab	ab	ab	ab	aa	ab	ab	ab	ab	aa	aa	aa	aa	bb	bb	bb	aa	ab	aa	aa	ab	ab	ab
1347	LG4236	Block32595	24.775	aa	bb	ab	ab	ab	ab	ab	bb	ab	aa	aa	ab	ab	aa	aa	bb	bb	aa	ab	ab	bb	ab	ab	ab	ab	ab	ab	aa	ab	ab	ab	ab	aa	aa	aa	aa	bb	bb	bb	aa	ab	aa	aa	ab	ab	ab
1348	LG4236	Block32603	24.775	aa	bb	ab	ab	ab	ab	ab	bb	ab	aa	aa	ab	ab	aa	aa	bb	bb	aa	ab	ab	bb	ab	ab	ab	ab	ab	ab	aa	ab	ab	ab	ab	aa	aa	aa	aa	bb	bb	bb	aa	ab	aa	aa	ab	ab	ab
1349	LG4236	Block32667	25.293	aa	bb	ab	ab	ab	bb	ab	bb	ab	aa	aa	ab	ab	aa	aa	bb	bb	aa	ab	ab	bb	ab	ab	ab	ab	ab	ab	aa	ab	ab	ab	ab	aa	aa	aa	aa	bb	bb	bb	aa	ab	aa	aa	ab	ab	ab
1350	LG4236	Block32657	25.293	aa	bb	ab	ab	ab	bb	ab	bb	ab	aa	aa	ab	ab	aa	aa	bb	bb	aa	ab	ab	bb	ab	ab	ab	ab	ab	ab	aa	ab	ab	ab	ab	aa	aa	aa	aa	bb	bb	bb	aa	ab	aa	aa	ab	ab	ab
1351	LG4236	Block32680	25.293	aa	bb	ab	ab	ab	bb	ab	bb	ab	aa	aa	ab	ab	aa	aa	bb	bb	aa	ab	ab	bb	ab	ab	ab	ab	ab	ab	aa	ab	ab	ab	ab	aa	aa	aa	aa	bb	bb	bb	aa	ab	aa	aa	ab	ab	ab
1352	LG4236	Block32678	25.293	aa	bb	ab	ab	ab	bb	ab	bb	ab	aa	aa	ab	ab	aa	aa	bb	bb	aa	ab	ab	bb	ab	ab	ab	ab	ab	ab	aa	ab	ab	ab	ab	aa	aa	aa	aa	bb	bb	bb	aa	ab	aa	aa	ab	ab	ab
1353	LG4236	Block32666	25.293	aa	bb	ab	ab	ab	bb	ab	bb	ab	aa	aa	ab	ab	aa	aa	bb	bb	aa	ab	ab	bb	ab	ab	ab	ab	ab	ab	aa	ab	ab	ab	ab	aa	aa	aa	aa	bb	bb	bb	aa	ab	aa	aa	ab	ab	ab
1354	LG4236	Block32659	25.293	aa	bb	ab	ab	ab	bb	ab	bb	ab	aa	aa	ab	ab	aa	aa	bb	bb	aa	ab	ab	bb	ab	ab	ab	ab	ab	ab	aa	ab	ab	ab	ab	aa	aa	aa	aa	bb	bb	bb	aa	ab	aa	aa	ab	ab	ab
1355	LG4236	Block32690	25.811	aa	bb	aa	ab	ab	bb	ab	ab	ab	aa	aa	ab	ab	aa	aa	bb	bb	aa	ab	ab	bb	ab	aa	ab	ab	ab	ab	aa	ab	ab	ab	ab	aa	aa	aa	aa	bb	bb	bb	aa	ab	aa	aa	ab	ab	ab
1356	LG4236	Block32685	26.07	aa	bb	aa	ab	ab	bb	ab	ab	ab	aa	aa	ab	ab	aa	aa	bb	bb	aa	ab	ab	bb	ab	aa	ab	ab	ab	ab	aa	ab	ab	ab	ab	aa	aa	aa	aa	bb	bb	bb	aa	ab	aa	aa	ab	ab	ab
1357	LG4236	Block32710	26.07	aa	bb	ab	ab	ab	bb	ab	ab	ab	aa	aa	ab	ab	aa	aa	bb	bb	aa	ab	ab	bb	ab	ab	ab	ab	ab	ab	aa	ab	ab	ab	ab	aa	aa	aa	aa	bb	bb	bb	aa	ab	aa	aa	ab	ab	ab
1358	LG4236	Block32727	26.847	aa	bb	ab	ab	ab	bb	ab	ab	ab	aa	aa	ab	ab	aa	aa	bb	bb	aa	ab	ab	bb	ab	ab	ab	ab	ab	ab	aa	ab	ab	ab	ab	aa	aa	aa	aa	bb	bb	bb	aa	ab	aa	aa	ab	ab	ab
1359	LG4236	Block32731	27.366	aa	bb	ab	ab	ab	bb	ab	ab	ab	aa	aa	ab	ab	aa	aa	bb	bb	aa	ab	ab	bb	ab	ab	ab	ab	ab	ab	aa	ab	ab	ab	ab	aa	aa	aa	aa	bb	bb	bb	aa	ab	aa	aa	ab	ab	ab
1360	LG4236	Block32733	27.625	aa	bb	ab	ab	ab	bb	ab	ab	ab	aa	aa	ab	ab	aa	aa	bb	bb	aa	ab	ab	bb	ab	ab	ab	ab	ab	ab	aa	ab	ab	ab	ab	aa	aa	aa	aa	bb	bb	bb	aa	ab	aa	aa	ab	ab	ab
1361	LG4236	Block32747	28.92	aa	bb	ab	ab	ab	bb	ab	ab	ab	aa	ab	ab	ab	aa	aa	bb	bb	aa	ab	ab	bb	ab	ab	ab	ab	ab	ab	aa	ab	ab	ab	ab	aa	aa	aa	aa	bb	bb	bb	aa	ab	aa	aa	ab	bb	ab
1362	LG4236	Block32749	29.698	aa	bb	ab	ab	ab	bb	ab	ab	ab	aa	ab	ab	ab	aa	aa	bb	bb	aa	ab	ab	bb	ab	ab	ab	ab	ab	ab	aa	ab	ab	ab	ab	aa	ab	aa	aa	bb	bb	bb	aa	ab	aa	aa	ab	bb	ab
1363	LG4236	Block32750	30.216	aa	bb	ab	ab	ab	bb	ab	ab	ab	aa	ab	ab	ab	aa	aa	bb	bb	aa	ab	ab	bb	ab	ab	ab	ab	ab	ab	aa	ab	ab	ab	ab	aa	ab	aa	aa	bb	bb	bb	aa	ab	aa	aa	ab	bb	ab
1364	LG4236	Block32755	31.252	aa	bb	ab	ab	ab	bb	ab	ab	ab	aa	ab	ab	ab	aa	aa	bb	bb	aa	ab	ab	bb	ab	ab	ab	ab	ab	ab	aa	ab	ab	ab	ab	aa	ab	ab	aa	bb	bb	bb	aa	ab	aa	aa	ab	bb	ab
1365	LG4236	Block32757	31.875	aa	bb	ab	ab	ab	bb	ab	ab	ab	aa	ab	ab	ab	aa	aa	bb	bb	aa	ab	ab	bb	ab	ab	ab	ab	ab	ab	aa	aa	ab	ab	ab	aa	ab	ab	aa	bb	bb	bb	aa	ab	aa	aa	ab	bb	ab
1366	LG4236	Block32778	32.393	aa	bb	ab	ab	ab	bb	ab	ab	ab	aa	ab	ab	ab	aa	aa	bb	bb	aa	ab	ab	bb	ab	ab	ab	ab	ab	ab	aa	aa	ab	ab	ab	aa	ab	ab	aa	bb	bb	bb	aa	ab	aa	aa	ab	bb	ab
1367	LG4236	Block32780	32.393	aa	bb	ab	ab	ab	bb	ab	ab	ab	aa	ab	ab	ab	aa	aa	bb	bb	aa	ab	ab	bb	ab	ab	ab	ab	ab	ab	aa	aa	ab	ab	ab	aa	ab	ab	aa	bb	bb	bb	aa	ab	aa	aa	ab	bb	ab
1368	LG4236	Block32782	32.912	aa	bb	ab	ab	ab	bb	ab	ab	ab	aa	ab	ab	ab	aa	aa	bb	bb	aa	ab	ab	bb	ab	ab	ab	ab	ab	ab	aa	aa	ab	ab	ab	aa	ab	ab	aa	bb	bb	bb	aa	ab	aa	aa	ab	bb	ab
1369	LG4236	Block32785	33.171	aa	bb	ab	ab	ab	bb	ab	ab	ab	aa	ab	ab	ab	aa	aa	bb	bb	aa	ab	ab	bb	ab	ab	ab	ab	ab	ab	aa	aa	ab	ab	ab	aa	ab	ab	aa	bb	bb	bb	aa	ab	aa	aa	ab	bb	ab
1370	LG4236	Block32798	33.43	aa	bb	ab	ab	ab	bb	ab	ab	ab	aa	ab	ab	ab	aa	aa	bb	bb	aa	ab	ab	bb	ab	ab	ab	ab	ab	ab	aa	aa	ab	ab	ab	aa	ab	ab	aa	bb	bb	bb	aa	ab	aa	aa	ab	bb	ab
1371	LG4236	Block32799	33.689	aa	bb	ab	ab	ab	bb	ab	ab	ab	aa	ab	ab	ab	aa	aa	bb	bb	aa	ab	ab	bb	ab	ab	ab	ab	ab	ab	aa	aa	ab	ab	ab	aa	ab	ab	aa	bb	bb	bb	aa	ab	aa	aa	ab	bb	ab
1372	LG4236	Block32802	34.207	aa	bb	ab	ab	ab	bb	ab	ab	ab	aa	ab	ab	ab	aa	aa	bb	bb	aa	ab	aa	bb	ab	ab	ab	ab	ab	ab	aa	aa	ab	ab	ab	aa	ab	ab	aa	bb	bb	bb	aa	ab	aa	aa	ab	bb	ab
1373	LG4236	Block32804	34.466	aa	bb	ab	ab	ab	bb	ab	ab	ab	aa	ab	ab	aa	aa	aa	bb	bb	aa	ab	aa	bb	ab	ab	ab	ab	ab	ab	aa	aa	ab	ab	ab	aa	ab	ab	aa	bb	bb	bb	aa	ab	aa	aa	ab	bb	ab
1374	LG4236	Block32803	34.466	aa	bb	ab	ab	ab	bb	ab	ab	ab	aa	ab	ab	ab	aa	aa	bb	bb	aa	ab	aa	bb	ab	ab	ab	ab	ab	ab	aa	aa	ab	ab	ab	aa	ab	ab	aa	bb	bb	bb	aa	ab	aa	aa	ab	bb	ab
1375	LG4236	Block32899	36.021	aa	bb	ab	ab	ab	bb	ab	ab	ab	aa	ab	ab	ab	aa	aa	bb	bb	aa	ab	aa	bb	ab	ab	ab	ab	ab	ab	aa	aa	ab	ab	ab	aa	ab	ab	aa	bb	bb	bb	aa	ab	aa	aa	ab	bb	ab
1376	LG4236	Block32900	36.021	aa	bb	ab	ab	ab	bb	ab	ab	ab	aa	ab	ab	ab	aa	aa	bb	bb	aa	ab	aa	bb	ab	ab	ab	ab	ab	ab	aa	aa	ab	ab	ab	aa	ab	ab	aa	bb	bb	bb	aa	ab	aa	aa	ab	bb	ab
1377	LG4236	Block32898	36.021	aa	bb	ab	ab	ab	bb	ab	ab	ab	aa	ab	ab	ab	aa	aa	bb	bb	aa	ab	aa	bb	ab	ab	ab	aa	ab	ab	aa	aa	ab	ab	ab	aa	ab	ab	aa	bb	bb	bb	aa	ab	aa	aa	ab	bb	ab
1378	LG4236	Block32844	37.057	aa	bb	ab	ab	ab	bb	ab	ab	ab	aa	ab	ab	ab	ab	aa	bb	bb	aa	ab	aa	bb	ab	ab	ab	ab	ab	ab	aa	aa	ab	ab	ab	aa	ab	ab	aa	bb	bb	bb	aa	ab	aa	aa	ab	bb	ab
1379	LG4236	Block32854	37.057	aa	bb	ab	ab	ab	bb	ab	ab	ab	aa	ab	ab	ab	ab	aa	bb	bb	aa	ab	aa	bb	ab	ab	ab	ab	ab	ab	aa	aa	ab	ab	ab	aa	ab	ab	aa	bb	bb	bb	aa	ab	aa	aa	ab	bb	ab
1380	LG4236	Block32905	37.316	aa	bb	ab	ab	ab	bb	ab	ab	ab	aa	ab	ab	ab	ab	aa	bb	bb	aa	aa	aa	bb	ab	ab	ab	ab	ab	ab	aa	aa	ab	ab	ab	aa	ab	ab	aa	bb	bb	bb	aa	ab	aa	aa	ab	bb	ab
1381	LG4236	Block32920	37.575	aa	bb	ab	ab	ab	bb	ab	ab	ab	aa	ab	ab	ab	ab	aa	bb	bb	aa	ab	aa	bb	ab	ab	ab	ab	ab	aa	aa	aa	ab	ab	ab	aa	ab	ab	aa	bb	bb	bb	aa	ab	aa	aa	ab	bb	ab
1382	LG4236	Block32959	37.575	aa	bb	ab	ab	ab	bb	ab	ab	ab	aa	ab	ab	ab	ab	aa	bb	bb	aa	ab	aa	bb	ab	ab	ab	ab	ab	ab	aa	aa	ab	ab	ab	aa	ab	ab	aa	bb	bb	bb	aa	ab	aa	aa	ab	bb	ab
1383	LG4236	Block32976	38.094	aa	bb	aa	ab	ab	bb	ab	ab	ab	aa	ab	ab	ab	ab	aa	bb	bb	aa	ab	aa	bb	ab	ab	ab	ab	ab	ab	aa	aa	ab	aa	aa	aa	ab	ab	aa	bb	bb	bb	aa	ab	aa	aa	ab	bb	ab
1384	LG4236	Block33058	38.612	aa	bb	ab	ab	ab	ab	ab	ab	ab	aa	ab	aa	ab	ab	aa	bb	bb	aa	ab	aa	bb	ab	ab	ab	ab	ab	ab	aa	aa	ab	ab	ab	aa	ab	ab	aa	bb	bb	bb	aa	ab	aa	aa	ab	bb	ab
1385	LG4236	Block33064	38.612	aa	bb	aa	ab	ab	ab	ab	ab	ab	aa	ab	ab	ab	ab	aa	bb	bb	aa	ab	aa	bb	ab	ab	ab	ab	ab	ab	aa	aa	ab	ab	ab	aa	ab	ab	aa	bb	bb	bb	aa	ab	aa	aa	ab	bb	ab
1386	LG4236	Block33041	38.612	aa	bb	ab	ab	ab	ab	ab	ab	ab	aa	ab	ab	ab	ab	aa	bb	bb	aa	ab	aa	bb	ab	ab	ab	ab	ab	ab	aa	aa	ab	ab	ab	aa	ab	ab	aa	bb	bb	bb	aa	ab	aa	aa	ab	bb	ab
1387	LG4236	Block33116	39.389	aa	bb	ab	bb	ab	ab	ab	ab	ab	aa	ab	ab	ab	ab	aa	bb	bb	aa	ab	aa	bb	ab	ab	ab	ab	ab	ab	aa	aa	ab	ab	ab	aa	ab	ab	aa	bb	bb	bb	aa	ab	aa	aa	ab	bb	ab
1388	LG4236	Block33117	39.648	aa	bb	ab	bb	ab	ab	ab	ab	ab	ab	ab	ab	ab	ab	aa	bb	bb	aa	ab	aa	bb	ab	ab	ab	ab	ab	ab	aa	aa	ab	ab	ab	aa	ab	ab	aa	bb	bb	bb	aa	ab	aa	aa	ab	bb	ab
1389	LG4236	Block33118	39.907	aa	bb	ab	bb	ab	ab	ab	ab	ab	ab	ab	ab	ab	ab	aa	bb	bb	aa	ab	aa	bb	ab	ab	ab	ab	ab	ab	aa	aa	ab	ab	ab	aa	ab	ab	aa	bb	bb	bb	aa	ab	aa	aa	ab	bb	ab
1390	LG4236	Block33119	40.425	aa	bb	ab	bb	ab	ab	ab	ab	ab	ab	ab	ab	ab	ab	aa	bb	bb	aa	ab	aa	bb	ab	ab	ab	ab	ab	ab	aa	aa	ab	ab	ab	aa	ab	ab	aa	bb	bb	bb	aa	ab	aa	aa	ab	bb	ab
1391	LG4236	Block33120	40.684	aa	bb	ab	bb	ab	ab	ab	ab	ab	ab	ab	ab	ab	ab	aa	bb	bb	aa	ab	aa	bb	ab	ab	ab	ab	ab	ab	aa	aa	ab	ab	ab	aa	ab	ab	aa	bb	bb	bb	aa	ab	aa	aa	ab	bb	ab
1392	LG4236	Block33122	41.462	aa	bb	ab	bb	ab	ab	ab	ab	ab	ab	ab	bb	ab	ab	aa	bb	bb	aa	ab	aa	bb	ab	ab	ab	ab	ab	ab	aa	aa	ab	ab	ab	aa	ab	ab	aa	bb	bb	bb	aa	ab	aa	aa	ab	bb	ab
1393	LG4236	Block33127	43.328	aa	bb	ab	bb	ab	ab	ab	ab	ab	ab	ab	bb	ab	ab	aa	bb	bb	aa	ab	aa	bb	ab	ab	ab	ab	ab	ab	ab	aa	aa	ab	ab	aa	ab	ab	aa	bb	bb	ab	aa	ab	aa	aa	ab	bb	ab
1394	LG4236	Block33129	43.692	aa	bb	ab	bb	ab	ab	ab	ab	ab	ab	ab	bb	ab	ab	aa	bb	bb	aa	ab	aa	bb	ab	ab	ab	ab	ab	ab	ab	aa	aa	ab	ab	aa	ab	ab	aa	bb	bb	ab	aa	ab	aa	aa	ab	bb	ab
1395	LG4236	Block33130	43.951	aa	bb	ab	bb	ab	ab	ab	ab	ab	ab	ab	bb	ab	ab	aa	bb	bb	aa	ab	aa	bb	ab	ab	ab	ab	ab	ab	ab	aa	aa	ab	ab	aa	ab	ab	aa	bb	bb	ab	aa	ab	aa	aa	ab	bb	ab
1396	LG4236	Block33131	44.21	aa	bb	ab	bb	ab	ab	ab	ab	ab	ab	ab	bb	ab	ab	aa	bb	bb	aa	ab	aa	bb	ab	ab	ab	ab	ab	ab	ab	aa	aa	ab	ab	aa	ab	ab	aa	bb	bb	ab	aa	ab	aa	aa	ab	bb	ab
1397	LG4236	Block33132	44.469	aa	bb	ab	bb	ab	ab	ab	ab	ab	ab	ab	bb	ab	ab	aa	bb	bb	aa	ab	aa	bb	ab	ab	ab	bb	ab	ab	ab	aa	aa	ab	ab	aa	ab	ab	aa	bb	bb	ab	aa	ab	aa	aa	ab	bb	ab
1398	LG4236	Block33133	44.728	aa	bb	ab	bb	ab	ab	ab	ab	ab	ab	ab	bb	ab	ab	aa	bb	bb	aa	ab	aa	bb	ab	ab	ab	bb	ab	ab	ab	aa	aa	ab	ab	aa	ab	ab	aa	bb	bb	ab	aa	ab	aa	aa	ab	bb	ab
1399	LG4236	Block33136	45.765	aa	bb	ab	bb	ab	ab	ab	ab	ab	ab	ab	bb	ab	ab	aa	bb	bb	aa	ab	aa	bb	ab	ab	ab	bb	ab	ab	ab	aa	aa	ab	ab	aa	ab	ab	aa	bb	bb	ab	aa	ab	aa	aa	ab	bb	ab
1400	LG4236	Block33137	46.024	aa	bb	ab	bb	ab	ab	ab	ab	ab	ab	ab	bb	ab	ab	aa	bb	bb	aa	ab	aa	bb	ab	ab	ab	bb	ab	ab	ab	aa	aa	ab	ab	aa	ab	ab	aa	bb	bb	ab	aa	ab	aa	aa	ab	bb	ab
1401	LG4236	Block33138	46.283	aa	bb	ab	bb	ab	ab	ab	ab	ab	ab	ab	bb	ab	ab	aa	bb	bb	aa	ab	aa	bb	ab	ab	ab	bb	ab	ab	ab	aa	aa	ab	ab	aa	ab	ab	aa	bb	bb	ab	aa	ab	aa	aa	ab	bb	ab
1402	LG4236	Block33140	46.801	aa	bb	ab	bb	ab	ab	ab	ab	ab	ab	ab	bb	ab	ab	aa	bb	bb	aa	ab	aa	bb	ab	ab	ab	bb	ab	ab	ab	aa	aa	ab	ab	aa	ab	ab	aa	bb	bb	ab	aa	ab	aa	aa	ab	bb	ab
1403	LG4236	Block33141	47.319	aa	bb	ab	bb	ab	ab	ab	ab	ab	ab	ab	bb	ab	ab	aa	bb	bb	aa	ab	aa	bb	ab	ab	ab	bb	ab	ab	ab	aa	aa	ab	ab	aa	ab	ab	aa	bb	bb	ab	aa	ab	aa	aa	ab	bb	ab
1404	LG4236	Block33142	47.837	aa	bb	ab	bb	ab	ab	ab	ab	ab	ab	ab	bb	ab	ab	aa	bb	bb	aa	ab	aa	bb	ab	ab	ab	bb	ab	ab	ab	aa	aa	ab	ab	aa	ab	ab	aa	bb	bb	ab	aa	ab	aa	aa	ab	bb	ab
1405	LG4236	Block33144	48.355	aa	bb	ab	bb	ab	ab	ab	ab	ab	ab	ab	bb	ab	ab	aa	bb	bb	aa	ab	aa	bb	ab	ab	ab	bb	ab	ab	ab	aa	aa	ab	ab	aa	ab	ab	aa	bb	bb	ab	aa	ab	aa	aa	ab	bb	bb
1406	LG4236	Block33146	48.873	aa	bb	ab	bb	ab	ab	ab	ab	ab	ab	ab	bb	ab	ab	aa	bb	bb	aa	ab	aa	bb	ab	ab	ab	bb	ab	ab	ab	aa	aa	ab	ab	aa	ab	ab	aa	bb	bb	ab	aa	ab	aa	aa	ab	bb	bb
1407	LG4236	Block33148	49.392	aa	bb	ab	bb	ab	ab	ab	ab	ab	ab	ab	bb	ab	ab	aa	bb	bb	aa	bb	aa	bb	ab	ab	ab	bb	ab	ab	ab	aa	aa	ab	ab	aa	ab	ab	aa	bb	bb	ab	aa	ab	aa	aa	ab	bb	bb
1408	LG4236	Block33149	49.651	aa	bb	ab	bb	ab	ab	ab	ab	ab	ab	ab	bb	ab	ab	aa	bb	bb	aa	bb	aa	bb	ab	ab	ab	bb	ab	ab	ab	aa	aa	ab	ab	aa	ab	ab	aa	bb	bb	ab	aa	ab	aa	aa	ab	bb	bb
1409	LG4236	Block33150	49.91	aa	bb	ab	bb	ab	ab	ab	ab	ab	ab	ab	bb	ab	ab	aa	bb	bb	aa	bb	ab	bb	ab	ab	ab	bb	ab	ab	ab	aa	aa	ab	ab	aa	ab	ab	aa	bb	bb	ab	aa	ab	aa	aa	ab	bb	bb
1410	LG4236	Block33164	50.687	aa	bb	ab	bb	ab	ab	ab	ab	ab	ab	ab	bb	ab	ab	aa	bb	bb	aa	bb	ab	bb	ab	ab	ab	bb	ab	ab	ab	aa	aa	bb	ab	aa	ab	ab	aa	bb	bb	ab	aa	ab	aa	aa	ab	bb	bb
1411	LG4236	Block33207	50.687	aa	bb	ab	bb	ab	ab	ab	ab	ab	ab	ab	bb	ab	ab	aa	bb	bb	aa	bb	ab	bb	ab	ab	ab	bb	ab	ab	ab	aa	aa	bb	ab	aa	ab	ab	aa	bb	bb	ab	aa	ab	aa	aa	ab	bb	bb
1412	LG4236	Block33206	50.687	aa	bb	ab	bb	ab	ab	ab	ab	ab	ab	ab	bb	ab	ab	aa	bb	bb	aa	bb	ab	bb	ab	ab	ab	bb	ab	ab	ab	aa	aa	bb	ab	aa	ab	ab	aa	bb	bb	ab	aa	ab	aa	aa	ab	bb	bb
1413	LG4236	Block33182	50.687	aa	bb	ab	bb	ab	ab	ab	ab	ab	ab	ab	bb	ab	ab	aa	bb	bb	aa	bb	ab	bb	ab	ab	ab	bb	ab	ab	ab	aa	aa	bb	ab	aa	ab	ab	aa	bb	bb	ab	aa	ab	aa	aa	ab	bb	bb
1414	LG4236	Block33211	50.946	aa	bb	ab	bb	ab	ab	aa	ab	ab	ab	ab	bb	ab	ab	aa	bb	bb	aa	bb	ab	bb	ab	ab	ab	bb	ab	ab	ab	aa	aa	bb	ab	aa	ab	ab	aa	bb	bb	ab	aa	ab	aa	aa	ab	bb	bb
1415	LG4236	Block33168	50.946	aa	bb	ab	bb	ab	ab	ab	ab	ab	ab	ab	bb	ab	ab	aa	bb	bb	aa	bb	ab	bb	ab	ab	ab	bb	ab	ab	ab	aa	aa	bb	ab	aa	ab	ab	aa	bb	bb	ab	aa	ab	aa	aa	ab	bb	bb
1416	LG4236	Block33159	50.946	aa	bb	ab	bb	ab	ab	ab	ab	ab	ab	ab	bb	ab	ab	aa	bb	bb	aa	bb	ab	bb	ab	ab	ab	bb	ab	ab	ab	aa	aa	bb	ab	aa	ab	ab	aa	bb	bb	ab	aa	ab	aa	aa	ab	bb	bb
1417	LG4236	Block33215	51.464	aa	bb	ab	ab	ab	ab	ab	ab	ab	ab	ab	bb	ab	ab	aa	bb	bb	aa	bb	ab	bb	ab	ab	ab	bb	ab	ab	ab	aa	aa	bb	ab	aa	ab	ab	aa	bb	bb	ab	aa	ab	aa	aa	ab	bb	bb
1418	LG4236	Block33244	51.982	aa	bb	ab	ab	ab	ab	ab	ab	ab	ab	ab	bb	ab	ab	aa	bb	bb	aa	bb	ab	bb	ab	ab	ab	bb	ab	ab	ab	aa	aa	bb	ab	aa	ab	ab	aa	bb	bb	ab	aa	ab	aa	aa	aa	bb	bb
1419	LG4236	Block33310	52.241	aa	bb	aa	aa	ab	ab	ab	ab	ab	ab	ab	bb	ab	ab	aa	bb	bb	aa	bb	ab	bb	ab	ab	ab	bb	ab	ab	ab	aa	aa	bb	ab	aa	ab	ab	aa	bb	bb	ab	aa	aa	aa	aa	aa	bb	bb
1420	LG4236	Block33316	52.241	aa	bb	aa	aa	ab	ab	ab	ab	ab	ab	ab	bb	ab	ab	aa	bb	bb	aa	bb	ab	bb	ab	ab	ab	bb	ab	ab	ab	aa	aa	bb	ab	aa	ab	ab	aa	bb	bb	ab	aa	aa	aa	aa	aa	bb	bb
1421	LG4236	Block33224	52.76	aa	bb	ab	ab	ab	ab	ab	ab	ab	ab	ab	bb	ab	ab	aa	bb	bb	aa	bb	ab	bb	ab	ab	ab	bb	ab	ab	ab	aa	aa	bb	ab	aa	ab	ab	aa	bb	bb	ab	aa	ab	aa	aa	ab	bb	bb
1422	LG4236	Block33350	52.76	aa	bb	ab	ab	ab	ab	ab	ab	ab	ab	ab	bb	ab	ab	aa	bb	bb	aa	bb	ab	bb	ab	ab	ab	bb	ab	ab	ab	aa	aa	bb	ab	aa	ab	ab	aa	bb	bb	ab	aa	ab	aa	aa	ab	bb	bb
1423	LG4236	Block33271	52.76	aa	bb	ab	ab	ab	ab	ab	ab	ab	ab	ab	bb	ab	ab	aa	bb	bb	aa	bb	ab	bb	ab	ab	ab	bb	ab	ab	ab	aa	aa	bb	ab	aa	ab	ab	aa	bb	bb	ab	aa	ab	aa	aa	ab	bb	bb
1424	LG4236	Block33216	52.76	aa	bb	ab	ab	ab	ab	ab	ab	ab	ab	ab	bb	ab	ab	aa	bb	bb	aa	bb	ab	bb	ab	ab	ab	bb	ab	ab	ab	aa	aa	bb	ab	aa	ab	ab	aa	bb	bb	ab	aa	ab	aa	aa	ab	bb	bb
1425	LG4236	Block33358	53.278	aa	bb	ab	ab	ab	ab	ab	ab	ab	ab	ab	bb	ab	ab	aa	bb	bb	aa	bb	ab	bb	ab	ab	ab	bb	ab	ab	ab	aa	aa	bb	ab	ab	ab	ab	aa	bb	bb	ab	aa	ab	aa	aa	ab	bb	bb
1426	LG4236	Block33365	53.537	aa	bb	ab	aa	ab	ab	ab	ab	ab	ab	ab	bb	ab	ab	aa	bb	bb	aa	bb	ab	bb	ab	ab	ab	bb	ab	ab	ab	aa	aa	bb	ab	ab	ab	ab	aa	bb	bb	ab	aa	ab	aa	aa	ab	bb	bb
1427	LG4236	Block33387	54.314	aa	bb	ab	aa	ab	ab	ab	ab	ab	ab	ab	bb	ab	ab	aa	bb	bb	aa	bb	ab	bb	ab	ab	ab	bb	ab	ab	ab	aa	aa	bb	ab	ab	ab	ab	aa	bb	bb	ab	aa	ab	aa	aa	ab	bb	bb
1428	LG4236	Block33374	54.832	aa	bb	ab	ab	ab	ab	ab	ab	ab	ab	ab	bb	ab	ab	aa	bb	bb	aa	bb	ab	bb	ab	aa	ab	bb	ab	ab	ab	aa	aa	bb	ab	ab	ab	ab	aa	bb	bb	ab	aa	ab	aa	aa	ab	bb	bb
1429	LG4236	Block33384	55.091	aa	bb	ab	ab	ab	ab	ab	ab	ab	ab	ab	bb	ab	ab	aa	bb	bb	aa	bb	ab	bb	ab	ab	ab	bb	ab	ab	ab	aa	aa	bb	ab	ab	ab	ab	aa	bb	bb	ab	aa	ab	aa	aa	ab	bb	bb
1430	LG4236	Block33409	55.091	aa	bb	ab	ab	ab	ab	ab	ab	ab	ab	ab	bb	aa	ab	aa	bb	bb	aa	bb	ab	bb	ab	ab	ab	bb	ab	ab	ab	aa	aa	bb	ab	ab	ab	ab	aa	bb	bb	ab	aa	ab	aa	aa	ab	bb	bb
1431	LG4236	Block33394	55.091	aa	bb	ab	ab	ab	ab	ab	ab	ab	ab	ab	bb	ab	ab	aa	bb	bb	aa	bb	ab	bb	ab	ab	ab	bb	ab	ab	ab	aa	aa	bb	ab	ab	ab	ab	aa	bb	bb	ab	aa	ab	aa	aa	ab	bb	bb
1432	LG4236	Block33395	55.091	aa	bb	ab	ab	ab	ab	ab	ab	ab	ab	ab	bb	ab	ab	aa	bb	bb	aa	bb	ab	bb	ab	ab	ab	bb	ab	ab	ab	aa	aa	bb	ab	ab	ab	ab	aa	bb	bb	ab	aa	ab	aa	aa	ab	bb	bb
1433	LG4236	Block33392	55.091	aa	bb	ab	ab	ab	ab	ab	ab	ab	ab	ab	bb	ab	ab	aa	bb	bb	aa	bb	ab	bb	ab	ab	ab	bb	ab	ab	ab	aa	aa	bb	ab	ab	ab	ab	aa	bb	bb	ab	aa	ab	aa	aa	ab	bb	bb
1434	LG4236	Block33382	55.091	aa	bb	ab	ab	ab	ab	ab	ab	ab	ab	ab	bb	ab	ab	aa	bb	bb	aa	bb	ab	bb	ab	ab	ab	bb	ab	ab	ab	aa	aa	bb	ab	ab	ab	ab	aa	bb	bb	ab	aa	ab	aa	aa	ab	bb	bb
1435	LG4236	Block33439	55.609	aa	bb	ab	ab	ab	ab	ab	ab	ab	ab	ab	bb	aa	ab	aa	bb	bb	aa	bb	ab	bb	ab	ab	ab	bb	ab	ab	ab	aa	aa	bb	ab	ab	ab	ab	aa	bb	bb	ab	aa	ab	aa	aa	ab	bb	bb
1436	LG4236	Block33438	55.609	aa	bb	ab	ab	ab	ab	ab	ab	ab	ab	ab	bb	aa	ab	aa	bb	bb	aa	bb	ab	bb	ab	ab	ab	bb	ab	ab	ab	aa	aa	bb	ab	ab	ab	ab	aa	bb	bb	ab	aa	ab	aa	aa	ab	bb	bb
1437	LG4236	Block33436	55.609	aa	bb	ab	ab	ab	ab	ab	ab	ab	ab	ab	bb	aa	ab	aa	bb	bb	aa	bb	ab	bb	ab	ab	ab	bb	ab	ab	ab	aa	aa	bb	ab	ab	ab	ab	aa	bb	bb	ab	aa	ab	aa	aa	ab	bb	bb
1438	LG4236	Block33414	56.128	aa	bb	ab	ab	ab	aa	ab	ab	ab	ab	ab	bb	ab	ab	aa	bb	bb	aa	bb	ab	bb	ab	ab	ab	bb	ab	ab	ab	aa	aa	bb	ab	ab	ab	ab	aa	bb	bb	ab	aa	ab	aa	aa	ab	bb	bb
1439	LG4236	Block33413	56.128	aa	bb	ab	ab	ab	aa	ab	ab	ab	ab	ab	bb	ab	ab	aa	bb	bb	aa	bb	ab	bb	ab	ab	ab	bb	ab	ab	ab	aa	aa	bb	ab	ab	ab	ab	aa	bb	bb	ab	aa	ab	aa	aa	ab	bb	bb
1440	LG4236	Block33412	56.128	aa	bb	ab	ab	ab	aa	ab	ab	ab	ab	ab	bb	ab	ab	aa	bb	bb	aa	bb	ab	bb	ab	ab	ab	bb	ab	ab	ab	aa	aa	bb	ab	ab	ab	ab	aa	bb	bb	ab	aa	ab	aa	aa	ab	bb	bb
1441	LG4236	Block33422	56.128	aa	bb	ab	ab	ab	aa	ab	ab	ab	ab	ab	bb	ab	ab	aa	bb	bb	aa	bb	ab	bb	ab	ab	ab	bb	ab	ab	ab	aa	aa	bb	ab	ab	ab	ab	aa	bb	bb	ab	aa	ab	aa	aa	ab	bb	bb
1442	LG4236	Block33423	56.128	aa	bb	ab	ab	ab	aa	ab	ab	ab	ab	ab	bb	ab	ab	aa	bb	bb	aa	bb	ab	bb	ab	ab	ab	bb	ab	ab	ab	aa	aa	bb	ab	ab	ab	ab	aa	bb	bb	ab	aa	ab	aa	aa	ab	bb	bb
1443	LG4236	Block33526	56.387	aa	bb	aa	ab	ab	ab	ab	ab	ab	ab	ab	bb	ab	ab	aa	bb	bb	aa	bb	ab	bb	ab	ab	ab	bb	ab	ab	ab	aa	aa	bb	ab	ab	ab	ab	aa	bb	bb	ab	aa	ab	aa	aa	ab	bb	bb
1444	LG4236	Block33463	56.387	aa	bb	ab	ab	ab	ab	ab	ab	ab	ab	ab	bb	ab	ab	aa	bb	bb	aa	bb	ab	bb	ab	ab	ab	bb	ab	ab	ab	aa	aa	bb	ab	ab	ab	ab	aa	bb	bb	ab	aa	ab	aa	aa	ab	bb	bb
1445	LG4236	Block33590	56.387	aa	bb	ab	ab	ab	ab	ab	ab	ab	ab	ab	bb	ab	ab	aa	bb	bb	aa	bb	ab	bb	ab	ab	ab	bb	ab	ab	ab	aa	aa	bb	ab	ab	ab	ab	aa	bb	bb	ab	aa	ab	aa	aa	ab	bb	bb
1446	LG4236	Block33507	56.387	aa	bb	ab	ab	ab	ab	ab	ab	ab	ab	ab	bb	ab	ab	aa	bb	bb	aa	bb	ab	bb	ab	ab	ab	bb	ab	ab	ab	aa	aa	bb	ab	ab	ab	ab	aa	bb	bb	ab	aa	ab	aa	aa	ab	bb	bb
1447	LG4236	Block33462	56.387	aa	bb	ab	ab	ab	ab	ab	ab	ab	ab	ab	bb	ab	ab	aa	bb	bb	aa	bb	ab	bb	ab	ab	ab	bb	ab	ab	ab	aa	aa	bb	ab	ab	ab	ab	aa	bb	bb	ab	aa	ab	aa	aa	ab	bb	bb
1448	LG4236	Block33420	56.387	aa	bb	ab	ab	ab	ab	ab	ab	ab	ab	ab	bb	ab	aa	aa	bb	bb	aa	bb	ab	bb	ab	ab	ab	bb	ab	ab	ab	aa	aa	bb	ab	ab	ab	ab	aa	bb	bb	ab	aa	ab	aa	aa	ab	bb	bb
1449	LG4236	Block33411	56.387	aa	bb	ab	ab	ab	ab	ab	ab	ab	ab	ab	bb	ab	ab	aa	bb	bb	aa	bb	ab	bb	ab	ab	ab	bb	ab	ab	ab	aa	aa	bb	ab	ab	ab	ab	aa	bb	bb	ab	aa	ab	aa	aa	ab	bb	bb
1450	LG4236	Block33504	56.387	aa	bb	ab	ab	ab	ab	ab	ab	ab	ab	ab	bb	ab	ab	aa	bb	bb	aa	bb	ab	bb	ab	ab	ab	bb	ab	ab	ab	aa	aa	bb	ab	ab	ab	ab	aa	bb	bb	ab	aa	ab	aa	aa	ab	bb	bb
1451	LG4236	Block33591	56.387	aa	bb	ab	ab	ab	ab	ab	ab	ab	ab	ab	bb	ab	ab	aa	bb	bb	aa	bb	ab	bb	ab	ab	ab	bb	ab	ab	ab	aa	aa	bb	ab	ab	ab	ab	aa	bb	bb	ab	aa	ab	aa	aa	ab	bb	bb
1452	LG4236	Block33418	56.387	aa	bb	ab	ab	ab	ab	ab	ab	ab	ab	ab	bb	ab	ab	aa	bb	bb	aa	bb	ab	bb	ab	ab	ab	bb	ab	ab	ab	aa	aa	bb	ab	ab	ab	ab	aa	bb	bb	ab	aa	ab	aa	aa	ab	bb	bb
1453	LG4236	Block33531	56.387	aa	bb	ab	ab	ab	ab	aa	ab	ab	ab	ab	bb	ab	ab	aa	bb	bb	aa	bb	ab	bb	ab	ab	ab	bb	ab	ab	ab	aa	aa	bb	ab	ab	ab	ab	aa	bb	bb	ab	aa	ab	aa	aa	ab	bb	bb
1454	LG4236	Block33594	56.387	aa	bb	ab	ab	ab	ab	ab	ab	ab	ab	ab	bb	ab	ab	aa	bb	bb	aa	bb	ab	bb	ab	ab	ab	bb	ab	ab	ab	aa	aa	bb	ab	ab	ab	ab	aa	bb	bb	ab	aa	ab	aa	aa	ab	bb	bb
1455	LG4236	Block33416	56.387	aa	bb	ab	ab	ab	ab	ab	ab	ab	ab	ab	bb	ab	ab	aa	bb	bb	aa	bb	ab	bb	ab	ab	ab	bb	ab	ab	ab	aa	aa	bb	ab	ab	ab	ab	aa	bb	bb	ab	aa	ab	aa	aa	ab	bb	bb
1456	LG4236	Block33421	56.387	aa	bb	ab	ab	ab	ab	ab	ab	ab	ab	ab	bb	ab	ab	aa	bb	bb	aa	bb	ab	bb	ab	ab	ab	bb	ab	ab	ab	aa	aa	bb	ab	ab	ab	ab	aa	bb	bb	ab	aa	ab	aa	aa	ab	bb	bb
1457	LG4236	Block33425	56.387	aa	bb	ab	ab	ab	ab	ab	ab	ab	ab	ab	bb	ab	ab	aa	bb	bb	aa	bb	ab	bb	ab	ab	ab	bb	ab	ab	ab	aa	aa	bb	ab	ab	ab	ab	aa	bb	bb	ab	aa	ab	aa	aa	ab	bb	bb
1458	LG4236	Block33665	56.905	aa	bb	ab	ab	ab	ab	ab	ab	ab	ab	ab	bb	ab	ab	aa	bb	bb	aa	bb	ab	bb	ab	ab	ab	bb	ab	ab	ab	aa	aa	bb	ab	aa	ab	ab	aa	bb	bb	ab	aa	ab	aa	aa	ab	bb	bb
1459	LG4236	Block33756	56.905	aa	bb	ab	ab	ab	ab	ab	ab	ab	ab	ab	bb	ab	ab	aa	bb	bb	aa	bb	ab	bb	ab	ab	ab	bb	ab	ab	ab	aa	aa	bb	ab	ab	ab	ab	aa	bb	bb	ab	aa	ab	aa	aa	ab	bb	bb
1460	LG4236	Block33729	56.905	aa	bb	ab	ab	ab	ab	ab	ab	ab	ab	ab	bb	ab	ab	aa	bb	bb	aa	bb	ab	bb	ab	ab	ab	bb	ab	ab	ab	aa	aa	bb	ab	ab	ab	ab	aa	bb	bb	ab	aa	ab	aa	aa	ab	bb	bb
1461	LG4236	Block33743	56.905	aa	bb	ab	ab	ab	ab	ab	ab	ab	ab	ab	bb	ab	ab	aa	bb	bb	aa	bb	ab	bb	ab	ab	ab	bb	ab	ab	ab	aa	aa	bb	ab	ab	ab	ab	aa	bb	bb	ab	aa	ab	aa	aa	ab	bb	bb
1462	LG4236	Block33651	56.905	aa	bb	ab	ab	ab	ab	aa	ab	ab	ab	ab	bb	ab	ab	aa	bb	bb	aa	bb	ab	bb	ab	ab	ab	bb	ab	ab	ab	aa	aa	bb	ab	ab	ab	ab	aa	bb	bb	ab	aa	ab	aa	aa	ab	bb	bb
1463	LG4236	Block33666	56.905	aa	bb	ab	ab	ab	ab	ab	ab	ab	ab	ab	bb	ab	ab	aa	bb	bb	aa	bb	ab	bb	ab	ab	ab	bb	ab	ab	ab	aa	aa	bb	ab	aa	ab	ab	aa	bb	bb	ab	aa	aa	aa	aa	ab	bb	bb
1464	LG4236	Block33650	56.905	aa	bb	ab	ab	ab	ab	ab	ab	ab	ab	ab	bb	ab	ab	aa	bb	bb	aa	bb	ab	bb	ab	ab	ab	bb	ab	ab	ab	aa	aa	bb	ab	ab	ab	ab	aa	bb	bb	ab	aa	ab	aa	aa	ab	bb	bb
1465	LG4236	Block33772	56.905	aa	bb	ab	ab	ab	ab	ab	ab	ab	ab	ab	bb	ab	ab	aa	bb	bb	aa	bb	ab	bb	ab	ab	ab	bb	ab	ab	ab	aa	aa	bb	ab	ab	ab	ab	aa	bb	bb	ab	aa	ab	aa	aa	ab	bb	bb
1466	LG4236	Block33773	57.164	aa	bb	ab	ab	ab	ab	ab	ab	ab	ab	ab	bb	ab	ab	aa	bb	bb	aa	bb	ab	bb	ab	ab	ab	bb	ab	ab	ab	aa	aa	bb	ab	ab	ab	ab	aa	bb	bb	ab	aa	ab	aa	ab	ab	bb	bb
1467	LG4236	Block33774	57.423	aa	bb	aa	ab	ab	ab	ab	ab	ab	ab	ab	bb	ab	ab	aa	bb	bb	aa	bb	ab	bb	ab	ab	ab	bb	ab	ab	ab	aa	aa	bb	ab	ab	ab	ab	aa	bb	bb	ab	aa	ab	aa	ab	ab	bb	bb
1468	LG4236	Block33776	57.682	aa	bb	aa	ab	ab	ab	ab	ab	ab	ab	ab	bb	ab	ab	aa	bb	bb	aa	bb	ab	bb	ab	ab	ab	bb	ab	ab	ab	aa	aa	bb	ab	ab	ab	ab	aa	bb	bb	ab	aa	ab	aa	ab	ab	bb	bb
1469	LG4236	Block33775	57.682	aa	bb	aa	ab	ab	ab	ab	ab	ab	ab	ab	bb	ab	ab	aa	bb	bb	aa	bb	ab	bb	ab	ab	ab	bb	ab	ab	ab	aa	aa	bb	ab	ab	ab	ab	aa	bb	bb	ab	aa	ab	aa	ab	ab	bb	bb
1470	LG4236	Block33778	57.941	aa	bb	aa	ab	ab	ab	ab	aa	ab	ab	ab	bb	ab	ab	aa	bb	bb	aa	bb	ab	bb	ab	ab	ab	bb	ab	ab	ab	aa	aa	bb	ab	ab	ab	ab	aa	bb	bb	ab	aa	ab	aa	ab	ab	bb	bb
1471	LG4236	Block33777	57.941	aa	bb	aa	ab	ab	ab	ab	aa	ab	ab	ab	bb	ab	ab	aa	bb	bb	aa	bb	ab	bb	ab	ab	ab	bb	ab	ab	ab	aa	aa	bb	ab	ab	ab	ab	aa	bb	bb	ab	aa	ab	aa	ab	ab	bb	bb
1472	LG4236	Block33779	58.2	aa	bb	aa	ab	ab	ab	ab	aa	ab	ab	ab	bb	ab	ab	aa	bb	bb	aa	bb	ab	bb	ab	ab	ab	bb	ab	ab	ab	aa	aa	bb	ab	ab	ab	ab	aa	bb	bb	ab	aa	ab	aa	ab	ab	bb	bb
1473	LG4236	Block33780	58.459	aa	bb	aa	ab	ab	ab	ab	aa	ab	ab	ab	bb	ab	ab	aa	bb	bb	aa	bb	ab	bb	ab	ab	ab	bb	ab	ab	ab	aa	aa	bb	ab	ab	ab	ab	aa	bb	bb	ab	aa	ab	aa	ab	ab	bb	bb
1474	LG4236	Block33781	58.718	aa	bb	aa	ab	ab	ab	ab	aa	ab	ab	ab	bb	ab	ab	aa	bb	bb	aa	bb	ab	bb	ab	ab	ab	bb	ab	ab	ab	aa	aa	bb	ab	ab	ab	ab	aa	bb	bb	ab	aa	ab	aa	ab	ab	bb	bb
1475	LG4236	Block33782	58.977	aa	bb	aa	ab	ab	ab	ab	aa	ab	ab	ab	bb	ab	ab	aa	bb	bb	aa	bb	ab	bb	ab	ab	ab	bb	ab	ab	ab	aa	aa	bb	ab	ab	ab	ab	aa	bb	bb	ab	aa	ab	aa	ab	ab	bb	bb
1476	LG4236	Block33783	59.236	aa	bb	aa	ab	ab	ab	ab	aa	ab	ab	ab	bb	ab	ab	aa	bb	bb	aa	bb	ab	bb	ab	ab	ab	bb	ab	ab	ab	aa	aa	bb	ab	ab	ab	ab	aa	bb	bb	ab	aa	ab	aa	ab	ab	bb	bb
1477	LG4236	Block33802	59.755	aa	bb	aa	ab	ab	ab	ab	aa	ab	ab	ab	bb	ab	ab	aa	bb	bb	aa	bb	ab	bb	ab	ab	ab	bb	ab	ab	ab	aa	aa	bb	ab	ab	ab	ab	aa	bb	bb	ab	aa	ab	aa	ab	ab	bb	bb
1478	LG4236	Block33925	59.755	aa	bb	aa	ab	ab	ab	ab	aa	ab	ab	ab	bb	ab	ab	aa	bb	bb	aa	bb	ab	bb	ab	ab	ab	bb	ab	ab	ab	aa	aa	bb	ab	ab	ab	ab	aa	bb	bb	ab	aa	ab	aa	ab	aa	bb	bb
1479	LG4236	Block33915	59.755	aa	bb	aa	ab	ab	ab	ab	aa	ab	ab	ab	bb	ab	ab	aa	bb	bb	aa	bb	ab	bb	ab	ab	ab	bb	ab	ab	ab	aa	aa	bb	ab	ab	ab	ab	aa	bb	bb	ab	aa	ab	aa	ab	ab	bb	bb
1480	LG4236	Block33940	60.273	aa	bb	aa	ab	ab	bb	ab	aa	ab	ab	ab	bb	ab	ab	aa	bb	bb	aa	bb	ab	bb	ab	ab	ab	bb	ab	ab	ab	aa	aa	bb	ab	ab	ab	ab	aa	bb	bb	ab	aa	ab	aa	ab	ab	bb	bb
1481	LG4236	Block34000	60.791	aa	bb	aa	ab	ab	bb	ab	aa	ab	ab	ab	bb	ab	ab	aa	bb	bb	aa	bb	ab	bb	ab	ab	ab	bb	ab	ab	ab	aa	aa	bb	ab	ab	ab	ab	aa	bb	bb	ab	aa	ab	aa	ab	ab	bb	bb
1482	LG4236	Block34014	60.791	aa	bb	aa	ab	ab	bb	ab	aa	ab	ab	ab	bb	ab	ab	aa	bb	bb	aa	bb	ab	bb	ab	ab	ab	bb	ab	ab	ab	aa	aa	bb	ab	ab	ab	ab	aa	bb	bb	ab	aa	ab	aa	ab	ab	bb	bb
1483	LG4236	Block34001	60.791	aa	bb	aa	ab	ab	bb	ab	aa	ab	ab	ab	bb	ab	ab	aa	bb	bb	aa	bb	ab	bb	ab	ab	ab	bb	ab	ab	ab	aa	aa	bb	ab	ab	ab	ab	aa	bb	bb	ab	aa	ab	aa	ab	ab	bb	bb
1484	LG4236	Block33999	61.05	aa	bb	aa	ab	ab	bb	ab	aa	ab	ab	ab	bb	ab	ab	aa	bb	bb	aa	bb	ab	bb	ab	ab	ab	bb	ab	ab	ab	aa	aa	bb	ab	ab	ab	ab	aa	bb	bb	ab	aa	ab	aa	ab	ab	bb	bb
1485	LG4236	Block34005	61.05	aa	bb	aa	ab	ab	bb	ab	aa	ab	ab	ab	bb	ab	ab	aa	bb	bb	aa	bb	ab	bb	ab	ab	ab	bb	ab	ab	ab	aa	aa	bb	ab	ab	ab	ab	aa	bb	bb	ab	aa	ab	aa	ab	ab	bb	bb
1486	LG4236	Block33995	61.05	aa	bb	ab	ab	ab	ab	ab	ab	ab	ab	ab	bb	ab	ab	aa	bb	bb	aa	bb	ab	bb	ab	ab	ab	bb	ab	ab	ab	aa	aa	bb	ab	ab	ab	ab	aa	bb	bb	ab	aa	ab	aa	aa	ab	bb	bb
1487	LG4236	Block34004	61.05	aa	bb	aa	ab	ab	bb	ab	aa	ab	ab	ab	bb	ab	ab	aa	bb	bb	aa	bb	ab	bb	ab	ab	ab	bb	ab	ab	ab	aa	aa	bb	ab	ab	ab	ab	aa	bb	bb	ab	aa	ab	aa	ab	ab	bb	bb
1488	LG4236	Block33939	61.05	aa	bb	aa	ab	ab	bb	ab	aa	ab	ab	ab	bb	ab	ab	aa	bb	bb	aa	bb	ab	bb	ab	ab	ab	bb	ab	ab	ab	aa	aa	bb	ab	ab	ab	ab	aa	bb	bb	ab	aa	ab	aa	ab	ab	bb	bb
1489	LG4236	Block34007	61.05	aa	bb	aa	ab	ab	bb	ab	aa	ab	ab	ab	bb	ab	ab	aa	bb	bb	aa	bb	ab	bb	ab	ab	ab	bb	ab	ab	ab	aa	aa	bb	ab	ab	ab	ab	aa	bb	bb	ab	aa	ab	aa	ab	ab	bb	bb
1490	LG4236	Block34036	61.05	aa	bb	aa	ab	ab	bb	ab	aa	ab	ab	ab	bb	ab	ab	aa	bb	bb	aa	bb	ab	bb	ab	ab	ab	bb	ab	ab	ab	aa	aa	bb	ab	ab	ab	ab	aa	bb	bb	ab	aa	ab	aa	ab	ab	bb	bb
1491	LG4236	Block34048	61.568	aa	bb	aa	ab	ab	bb	ab	aa	ab	ab	ab	bb	ab	ab	aa	bb	bb	aa	bb	ab	bb	ab	ab	ab	bb	ab	ab	ab	aa	aa	bb	ab	ab	ab	ab	aa	bb	bb	ab	aa	ab	aa	ab	ab	bb	bb
1492	LG4236	Block34064	61.827	aa	bb	aa	ab	ab	bb	ab	aa	ab	ab	ab	bb	ab	ab	aa	bb	bb	aa	bb	ab	bb	ab	ab	ab	bb	ab	ab	ab	aa	aa	bb	ab	ab	ab	ab	aa	bb	bb	ab	aa	ab	aa	ab	ab	bb	bb
1493	LG4236	Block34063	61.827	aa	bb	aa	ab	ab	bb	ab	aa	ab	ab	ab	bb	ab	ab	aa	bb	bb	aa	bb	ab	bb	ab	ab	ab	bb	ab	ab	ab	aa	aa	bb	ab	ab	ab	ab	aa	bb	bb	ab	aa	ab	aa	ab	ab	bb	bb
1494	LG4236	Block34192	62.086	aa	bb	aa	ab	ab	bb	ab	aa	ab	ab	ab	bb	ab	ab	aa	bb	bb	aa	bb	ab	bb	ab	ab	ab	bb	ab	ab	ab	aa	aa	bb	ab	ab	ab	ab	aa	bb	bb	ab	aa	ab	aa	ab	ab	bb	bb
1495	LG4236	Block34124	62.086	aa	bb	aa	ab	ab	bb	ab	aa	ab	ab	ab	bb	ab	ab	aa	bb	bb	aa	bb	ab	bb	ab	ab	ab	bb	ab	ab	ab	aa	aa	bb	ab	ab	ab	ab	aa	bb	bb	ab	aa	ab	aa	ab	ab	bb	bb
1496	LG4236	Block34126	62.086	aa	bb	aa	ab	ab	bb	ab	aa	ab	ab	ab	bb	ab	ab	aa	bb	bb	aa	bb	ab	bb	ab	ab	ab	bb	ab	ab	ab	aa	aa	bb	ab	ab	ab	ab	aa	bb	bb	ab	aa	ab	aa	ab	ab	bb	bb
1497	LG4236	Block34101	62.086	aa	bb	aa	ab	ab	bb	ab	aa	ab	ab	ab	bb	ab	ab	aa	bb	bb	aa	bb	ab	bb	ab	ab	ab	bb	ab	ab	ab	aa	aa	bb	ab	ab	ab	ab	aa	bb	bb	ab	aa	ab	aa	ab	ab	bb	bb
1498	LG4236	Block34061	62.086	aa	bb	aa	ab	ab	bb	ab	aa	ab	ab	ab	bb	ab	ab	aa	bb	bb	aa	bb	ab	bb	ab	ab	ab	bb	ab	ab	ab	aa	aa	bb	ab	ab	ab	ab	aa	bb	bb	ab	aa	ab	aa	ab	ab	bb	bb
1499	LG4236	Block34128	62.086	aa	bb	aa	ab	ab	bb	ab	aa	ab	ab	ab	bb	ab	ab	aa	bb	bb	aa	bb	ab	bb	ab	ab	ab	bb	ab	ab	ab	aa	aa	bb	ab	ab	ab	ab	aa	bb	bb	ab	aa	ab	aa	ab	ab	bb	bb
1500	LG4236	Block34168	62.086	aa	bb	aa	ab	ab	bb	ab	aa	ab	ab	ab	bb	ab	ab	aa	bb	bb	aa	bb	ab	bb	ab	ab	ab	bb	ab	ab	ab	aa	aa	bb	ab	ab	ab	ab	aa	bb	bb	ab	aa	ab	aa	ab	ab	bb	bb
1501	LG4236	Block34217	62.086	aa	bb	aa	ab	ab	bb	ab	aa	ab	ab	ab	bb	ab	ab	aa	bb	bb	aa	bb	ab	bb	ab	ab	ab	bb	ab	ab	ab	aa	aa	bb	ab	ab	ab	ab	aa	bb	bb	ab	aa	ab	aa	ab	ab	bb	bb
1502	LG4236	Block34070	62.086	aa	bb	aa	ab	ab	bb	ab	aa	ab	ab	ab	bb	ab	ab	aa	bb	bb	aa	bb	ab	bb	ab	ab	ab	bb	ab	ab	ab	aa	aa	bb	ab	ab	ab	ab	aa	bb	bb	ab	aa	ab	aa	ab	ab	bb	bb
1503	LG4236	Block34255	62.086	aa	bb	aa	ab	ab	bb	ab	aa	ab	ab	ab	bb	ab	ab	aa	bb	bb	aa	bb	ab	bb	ab	ab	ab	bb	ab	ab	ab	aa	aa	bb	ab	ab	ab	ab	aa	bb	bb	ab	aa	ab	aa	ab	ab	bb	bb
1504	LG4236	Block34130	62.086	aa	bb	aa	ab	ab	bb	ab	aa	ab	ab	ab	bb	ab	ab	aa	bb	bb	aa	bb	ab	bb	ab	ab	ab	bb	ab	ab	ab	aa	aa	bb	ab	ab	ab	ab	aa	bb	bb	ab	aa	ab	aa	ab	ab	bb	bb
1505	LG4236	Block34134	62.086	aa	bb	aa	ab	ab	bb	ab	aa	ab	ab	ab	bb	ab	ab	aa	bb	bb	aa	bb	ab	bb	ab	ab	ab	bb	ab	ab	ab	aa	aa	bb	ab	ab	ab	ab	aa	bb	bb	ab	aa	ab	aa	ab	ab	bb	bb
1506	LG4236	Block34244	62.086	aa	bb	aa	ab	ab	bb	ab	aa	ab	ab	ab	bb	ab	ab	aa	bb	bb	aa	bb	ab	bb	ab	ab	ab	bb	ab	ab	ab	aa	aa	bb	ab	ab	ab	ab	aa	bb	bb	ab	aa	ab	aa	ab	ab	bb	bb
1507	LG4236	Block34207	62.086	aa	bb	aa	ab	ab	bb	ab	aa	ab	ab	ab	bb	ab	ab	aa	bb	bb	aa	bb	ab	bb	ab	ab	ab	bb	ab	ab	ab	aa	aa	bb	ab	ab	ab	ab	aa	bb	bb	ab	aa	ab	aa	ab	ab	bb	bb
1508	LG4236	Block34118	62.086	aa	bb	aa	ab	ab	bb	ab	aa	ab	ab	ab	bb	ab	ab	aa	bb	bb	aa	bb	ab	bb	ab	ab	ab	bb	ab	ab	ab	aa	aa	bb	ab	ab	ab	ab	aa	bb	bb	ab	aa	ab	aa	ab	ab	bb	bb
1509	LG4236	Block34242	62.086	aa	bb	aa	ab	ab	bb	ab	aa	ab	ab	ab	bb	ab	ab	aa	bb	bb	aa	bb	ab	bb	ab	ab	ab	bb	ab	ab	ab	aa	aa	bb	ab	ab	ab	ab	aa	bb	bb	ab	aa	ab	aa	ab	ab	bb	bb
1510	LG4236	Block34227	62.086	aa	bb	aa	ab	ab	bb	ab	aa	ab	ab	ab	bb	ab	ab	aa	bb	bb	aa	bb	ab	bb	ab	ab	ab	bb	ab	ab	ab	aa	aa	bb	ab	ab	ab	ab	aa	bb	bb	ab	aa	ab	aa	ab	ab	bb	bb
1511	LG4236	Block34062	62.086	aa	bb	aa	ab	ab	bb	ab	aa	ab	ab	ab	bb	ab	ab	aa	bb	bb	aa	bb	ab	bb	ab	ab	ab	bb	ab	ab	ab	aa	aa	bb	ab	ab	ab	ab	aa	bb	bb	ab	aa	ab	aa	ab	ab	bb	bb
1512	LG4236	Block34090	62.086	aa	bb	aa	ab	ab	bb	ab	aa	ab	ab	ab	bb	ab	ab	aa	bb	bb	aa	bb	ab	bb	ab	ab	ab	bb	ab	ab	ab	aa	aa	bb	ab	ab	ab	ab	aa	bb	bb	ab	aa	ab	aa	ab	ab	bb	bb
1513	LG4236	Block34087	62.086	aa	bb	aa	ab	ab	bb	ab	aa	ab	ab	ab	bb	ab	ab	aa	bb	bb	aa	bb	ab	bb	ab	ab	ab	bb	ab	ab	ab	aa	aa	bb	ab	ab	ab	ab	aa	bb	bb	ab	aa	ab	aa	ab	ab	bb	bb
1514	LG4236	Block34216	62.086	aa	bb	aa	ab	ab	bb	ab	aa	ab	ab	ab	bb	ab	ab	aa	bb	bb	aa	bb	ab	bb	ab	ab	ab	bb	ab	ab	ab	aa	aa	bb	ab	ab	ab	ab	aa	bb	bb	ab	aa	ab	aa	ab	ab	bb	bb
1515	LG4236	Block34196	62.086	aa	bb	aa	ab	ab	bb	ab	aa	ab	ab	ab	bb	ab	ab	aa	bb	bb	aa	bb	ab	bb	ab	ab	ab	bb	ab	ab	ab	aa	aa	bb	ab	ab	ab	ab	aa	bb	bb	ab	aa	ab	aa	ab	ab	bb	bb
1516	LG4236	Block34082	62.086	aa	bb	aa	ab	ab	bb	ab	aa	ab	ab	ab	bb	ab	ab	aa	bb	bb	aa	bb	ab	bb	ab	ab	ab	bb	ab	ab	ab	aa	aa	bb	ab	ab	ab	ab	aa	bb	bb	ab	aa	ab	aa	ab	ab	bb	bb
1517	LG4236	Block34075	62.086	aa	bb	aa	ab	ab	bb	ab	aa	ab	ab	ab	bb	ab	ab	aa	bb	bb	aa	bb	ab	bb	ab	ab	ab	bb	ab	ab	ab	aa	aa	bb	ab	ab	ab	ab	aa	bb	bb	ab	aa	ab	aa	ab	ab	bb	bb
1518	LG4236	Block34241	62.086	aa	bb	aa	ab	ab	bb	ab	aa	ab	ab	ab	bb	ab	ab	aa	bb	bb	aa	bb	ab	bb	ab	ab	ab	bb	ab	ab	ab	aa	aa	bb	ab	ab	ab	ab	aa	bb	bb	ab	aa	ab	aa	ab	ab	bb	bb
1519	LG4236	Block34052	62.086	aa	bb	aa	ab	ab	bb	ab	aa	ab	ab	ab	bb	ab	ab	aa	bb	bb	aa	bb	ab	bb	ab	ab	ab	bb	ab	ab	ab	aa	aa	bb	ab	ab	ab	ab	aa	bb	bb	ab	aa	ab	aa	ab	ab	bb	bb
1520	LG4236	Block34074	62.086	aa	bb	aa	ab	aa	bb	ab	aa	ab	ab	ab	bb	ab	ab	aa	bb	bb	aa	bb	ab	bb	ab	ab	ab	bb	ab	ab	ab	aa	aa	bb	ab	ab	ab	ab	aa	bb	bb	ab	aa	ab	aa	ab	ab	bb	bb
1521	LG4236	Block34080	62.086	aa	bb	aa	ab	ab	bb	ab	aa	ab	ab	ab	bb	ab	ab	aa	bb	bb	aa	bb	ab	bb	ab	ab	ab	bb	ab	ab	ab	aa	aa	bb	ab	ab	ab	ab	aa	bb	bb	ab	aa	ab	aa	ab	ab	bb	bb
1522	LG4236	Block34209	62.086	aa	bb	aa	ab	ab	bb	ab	aa	ab	ab	ab	bb	ab	ab	aa	bb	bb	aa	bb	ab	bb	ab	ab	ab	bb	ab	ab	ab	aa	aa	bb	ab	ab	ab	ab	aa	bb	bb	ab	aa	ab	aa	ab	ab	bb	bb
1523	LG4236	Block34073	62.086	aa	bb	aa	ab	ab	bb	ab	aa	ab	ab	ab	bb	ab	ab	aa	bb	bb	aa	bb	ab	bb	ab	ab	ab	bb	ab	ab	ab	aa	aa	bb	ab	ab	ab	ab	aa	bb	bb	ab	aa	ab	aa	ab	ab	bb	bb
1524	LG4236	Block34133	62.086	aa	bb	aa	ab	ab	bb	ab	aa	ab	ab	ab	bb	ab	ab	aa	bb	bb	aa	bb	ab	bb	ab	ab	ab	bb	ab	ab	ab	aa	aa	bb	ab	ab	ab	ab	aa	bb	bb	ab	aa	ab	aa	ab	ab	bb	bb
1525	LG4236	Block34078	62.086	aa	bb	aa	ab	ab	bb	ab	aa	ab	ab	ab	bb	ab	ab	aa	bb	bb	aa	bb	ab	bb	ab	ab	ab	bb	ab	ab	ab	aa	aa	bb	ab	ab	ab	ab	aa	bb	bb	ab	aa	ab	aa	ab	ab	bb	bb
1526	LG4236	Block34072	62.086	aa	bb	aa	ab	ab	bb	ab	aa	ab	ab	ab	bb	ab	ab	aa	bb	bb	aa	bb	ab	bb	ab	ab	ab	bb	ab	ab	ab	aa	aa	bb	ab	ab	ab	ab	aa	bb	bb	ab	aa	ab	aa	ab	ab	bb	bb
1527	LG4236	Block34252	62.086	aa	bb	aa	ab	ab	bb	ab	aa	ab	ab	ab	bb	ab	ab	aa	bb	bb	aa	bb	ab	bb	ab	aa	ab	bb	ab	ab	ab	aa	aa	bb	ab	ab	ab	ab	aa	bb	bb	ab	aa	ab	aa	ab	ab	bb	bb
1528	LG4236	Block34071	62.086	aa	bb	aa	ab	ab	bb	ab	aa	ab	ab	ab	bb	ab	ab	aa	bb	bb	aa	bb	ab	bb	ab	ab	ab	bb	ab	ab	ab	aa	aa	bb	ab	ab	ab	ab	aa	bb	bb	ab	aa	ab	aa	ab	ab	bb	bb
1529	LG4236	Block34076	62.086	aa	bb	aa	ab	ab	bb	ab	aa	ab	ab	ab	bb	ab	ab	aa	bb	bb	aa	bb	ab	bb	ab	ab	ab	bb	ab	ab	ab	aa	aa	bb	ab	ab	ab	ab	aa	bb	bb	ab	aa	ab	aa	ab	ab	bb	bb
1530	LG4236	Block34167	62.086	aa	bb	aa	ab	ab	bb	ab	aa	ab	ab	ab	bb	ab	ab	aa	bb	bb	aa	bb	ab	bb	ab	ab	ab	bb	ab	ab	ab	aa	aa	bb	ab	ab	ab	ab	aa	bb	bb	ab	aa	ab	aa	ab	ab	bb	bb
1531	LG4236	Block34086	62.086	aa	bb	aa	ab	ab	bb	ab	aa	ab	ab	ab	bb	ab	ab	aa	bb	bb	aa	bb	ab	bb	ab	ab	ab	bb	ab	ab	ab	aa	aa	bb	ab	ab	ab	ab	aa	bb	bb	ab	aa	ab	aa	ab	ab	bb	bb
1532	LG4236	Block34226	62.086	aa	bb	aa	ab	ab	bb	ab	aa	ab	ab	ab	bb	ab	ab	aa	bb	bb	aa	bb	ab	bb	ab	ab	ab	bb	ab	ab	ab	aa	aa	bb	ab	ab	ab	ab	aa	bb	bb	ab	aa	ab	aa	ab	ab	bb	bb
1533	LG4236	Block34123	62.086	aa	bb	aa	ab	ab	bb	ab	aa	ab	ab	ab	bb	ab	ab	aa	bb	bb	aa	bb	ab	bb	ab	ab	ab	bb	ab	ab	ab	aa	aa	bb	ab	ab	ab	ab	aa	bb	bb	ab	aa	ab	aa	ab	ab	bb	bb
1534	LG4236	Block34129	62.086	aa	bb	aa	ab	ab	bb	ab	aa	ab	ab	ab	bb	ab	ab	aa	bb	bb	aa	bb	ab	bb	ab	ab	ab	bb	ab	ab	ab	aa	aa	bb	ab	ab	ab	ab	aa	bb	bb	ab	aa	ab	aa	ab	ab	bb	bb
1535	LG4236	Block34081	62.086	aa	bb	aa	ab	ab	bb	ab	aa	ab	ab	ab	bb	ab	ab	aa	bb	bb	aa	bb	ab	bb	ab	ab	ab	bb	ab	ab	ab	aa	aa	bb	ab	ab	ab	ab	aa	bb	bb	ab	aa	ab	aa	ab	ab	bb	bb
1536	LG4236	Block34094	62.086	aa	bb	aa	ab	ab	bb	ab	aa	ab	ab	ab	bb	ab	ab	aa	bb	bb	aa	bb	ab	bb	ab	ab	ab	bb	ab	ab	ab	aa	aa	bb	ab	ab	ab	ab	aa	bb	bb	ab	aa	ab	aa	ab	ab	bb	bb
1537	LG4236	Block34132	62.086	aa	bb	aa	ab	ab	bb	ab	aa	ab	ab	ab	bb	ab	ab	aa	bb	bb	aa	bb	ab	bb	ab	ab	ab	bb	ab	ab	ab	aa	aa	bb	ab	ab	ab	ab	aa	bb	bb	ab	aa	ab	aa	ab	ab	bb	bb
1538	LG4236	Block34200	62.345	aa	bb	aa	ab	ab	bb	ab	aa	ab	ab	ab	bb	ab	ab	aa	bb	bb	aa	bb	ab	bb	ab	ab	ab	bb	ab	ab	ab	aa	aa	bb	ab	ab	ab	ab	aa	bb	bb	ab	aa	ab	aa	ab	ab	bb	bb
1539	LG4236	Block34197	62.345	aa	bb	aa	ab	ab	bb	ab	aa	ab	ab	ab	bb	ab	ab	aa	bb	bb	aa	bb	ab	bb	ab	ab	ab	bb	ab	ab	ab	aa	aa	bb	ab	ab	ab	ab	aa	bb	bb	ab	aa	ab	aa	ab	ab	bb	bb
1540	LG4236	Block34198	62.345	aa	bb	aa	ab	ab	bb	ab	aa	ab	ab	ab	bb	ab	ab	aa	bb	bb	aa	bb	ab	bb	ab	ab	ab	bb	ab	ab	ab	aa	aa	bb	ab	ab	ab	ab	aa	bb	bb	ab	aa	ab	aa	ab	ab	bb	bb
1541	LG4236	Block34175	62.604	aa	bb	aa	ab	ab	bb	ab	aa	ab	ab	ab	bb	ab	ab	aa	bb	bb	aa	bb	ab	bb	ab	ab	ab	bb	ab	ab	ab	aa	aa	bb	ab	ab	ab	ab	aa	bb	bb	ab	aa	ab	aa	ab	ab	bb	bb
1542	LG4236	Block34201	63.123	aa	bb	aa	ab	ab	bb	ab	aa	ab	ab	ab	bb	ab	ab	aa	bb	bb	aa	bb	ab	bb	ab	ab	ab	bb	ab	ab	ab	aa	aa	bb	ab	ab	ab	ab	aa	bb	bb	ab	aa	ab	aa	ab	ab	bb	bb
1543	LG4236	Block34183	63.382	aa	bb	aa	ab	ab	bb	ab	aa	ab	ab	ab	bb	ab	ab	aa	bb	bb	aa	bb	ab	bb	ab	ab	ab	bb	ab	ab	ab	aa	aa	bb	ab	ab	ab	ab	aa	bb	bb	ab	aa	ab	aa	ab	ab	bb	bb
1544	LG4236	Block34211	63.382	aa	bb	aa	ab	ab	bb	ab	aa	ab	ab	ab	bb	ab	ab	aa	bb	bb	aa	bb	ab	bb	ab	ab	ab	bb	ab	ab	ab	aa	aa	bb	ab	ab	ab	ab	aa	bb	bb	ab	aa	ab	aa	ab	ab	bb	bb
1545	LG4236	Block34184	63.382	aa	bb	aa	ab	ab	bb	ab	aa	ab	ab	ab	bb	ab	ab	aa	bb	bb	aa	bb	ab	bb	ab	ab	ab	bb	ab	ab	ab	aa	aa	bb	ab	ab	ab	ab	aa	bb	bb	ab	aa	ab	aa	ab	ab	bb	bb
1546	LG4236	Block34212	63.382	aa	bb	aa	ab	ab	bb	ab	aa	ab	ab	ab	bb	ab	ab	aa	bb	bb	aa	bb	ab	bb	ab	ab	ab	bb	ab	ab	ab	aa	aa	bb	ab	ab	ab	ab	aa	bb	bb	ab	aa	ab	aa	ab	ab	bb	bb
1547	LG4236	Block34186	63.382	aa	bb	aa	ab	ab	bb	ab	aa	ab	ab	ab	bb	ab	ab	aa	bb	bb	aa	bb	ab	bb	ab	ab	ab	bb	ab	ab	ab	aa	aa	bb	ab	ab	ab	ab	aa	bb	bb	ab	aa	ab	aa	ab	ab	bb	bb
1548	LG4236	Block34121	63.9	aa	bb	aa	ab	ab	bb	ab	aa	ab	ab	ab	bb	ab	ab	aa	bb	bb	aa	bb	ab	bb	ab	ab	ab	bb	ab	ab	ab	aa	aa	bb	ab	ab	ab	ab	aa	bb	bb	ab	aa	ab	aa	ab	ab	bb	bb
1549	LG4236	Block34099	63.9	aa	bb	aa	ab	ab	bb	ab	aa	ab	ab	ab	bb	aa	ab	aa	bb	bb	aa	bb	ab	bb	ab	ab	ab	bb	ab	ab	ab	aa	aa	bb	ab	ab	ab	ab	aa	bb	bb	ab	aa	ab	aa	ab	ab	bb	bb
1550	LG4236	Block34122	63.9	aa	bb	aa	ab	ab	bb	ab	aa	ab	ab	ab	bb	ab	ab	aa	bb	bb	aa	bb	ab	bb	ab	ab	ab	bb	ab	ab	ab	aa	aa	bb	ab	ab	ab	ab	aa	bb	bb	ab	aa	ab	aa	ab	ab	bb	bb
1551	LG4236	Block34143	64.418	aa	bb	aa	ab	ab	bb	ab	aa	ab	ab	ab	bb	ab	aa	aa	bb	bb	aa	bb	ab	bb	ab	ab	ab	bb	ab	ab	ab	aa	aa	bb	ab	ab	ab	ab	aa	bb	bb	ab	aa	ab	aa	ab	ab	bb	bb
1552	LG4236	Block34149	64.677	aa	bb	aa	ab	ab	bb	ab	aa	ab	ab	ab	bb	ab	ab	aa	bb	bb	aa	bb	ab	bb	ab	ab	ab	bb	ab	ab	ab	aa	aa	bb	ab	aa	ab	ab	aa	bb	bb	ab	aa	ab	aa	ab	ab	bb	bb
1553	LG4236	Block34228	64.936	aa	bb	aa	ab	ab	bb	ab	aa	ab	ab	ab	bb	ab	ab	aa	bb	bb	aa	bb	ab	bb	ab	ab	ab	bb	ab	ab	ab	aa	aa	bb	ab	ab	ab	ab	aa	bb	bb	ab	aa	ab	aa	ab	ab	bb	bb
1554	LG4236	Block34135	64.936	aa	bb	aa	ab	ab	bb	ab	aa	ab	ab	ab	bb	ab	ab	aa	bb	bb	aa	bb	ab	bb	ab	ab	ab	bb	ab	ab	ab	aa	aa	bb	ab	ab	ab	ab	aa	bb	bb	ab	aa	ab	aa	ab	ab	bb	bb
1555	LG4236	Block34240	64.936	aa	bb	aa	ab	ab	bb	ab	aa	ab	ab	ab	bb	ab	ab	aa	bb	bb	aa	bb	ab	bb	ab	ab	ab	bb	ab	ab	ab	aa	aa	bb	ab	ab	ab	ab	aa	bb	bb	ab	aa	ab	aa	ab	ab	bb	bb
1556	LG4236	Block34229	65.195	aa	bb	aa	ab	ab	bb	ab	aa	ab	ab	ab	bb	ab	ab	aa	bb	bb	aa	bb	ab	bb	ab	ab	ab	bb	ab	ab	ab	aa	aa	bb	ab	ab	ab	ab	aa	bb	bb	ab	aa	ab	aa	ab	ab	bb	bb
1557	LG4236	Block34230	65.454	aa	bb	aa	ab	ab	bb	ab	aa	ab	ab	ab	bb	ab	ab	aa	bb	bb	aa	bb	ab	bb	ab	ab	ab	bb	ab	ab	ab	aa	aa	bb	ab	ab	ab	ab	aa	bb	bb	ab	aa	ab	aa	ab	ab	bb	bb
1558	LG4236	Block34237	65.454	aa	bb	aa	ab	ab	bb	ab	aa	ab	ab	ab	bb	ab	ab	aa	bb	bb	aa	bb	ab	bb	ab	ab	ab	bb	ab	ab	ab	aa	aa	bb	ab	ab	ab	ab	aa	bb	bb	ab	aa	ab	aa	ab	ab	bb	bb
1559	LG4236	Block34220	65.454	aa	bb	aa	ab	ab	bb	ab	aa	ab	ab	ab	bb	ab	ab	aa	bb	bb	aa	bb	ab	bb	ab	ab	ab	bb	ab	ab	ab	aa	aa	bb	ab	ab	ab	ab	aa	bb	bb	ab	aa	ab	aa	ab	ab	bb	bb
1560	LG4236	Block34236	65.454	aa	bb	aa	ab	ab	bb	ab	aa	ab	ab	ab	bb	ab	ab	aa	bb	bb	aa	bb	ab	bb	ab	ab	ab	bb	ab	ab	ab	aa	aa	bb	ab	ab	ab	ab	aa	bb	bb	ab	aa	ab	aa	ab	ab	bb	bb
1561	LG4236	Block34256	65.972	aa	bb	aa	ab	ab	bb	ab	aa	ab	ab	ab	ab	ab	ab	aa	bb	bb	aa	bb	ab	bb	ab	ab	ab	bb	ab	ab	ab	aa	aa	bb	ab	ab	ab	ab	aa	bb	bb	ab	aa	ab	aa	ab	ab	bb	bb
1562	LG4236	Block34257	66.231	aa	bb	aa	ab	ab	bb	ab	aa	ab	ab	ab	ab	ab	ab	aa	bb	bb	aa	bb	ab	bb	ab	ab	ab	bb	ab	ab	ab	aa	aa	bb	ab	ab	ab	ab	aa	bb	bb	ab	aa	ab	aa	ab	ab	bb	bb
1563	LG4236	Block34258	66.491	aa	bb	aa	ab	ab	bb	ab	aa	ab	ab	ab	ab	ab	ab	aa	bb	bb	aa	bb	ab	bb	ab	ab	ab	bb	ab	ab	ab	aa	aa	bb	ab	ab	ab	ab	aa	bb	bb	ab	aa	ab	aa	ab	ab	bb	bb
1564	LG4236	Block34259	66.75	aa	bb	aa	ab	ab	bb	ab	aa	ab	ab	ab	ab	ab	ab	aa	bb	bb	aa	bb	ab	bb	ab	ab	ab	bb	ab	ab	ab	aa	aa	bb	ab	ab	ab	ab	aa	bb	bb	ab	aa	ab	aa	ab	ab	bb	bb
1565	LG4236	Block34260	67.009	aa	bb	aa	ab	ab	bb	ab	aa	ab	ab	ab	ab	ab	ab	aa	bb	bb	aa	bb	ab	bb	ab	ab	ab	bb	ab	ab	ab	aa	aa	bb	ab	ab	ab	ab	aa	bb	bb	ab	aa	ab	aa	ab	ab	bb	bb
1566	LG4236	Block34261	67.268	aa	bb	aa	ab	ab	bb	ab	aa	ab	ab	ab	ab	ab	ab	aa	bb	bb	aa	bb	ab	ab	ab	ab	ab	bb	ab	ab	ab	aa	aa	bb	ab	ab	ab	ab	aa	bb	bb	ab	aa	ab	aa	ab	ab	bb	bb
1567	LG4236	Block34262	67.527	aa	bb	aa	ab	ab	bb	ab	aa	ab	ab	ab	ab	ab	ab	aa	bb	bb	aa	bb	ab	ab	ab	ab	ab	bb	ab	ab	ab	aa	aa	bb	ab	ab	ab	ab	ab	bb	bb	ab	aa	ab	aa	ab	ab	bb	bb
1568	LG4236	Block34264	67.786	aa	bb	aa	ab	ab	bb	ab	aa	ab	ab	ab	ab	ab	ab	aa	bb	bb	aa	bb	ab	ab	ab	ab	ab	bb	ab	ab	ab	aa	aa	bb	ab	ab	ab	ab	ab	bb	bb	ab	aa	ab	aa	ab	ab	bb	bb
1569	LG4236	Block34274	68.045	aa	bb	aa	ab	ab	bb	ab	aa	ab	ab	ab	ab	ab	ab	aa	bb	bb	aa	bb	ab	ab	ab	ab	ab	bb	ab	ab	ab	aa	aa	bb	ab	ab	ab	ab	ab	bb	bb	ab	aa	ab	aa	ab	ab	bb	bb
1570	LG4236	Block34273	68.045	aa	bb	aa	ab	ab	bb	ab	aa	ab	ab	ab	ab	ab	ab	aa	bb	bb	aa	bb	ab	ab	ab	ab	ab	bb	ab	ab	ab	aa	aa	bb	ab	ab	ab	ab	ab	bb	bb	ab	aa	ab	aa	ab	ab	bb	bb
1571	LG4236	Block34275	68.304	aa	bb	aa	ab	ab	bb	ab	aa	ab	ab	ab	ab	ab	ab	aa	bb	bb	aa	bb	ab	ab	ab	ab	ab	bb	ab	ab	ab	aa	aa	bb	ab	ab	ab	ab	ab	bb	bb	ab	aa	ab	aa	ab	ab	bb	bb
1572	LG4236	Block34287	68.822	aa	bb	aa	ab	ab	bb	ab	aa	ab	ab	ab	ab	ab	ab	aa	bb	bb	aa	bb	ab	ab	ab	ab	ab	bb	ab	ab	ab	aa	aa	bb	ab	ab	ab	ab	ab	bb	bb	ab	aa	ab	aa	ab	ab	bb	bb
1573	LG4236	Block34285	68.822	aa	bb	aa	ab	ab	bb	ab	aa	ab	ab	ab	ab	ab	ab	aa	bb	bb	aa	bb	ab	ab	ab	ab	ab	bb	ab	ab	ab	aa	aa	bb	ab	ab	ab	ab	ab	bb	bb	ab	aa	ab	aa	ab	ab	bb	bb
1574	LG4236	Block34290	68.822	aa	bb	aa	ab	aa	bb	ab	aa	ab	ab	ab	ab	ab	ab	aa	bb	bb	aa	bb	ab	ab	ab	ab	ab	bb	ab	ab	ab	aa	aa	bb	ab	ab	ab	aa	ab	bb	bb	ab	aa	ab	aa	ab	ab	bb	bb
1575	LG4236	Block34388	69.34	aa	bb	aa	ab	ab	bb	ab	aa	ab	ab	ab	ab	ab	ab	aa	bb	bb	aa	bb	ab	ab	ab	ab	ab	bb	ab	ab	ab	aa	aa	bb	ab	ab	ab	ab	ab	bb	bb	ab	aa	ab	aa	ab	ab	bb	bb
1576	LG4236	Block34387	69.34	aa	bb	aa	ab	ab	bb	ab	aa	ab	ab	ab	ab	ab	ab	aa	bb	bb	aa	bb	aa	ab	ab	ab	ab	bb	ab	ab	ab	aa	aa	bb	ab	ab	ab	ab	ab	bb	bb	ab	aa	ab	aa	ab	ab	bb	bb
1577	LG4236	Block34395	69.599	aa	bb	aa	ab	ab	bb	ab	aa	ab	ab	ab	ab	ab	ab	aa	bb	bb	aa	bb	ab	ab	ab	ab	ab	bb	ab	ab	ab	aa	aa	bb	ab	ab	ab	ab	ab	bb	bb	ab	aa	ab	aa	ab	ab	bb	bb
1578	LG4236	Block34390	69.599	aa	bb	aa	ab	ab	bb	ab	aa	ab	ab	ab	ab	ab	ab	aa	bb	bb	aa	bb	ab	ab	ab	ab	ab	bb	ab	ab	ab	aa	aa	bb	aa	ab	ab	ab	ab	bb	bb	ab	aa	ab	aa	ab	ab	bb	bb
1579	LG4236	Block34397	70.118	aa	bb	aa	ab	ab	bb	ab	aa	ab	ab	ab	ab	ab	ab	aa	bb	bb	aa	bb	ab	ab	ab	ab	ab	bb	ab	ab	ab	aa	aa	bb	ab	ab	ab	ab	ab	bb	bb	ab	aa	ab	aa	ab	ab	bb	bb
1580	LG4236	Block34399	70.118	aa	bb	aa	ab	ab	bb	ab	aa	ab	ab	ab	ab	ab	ab	aa	bb	bb	aa	bb	ab	ab	ab	ab	ab	bb	ab	ab	ab	aa	aa	bb	ab	ab	ab	ab	ab	bb	bb	ab	aa	ab	aa	ab	ab	bb	bb
1581	LG4236	Block34418	70.118	aa	bb	aa	ab	ab	bb	ab	aa	ab	ab	ab	ab	ab	ab	aa	bb	bb	aa	bb	ab	ab	ab	ab	ab	bb	ab	ab	ab	aa	aa	bb	ab	ab	ab	ab	ab	bb	bb	ab	aa	ab	aa	ab	ab	bb	bb
1582	LG4236	Block34408	70.118	aa	bb	aa	ab	aa	bb	ab	aa	ab	ab	ab	ab	ab	ab	aa	bb	bb	aa	bb	ab	ab	ab	ab	ab	bb	ab	ab	ab	aa	aa	bb	ab	ab	ab	ab	ab	bb	bb	ab	aa	ab	aa	ab	ab	bb	bb
1583	LG4236	Block34410	70.118	aa	bb	aa	ab	ab	bb	ab	aa	ab	ab	ab	ab	ab	ab	aa	bb	bb	aa	bb	ab	ab	ab	ab	ab	bb	ab	ab	ab	aa	aa	bb	ab	ab	ab	ab	ab	bb	bb	ab	aa	ab	aa	ab	ab	bb	bb
1584	LG4236	Block34401	70.118	aa	bb	aa	ab	ab	bb	ab	aa	ab	ab	ab	ab	ab	ab	aa	bb	bb	aa	bb	ab	ab	ab	ab	ab	bb	ab	ab	ab	aa	aa	bb	ab	ab	ab	ab	ab	bb	bb	ab	aa	ab	aa	ab	ab	bb	bb
1585	LG4236	Block34430	70.377	aa	bb	aa	ab	ab	bb	ab	aa	ab	ab	ab	ab	ab	ab	aa	bb	bb	aa	bb	ab	ab	ab	ab	ab	bb	ab	ab	ab	aa	aa	bb	ab	ab	ab	ab	ab	bb	bb	ab	aa	ab	aa	ab	ab	bb	bb
1586	LG4236	Block34758	70.377	aa	bb	aa	ab	ab	bb	ab	aa	ab	ab	ab	ab	ab	ab	aa	bb	bb	aa	bb	ab	ab	ab	ab	ab	bb	ab	ab	ab	aa	aa	bb	ab	aa	ab	ab	ab	bb	bb	ab	aa	ab	aa	ab	ab	bb	bb
1587	LG4236	Block34803	70.377	aa	bb	aa	ab	ab	bb	ab	aa	ab	aa	ab	aa	ab	ab	aa	bb	bb	aa	bb	ab	ab	ab	ab	ab	bb	ab	ab	ab	aa	aa	bb	ab	ab	ab	ab	ab	bb	bb	ab	aa	ab	aa	ab	ab	bb	bb
1588	LG4236	Block34760	70.377	aa	bb	aa	ab	ab	bb	ab	aa	ab	ab	ab	ab	ab	ab	aa	bb	bb	aa	bb	ab	ab	ab	ab	ab	bb	ab	ab	ab	aa	aa	bb	ab	aa	ab	ab	ab	bb	bb	ab	aa	ab	aa	ab	ab	bb	bb
1589	LG4236	Block34587	70.377	aa	bb	aa	ab	ab	bb	ab	aa	ab	aa	ab	ab	ab	aa	aa	bb	bb	aa	bb	ab	ab	ab	ab	ab	bb	ab	aa	aa	aa	aa	bb	ab	ab	ab	ab	ab	bb	bb	ab	aa	ab	aa	ab	ab	bb	bb
1590	LG4236	Block34497	70.377	aa	bb	aa	ab	ab	bb	ab	aa	ab	ab	ab	ab	ab	ab	aa	bb	bb	aa	bb	ab	ab	ab	ab	ab	bb	ab	ab	ab	aa	aa	bb	aa	ab	ab	ab	ab	bb	bb	ab	aa	ab	aa	ab	ab	bb	bb
1591	LG4236	Block34444	70.377	aa	bb	aa	ab	ab	bb	ab	aa	ab	ab	ab	ab	ab	ab	aa	bb	bb	aa	bb	ab	ab	ab	ab	ab	bb	ab	ab	ab	aa	aa	bb	ab	ab	ab	ab	ab	bb	bb	ab	aa	ab	aa	ab	ab	bb	bb
1592	LG4236	Block34886	70.377	aa	bb	aa	ab	ab	bb	ab	aa	ab	ab	ab	ab	ab	ab	aa	bb	bb	aa	bb	ab	ab	ab	ab	ab	bb	ab	ab	ab	aa	aa	bb	ab	ab	ab	ab	ab	bb	bb	ab	aa	ab	aa	ab	ab	bb	bb
1593	LG4236	Block34572	70.377	aa	bb	aa	ab	ab	bb	ab	aa	ab	ab	ab	ab	ab	ab	aa	bb	bb	aa	bb	ab	ab	ab	ab	ab	bb	ab	ab	ab	aa	aa	bb	ab	ab	ab	ab	ab	bb	bb	ab	aa	ab	aa	ab	ab	bb	bb
1594	LG4236	Block34429	70.377	aa	bb	aa	ab	ab	bb	ab	aa	ab	ab	ab	ab	ab	ab	aa	bb	bb	aa	bb	ab	ab	ab	ab	ab	bb	ab	ab	ab	aa	aa	bb	ab	ab	ab	ab	ab	bb	bb	ab	aa	ab	aa	ab	ab	bb	bb
1595	LG4236	Block34887	70.377	aa	bb	aa	ab	ab	bb	ab	aa	ab	ab	ab	ab	ab	ab	aa	bb	bb	aa	bb	ab	ab	ab	ab	ab	bb	ab	ab	ab	aa	aa	bb	ab	ab	ab	ab	ab	bb	bb	ab	aa	ab	aa	ab	ab	bb	bb
1596	LG4236	Block34443	70.377	aa	bb	aa	ab	ab	bb	ab	aa	ab	ab	ab	ab	ab	ab	aa	bb	bb	aa	bb	ab	ab	ab	ab	ab	bb	ab	ab	ab	aa	aa	bb	ab	ab	ab	ab	ab	bb	bb	ab	aa	ab	aa	ab	ab	bb	bb
1597	LG4236	Block34762	70.377	aa	bb	aa	ab	ab	bb	ab	aa	ab	ab	ab	ab	ab	ab	aa	bb	bb	aa	bb	ab	ab	ab	ab	ab	bb	ab	ab	ab	aa	aa	bb	ab	ab	ab	ab	ab	bb	bb	ab	aa	ab	aa	ab	ab	bb	bb
1598	LG4236	Block34823	71.154	aa	bb	aa	ab	ab	bb	ab	aa	ab	ab	ab	ab	ab	ab	aa	bb	bb	aa	bb	ab	ab	ab	ab	ab	bb	ab	aa	ab	aa	aa	bb	ab	ab	ab	ab	aa	bb	bb	ab	aa	ab	aa	ab	ab	bb	bb
1599	LG4236	Block34474	71.413	aa	bb	aa	ab	ab	bb	ab	aa	ab	ab	ab	ab	ab	ab	aa	bb	bb	aa	bb	ab	ab	ab	ab	ab	bb	ab	ab	ab	aa	aa	bb	aa	ab	ab	ab	ab	bb	bb	ab	aa	ab	aa	ab	ab	bb	bb
1600	LG4236	Block34475	71.413	aa	bb	aa	ab	ab	bb	ab	aa	ab	ab	ab	ab	ab	ab	aa	bb	bb	aa	bb	ab	ab	ab	ab	ab	bb	ab	ab	ab	aa	aa	bb	aa	ab	ab	ab	ab	bb	bb	ab	aa	ab	aa	ab	ab	bb	bb
1601	LG4236	Block34471	71.931	aa	bb	aa	ab	ab	bb	ab	aa	ab	ab	ab	ab	ab	ab	aa	bb	bb	aa	bb	ab	ab	ab	ab	ab	bb	ab	ab	ab	aa	aa	bb	ab	ab	ab	ab	ab	bb	bb	ab	aa	ab	aa	ab	ab	bb	bb
1602	LG4236	Block34434	72.708	aa	bb	aa	ab	ab	bb	ab	aa	ab	ab	ab	ab	ab	ab	aa	bb	bb	aa	bb	ab	ab	ab	ab	ab	bb	ab	ab	ab	aa	aa	bb	ab	ab	ab	ab	ab	bb	bb	ab	aa	ab	aa	ab	ab	bb	bb
1603	LG4236	Block34435	72.708	aa	bb	aa	ab	ab	bb	ab	aa	ab	ab	ab	ab	ab	ab	aa	bb	bb	aa	bb	ab	ab	ab	ab	ab	bb	ab	ab	ab	aa	aa	bb	ab	ab	ab	ab	ab	bb	bb	ab	aa	ab	aa	ab	ab	bb	bb
1604	LG4236	Block34436	72.708	aa	bb	aa	ab	ab	bb	ab	aa	ab	ab	ab	ab	ab	ab	aa	bb	bb	aa	bb	ab	ab	ab	ab	ab	bb	ab	ab	ab	aa	aa	bb	ab	ab	ab	ab	ab	bb	bb	ab	aa	ab	aa	ab	ab	bb	bb
1605	LG4236	Block34427	73.227	aa	bb	aa	ab	ab	bb	ab	aa	ab	ab	ab	ab	ab	ab	aa	bb	bb	aa	bb	ab	ab	ab	ab	ab	bb	ab	ab	ab	aa	aa	bb	ab	ab	ab	ab	ab	bb	bb	ab	aa	ab	aa	ab	ab	bb	bb
1606	LG4236	Block34439	73.227	aa	bb	aa	ab	ab	bb	ab	aa	ab	ab	ab	ab	ab	ab	aa	bb	bb	aa	bb	ab	ab	ab	ab	ab	bb	ab	ab	ab	aa	aa	bb	ab	ab	ab	ab	ab	bb	bb	ab	aa	ab	aa	ab	ab	bb	bb
1607	LG4236	Block34440	73.486	aa	bb	aa	ab	ab	bb	ab	aa	ab	ab	ab	ab	ab	ab	aa	bb	bb	aa	bb	ab	ab	ab	ab	ab	bb	ab	ab	ab	aa	aa	bb	ab	ab	ab	ab	ab	bb	bb	ab	aa	ab	aa	ab	ab	bb	bb
1608	LG4236	Block34441	73.745	aa	bb	aa	ab	ab	bb	ab	aa	ab	ab	ab	ab	ab	ab	aa	bb	bb	aa	bb	ab	ab	ab	ab	ab	bb	ab	ab	ab	aa	aa	bb	ab	ab	ab	ab	ab	bb	bb	ab	aa	ab	aa	ab	ab	bb	bb
1609	LG4236	Block34422	73.745	aa	bb	aa	ab	ab	bb	ab	aa	ab	ab	ab	ab	ab	ab	aa	bb	bb	aa	bb	ab	ab	ab	ab	aa	bb	ab	ab	ab	aa	aa	bb	ab	ab	ab	ab	ab	bb	bb	ab	aa	ab	aa	ab	ab	bb	bb
1610	LG4236	Block34888	74.263	aa	bb	aa	ab	ab	bb	ab	aa	ab	ab	ab	ab	ab	aa	aa	bb	bb	aa	bb	ab	ab	ab	ab	ab	bb	ab	ab	ab	aa	aa	bb	ab	ab	ab	ab	ab	bb	bb	ab	aa	ab	aa	ab	ab	bb	bb
1611	LG4236	Block34889	74.522	aa	bb	aa	ab	ab	bb	ab	aa	ab	ab	ab	ab	ab	aa	aa	bb	bb	aa	bb	ab	ab	ab	ab	ab	bb	ab	ab	ab	aa	aa	bb	ab	ab	ab	ab	ab	bb	bb	ab	aa	ab	aa	ab	ab	bb	bb
1612	LG4236	Block34890	74.781	aa	bb	aa	ab	ab	bb	ab	aa	ab	ab	ab	ab	ab	aa	aa	bb	bb	aa	bb	ab	ab	ab	ab	ab	bb	ab	ab	ab	aa	aa	bb	ab	ab	ab	ab	ab	bb	bb	ab	aa	ab	aa	ab	ab	bb	bb
1613	LG4236	Block34891	75.04	aa	bb	aa	ab	ab	bb	ab	aa	ab	ab	ab	ab	ab	aa	aa	bb	bb	aa	bb	ab	ab	ab	ab	ab	bb	ab	ab	ab	aa	aa	bb	ab	ab	ab	ab	ab	bb	bb	ab	aa	ab	aa	ab	ab	bb	bb
1614	LG4236	Block34892	75.299	aa	bb	aa	ab	ab	bb	ab	aa	ab	ab	ab	ab	ab	aa	aa	bb	bb	aa	bb	ab	ab	ab	ab	ab	bb	ab	ab	ab	aa	aa	bb	ab	ab	ab	ab	ab	bb	bb	ab	aa	ab	aa	ab	ab	bb	bb
1615	LG4236	Block34894	75.817	aa	bb	aa	ab	ab	bb	ab	aa	ab	ab	ab	ab	ab	aa	aa	bb	bb	aa	bb	ab	ab	ab	ab	ab	bb	ab	ab	ab	aa	aa	bb	ab	ab	ab	ab	ab	bb	bb	ab	aa	ab	aa	ab	ab	bb	bb
1616	LG4236	Block34895	76.076	aa	bb	aa	ab	ab	bb	ab	aa	ab	ab	ab	ab	ab	aa	aa	bb	bb	aa	bb	ab	ab	ab	ab	ab	bb	ab	ab	ab	aa	aa	bb	ab	ab	ab	ab	ab	bb	bb	ab	aa	ab	aa	ab	ab	bb	bb
1617	LG4236	Block34897	76.594	aa	bb	aa	ab	ab	bb	ab	aa	ab	ab	ab	ab	ab	aa	aa	bb	bb	aa	bb	ab	ab	ab	ab	ab	bb	ab	ab	ab	aa	aa	bb	ab	ab	ab	ab	ab	bb	bb	ab	aa	ab	aa	ab	ab	bb	bb
1618	LG4236	Block34898	76.854	aa	bb	aa	ab	ab	bb	ab	aa	ab	ab	ab	ab	ab	aa	aa	bb	bb	aa	bb	ab	ab	ab	ab	ab	bb	ab	ab	ab	aa	aa	bb	ab	ab	ab	ab	ab	bb	bb	ab	aa	ab	aa	ab	ab	bb	bb
1619	LG4236	Block34899	77.113	aa	bb	aa	ab	ab	bb	ab	aa	ab	ab	ab	ab	ab	aa	aa	bb	bb	aa	bb	ab	ab	ab	ab	ab	bb	ab	ab	ab	aa	aa	bb	ab	ab	ab	ab	ab	bb	bb	ab	aa	ab	aa	ab	ab	bb	bb
1620	LG4236	Block34903	77.631	aa	bb	aa	ab	ab	bb	ab	aa	ab	ab	ab	ab	ab	aa	aa	bb	bb	aa	bb	ab	ab	ab	ab	ab	bb	ab	ab	ab	aa	aa	bb	ab	ab	ab	ab	ab	ab	bb	ab	aa	ab	aa	ab	ab	bb	bb
1621	LG4236	Block34904	77.631	aa	bb	aa	ab	ab	bb	ab	aa	ab	ab	ab	ab	ab	aa	aa	bb	bb	aa	bb	ab	ab	ab	ab	ab	bb	ab	ab	ab	aa	aa	bb	ab	ab	ab	ab	ab	ab	bb	ab	aa	ab	aa	ab	ab	bb	bb
1622	LG4236	Block34902	77.89	aa	bb	aa	ab	ab	bb	ab	aa	ab	ab	ab	ab	ab	aa	aa	bb	bb	aa	bb	ab	ab	ab	ab	ab	bb	ab	ab	ab	aa	aa	bb	ab	ab	ab	ab	ab	ab	bb	ab	aa	ab	aa	ab	ab	bb	bb
1623	LG4236	Block34900	78.408	aa	bb	aa	ab	ab	bb	ab	aa	ab	ab	ab	ab	ab	aa	aa	bb	bb	aa	bb	ab	ab	ab	ab	ab	bb	ab	ab	ab	aa	aa	bb	ab	ab	ab	ab	ab	ab	bb	ab	aa	ab	aa	ab	ab	bb	bb
1624	LG4236	Block34999	79.185	aa	bb	aa	ab	ab	bb	ab	aa	ab	ab	ab	ab	ab	aa	aa	bb	bb	aa	bb	ab	ab	aa	ab	ab	bb	ab	ab	ab	aa	aa	bb	ab	ab	ab	ab	ab	aa	bb	ab	aa	ab	aa	ab	ab	bb	bb
1625	LG4236	Block34949	79.444	aa	bb	aa	ab	ab	bb	ab	aa	ab	ab	ab	ab	ab	aa	aa	bb	bb	aa	bb	ab	ab	aa	ab	ab	bb	ab	ab	ab	aa	aa	bb	ab	ab	ab	ab	ab	ab	bb	ab	aa	ab	aa	ab	ab	bb	bb
1626	LG4236	Block35084	79.444	aa	bb	aa	ab	ab	bb	ab	aa	ab	ab	ab	ab	ab	aa	aa	bb	bb	aa	bb	ab	ab	aa	ab	ab	bb	ab	ab	ab	aa	aa	bb	ab	ab	ab	ab	ab	ab	bb	ab	aa	ab	aa	ab	ab	bb	bb
1627	LG4236	Block35082	79.444	aa	bb	aa	ab	ab	bb	ab	aa	ab	ab	ab	ab	ab	aa	aa	bb	bb	aa	bb	ab	ab	aa	ab	ab	bb	ab	ab	ab	aa	aa	bb	ab	ab	ab	ab	ab	ab	bb	ab	aa	ab	aa	ab	ab	bb	bb
1628	LG4236	Block35083	79.444	aa	bb	aa	ab	ab	bb	ab	aa	ab	ab	ab	ab	ab	aa	aa	bb	bb	aa	bb	ab	ab	aa	ab	ab	bb	ab	ab	ab	aa	aa	bb	ab	ab	ab	ab	ab	ab	bb	ab	aa	ab	aa	ab	ab	bb	bb
1629	LG4236	Block34952	79.444	aa	bb	aa	ab	ab	bb	ab	aa	ab	aa	aa	ab	ab	aa	aa	bb	bb	aa	bb	ab	ab	ab	ab	ab	bb	ab	ab	aa	aa	aa	bb	ab	ab	ab	ab	ab	bb	bb	ab	aa	ab	aa	ab	ab	bb	bb
1630	LG4236	Block35037	79.703	aa	bb	aa	ab	aa	bb	ab	aa	ab	ab	ab	ab	ab	aa	aa	bb	bb	aa	bb	ab	ab	aa	ab	ab	bb	ab	ab	ab	aa	aa	bb	ab	ab	ab	ab	ab	ab	bb	ab	aa	ab	aa	ab	aa	bb	bb
1631	LG4236	Block34928	79.962	aa	bb	aa	ab	ab	bb	ab	aa	ab	ab	ab	bb	ab	ab	aa	bb	bb	aa	bb	ab	bb	ab	ab	ab	bb	ab	ab	ab	aa	aa	bb	ab	ab	ab	ab	aa	bb	bb	ab	aa	ab	aa	ab	ab	bb	bb
1632	LG4236	Block34932	80.222	aa	bb	aa	ab	ab	bb	ab	aa	ab	ab	ab	bb	ab	ab	aa	bb	bb	aa	bb	ab	bb	ab	ab	ab	bb	ab	ab	ab	aa	aa	bb	ab	ab	ab	ab	aa	bb	bb	ab	aa	ab	aa	ab	ab	bb	bb
1633	LG4236	Block35086	80.74	aa	bb	aa	ab	ab	bb	ab	aa	ab	ab	ab	ab	ab	aa	aa	bb	bb	aa	bb	ab	ab	aa	ab	ab	bb	ab	ab	ab	aa	aa	bb	ab	ab	ab	ab	ab	ab	bb	ab	aa	ab	aa	ab	ab	bb	bb
1634	LG4236	Block35089	80.999	aa	bb	aa	ab	ab	bb	aa	aa	ab	ab	ab	ab	ab	aa	aa	bb	bb	aa	bb	ab	ab	aa	ab	ab	bb	ab	ab	ab	aa	aa	bb	ab	ab	ab	ab	ab	ab	bb	ab	aa	ab	aa	ab	ab	bb	bb
1635	LG4236	Block35221	81.517	aa	bb	aa	ab	ab	bb	ab	aa	ab	ab	ab	ab	ab	aa	aa	bb	bb	aa	bb	ab	ab	aa	ab	ab	bb	ab	ab	ab	aa	aa	bb	ab	ab	ab	ab	ab	ab	bb	ab	aa	ab	aa	ab	ab	bb	bb
1636	LG4236	Block35182	81.776	aa	bb	aa	ab	ab	bb	ab	aa	ab	ab	ab	ab	ab	aa	aa	bb	bb	aa	bb	ab	ab	aa	ab	ab	bb	ab	ab	ab	aa	aa	bb	ab	ab	ab	ab	ab	ab	bb	ab	aa	ab	aa	ab	ab	bb	bb
1637	LG4236	Block35384	81.776	aa	bb	aa	ab	ab	bb	ab	aa	ab	ab	ab	aa	ab	aa	aa	bb	bb	aa	bb	aa	ab	aa	ab	ab	bb	ab	ab	ab	aa	aa	bb	ab	ab	ab	ab	ab	ab	bb	ab	aa	ab	aa	ab	ab	bb	bb
1638	LG4236	Block35352	82.035	aa	bb	aa	ab	ab	bb	ab	aa	ab	ab	ab	ab	ab	aa	aa	bb	bb	aa	bb	ab	ab	aa	ab	ab	bb	ab	ab	ab	aa	aa	bb	ab	ab	ab	ab	ab	ab	bb	ab	aa	ab	aa	ab	ab	bb	bb
1639	LG4236	Block35180	82.035	aa	bb	aa	ab	ab	bb	ab	aa	ab	ab	ab	ab	ab	aa	aa	bb	bb	aa	bb	ab	aa	aa	ab	ab	bb	ab	ab	ab	aa	aa	bb	ab	ab	ab	ab	ab	ab	bb	ab	aa	ab	aa	ab	ab	bb	bb
1640	LG4236	Block35263	82.035	aa	bb	aa	ab	ab	bb	ab	aa	ab	ab	ab	ab	ab	aa	aa	bb	bb	aa	bb	ab	ab	aa	ab	ab	bb	ab	ab	ab	aa	aa	bb	ab	ab	ab	ab	ab	ab	bb	ab	aa	ab	aa	ab	ab	bb	bb
1641	LG4236	Block35287	82.294	aa	bb	aa	ab	ab	bb	ab	aa	ab	ab	ab	ab	ab	aa	aa	bb	bb	aa	bb	ab	ab	aa	ab	ab	bb	ab	ab	ab	aa	aa	bb	ab	ab	ab	ab	ab	ab	bb	ab	aa	ab	aa	ab	ab	bb	bb
1642	LG4236	Block35184	82.294	aa	bb	aa	ab	ab	bb	ab	aa	ab	ab	ab	ab	ab	aa	aa	bb	bb	aa	bb	ab	ab	aa	ab	ab	bb	ab	ab	ab	aa	aa	bb	ab	ab	ab	ab	ab	ab	bb	ab	aa	ab	aa	ab	ab	bb	bb
1643	LG4236	Block35507	82.553	aa	bb	aa	ab	ab	bb	ab	aa	ab	ab	ab	ab	ab	aa	aa	bb	bb	aa	bb	ab	ab	aa	ab	ab	bb	ab	ab	ab	aa	aa	bb	ab	ab	ab	ab	ab	ab	bb	ab	aa	ab	aa	ab	ab	bb	bb
1644	LG4236	Block35543	82.812	aa	bb	aa	ab	ab	bb	ab	aa	ab	ab	ab	ab	ab	aa	aa	bb	bb	aa	bb	ab	ab	aa	ab	ab	bb	ab	ab	ab	aa	aa	bb	ab	ab	ab	ab	ab	ab	bb	ab	aa	ab	aa	ab	ab	bb	bb
1645	LG4236	Block35658	82.812	aa	bb	aa	ab	ab	bb	ab	aa	ab	ab	ab	ab	ab	aa	aa	bb	bb	aa	bb	ab	ab	aa	ab	ab	bb	ab	ab	ab	aa	aa	bb	ab	ab	ab	ab	ab	ab	bb	ab	aa	ab	aa	ab	ab	bb	bb
1646	LG4236	Block35260	83.33	aa	bb	aa	ab	ab	bb	ab	aa	ab	ab	ab	ab	ab	aa	aa	bb	bb	aa	bb	ab	ab	aa	ab	ab	bb	ab	ab	ab	aa	aa	bb	ab	ab	ab	ab	ab	ab	bb	ab	aa	ab	aa	ab	ab	bb	bb
1647	LG4236	Block35510	83.59	aa	bb	aa	ab	ab	bb	ab	aa	ab	ab	ab	ab	ab	aa	aa	bb	bb	aa	bb	ab	ab	aa	ab	ab	bb	ab	ab	ab	aa	aa	bb	ab	ab	ab	ab	ab	ab	bb	ab	aa	ab	aa	ab	ab	bb	bb
1648	LG4236	Block35661	83.59	aa	bb	aa	aa	ab	bb	ab	aa	ab	ab	ab	ab	ab	aa	aa	bb	bb	aa	bb	ab	ab	aa	ab	ab	bb	ab	ab	ab	aa	aa	bb	ab	ab	ab	ab	ab	ab	bb	ab	aa	ab	aa	ab	ab	bb	bb
1649	LG4236	Block35843	84.108	aa	bb	aa	ab	ab	bb	ab	aa	ab	ab	ab	ab	ab	aa	aa	bb	bb	aa	bb	ab	ab	aa	ab	ab	bb	ab	ab	ab	aa	aa	bb	ab	ab	ab	ab	ab	ab	bb	ab	aa	ab	aa	ab	ab	bb	bb
1650	LG4236	Block35798	84.108	aa	bb	aa	ab	ab	bb	ab	aa	ab	ab	ab	ab	ab	aa	aa	bb	bb	aa	bb	ab	ab	aa	ab	ab	bb	ab	ab	ab	aa	aa	bb	ab	ab	ab	ab	ab	ab	bb	ab	aa	ab	aa	ab	ab	bb	bb
1651	LG4236	Block35783	84.108	aa	bb	aa	ab	ab	bb	ab	aa	ab	ab	ab	ab	ab	aa	aa	bb	bb	aa	bb	ab	ab	aa	ab	ab	bb	ab	ab	ab	aa	aa	bb	ab	ab	ab	ab	ab	ab	bb	ab	aa	ab	aa	ab	ab	bb	bb
1652	LG4236	Block35784	84.108	aa	bb	aa	ab	ab	bb	ab	aa	ab	ab	ab	ab	ab	aa	aa	bb	bb	aa	bb	ab	ab	aa	ab	ab	bb	ab	ab	ab	aa	aa	bb	ab	ab	ab	ab	ab	ab	bb	ab	aa	ab	aa	ab	ab	bb	bb
1653	LG4236	Block35771	84.108	aa	bb	aa	aa	ab	bb	ab	aa	ab	ab	ab	ab	ab	aa	aa	bb	bb	aa	bb	ab	ab	aa	aa	ab	bb	ab	ab	ab	aa	aa	bb	ab	ab	ab	ab	ab	ab	bb	ab	aa	ab	aa	ab	ab	bb	bb
1654	LG4236	Block35848	84.367	aa	bb	aa	ab	ab	bb	ab	aa	ab	ab	ab	ab	ab	aa	aa	bb	bb	aa	bb	ab	ab	aa	ab	ab	bb	ab	ab	ab	aa	aa	bb	ab	ab	ab	ab	ab	ab	bb	ab	aa	ab	aa	ab	ab	bb	bb
1655	LG4236	Block35870	84.367	aa	bb	aa	ab	ab	bb	ab	aa	ab	ab	ab	ab	ab	aa	aa	bb	bb	aa	bb	ab	ab	aa	ab	ab	bb	ab	ab	ab	aa	aa	bb	ab	ab	ab	ab	ab	ab	bb	ab	aa	ab	aa	ab	ab	bb	bb
1656	LG4236	Block35845	84.367	aa	bb	aa	ab	ab	bb	ab	aa	ab	ab	ab	ab	ab	aa	aa	bb	bb	aa	bb	ab	ab	aa	ab	ab	bb	ab	ab	ab	aa	aa	bb	ab	ab	ab	ab	ab	ab	bb	ab	aa	ab	aa	ab	ab	bb	bb
1657	LG4236	Block35866	84.626	aa	bb	aa	ab	ab	bb	ab	aa	ab	ab	ab	ab	ab	aa	aa	bb	bb	aa	bb	ab	ab	aa	ab	ab	bb	ab	ab	ab	aa	aa	bb	ab	ab	ab	ab	ab	aa	bb	ab	aa	ab	aa	ab	ab	bb	bb
1658	LG4236	Block35868	84.885	aa	bb	aa	ab	ab	bb	ab	aa	ab	ab	ab	ab	ab	aa	aa	bb	bb	aa	bb	ab	ab	aa	ab	ab	bb	ab	ab	ab	aa	aa	bb	ab	ab	ab	ab	ab	aa	bb	ab	aa	ab	aa	ab	ab	bb	bb
1659	LG4236	Block35975	85.403	aa	bb	aa	ab	ab	bb	ab	aa	ab	ab	ab	ab	ab	aa	aa	bb	bb	aa	bb	ab	ab	aa	ab	ab	bb	ab	ab	ab	aa	aa	bb	ab	ab	ab	ab	ab	ab	bb	ab	aa	ab	aa	ab	aa	bb	bb
1660	LG4236	Block35969	85.662	aa	bb	aa	ab	ab	bb	ab	aa	ab	ab	ab	ab	ab	aa	aa	bb	bb	aa	bb	ab	ab	aa	ab	ab	bb	ab	ab	ab	aa	aa	bb	ab	ab	ab	ab	ab	ab	bb	ab	aa	ab	aa	ab	ab	bb	bb
1661	LG4236	Block35965	85.662	aa	bb	aa	ab	ab	bb	ab	aa	ab	ab	ab	ab	ab	aa	aa	bb	bb	aa	bb	ab	ab	aa	ab	ab	bb	ab	ab	ab	aa	aa	bb	ab	ab	ab	ab	ab	ab	bb	ab	aa	ab	aa	ab	ab	bb	bb
1662	LG4236	Block35979	85.662	aa	bb	aa	ab	ab	bb	ab	aa	ab	ab	ab	ab	ab	aa	aa	bb	bb	aa	bb	ab	ab	aa	ab	ab	bb	ab	ab	ab	aa	aa	bb	ab	ab	ab	ab	ab	ab	bb	ab	aa	ab	aa	ab	ab	bb	bb
1663	LG4236	Block35978	85.921	aa	bb	aa	ab	ab	bb	ab	aa	ab	ab	ab	ab	ab	aa	aa	bb	bb	aa	bb	ab	ab	aa	ab	ab	bb	ab	ab	ab	aa	aa	bb	ab	ab	ab	ab	ab	ab	bb	ab	aa	ab	aa	ab	ab	bb	bb
1664	LG4236	Block36009	89.971	aa	bb	aa	ab	ab	bb	ab	aa	ab	ab	ab	ab	aa	aa	aa	ab	bb	aa	bb	ab	ab	aa	ab	ab	bb	ab	aa	ab	aa	aa	bb	ab	ab	ab	ab	ab	aa	bb	ab	aa	ab	aa	ab	ab	bb	bb
1665	LG4236	Block36008	89.971	aa	bb	aa	ab	ab	bb	ab	aa	ab	ab	ab	ab	aa	aa	aa	ab	bb	aa	bb	ab	ab	aa	ab	ab	bb	ab	aa	ab	aa	aa	bb	ab	ab	ab	ab	ab	aa	bb	ab	aa	ab	aa	ab	ab	bb	bb
1666	LG4236	Block36007	89.971	aa	bb	aa	ab	ab	bb	ab	aa	ab	ab	ab	ab	aa	aa	aa	ab	bb	aa	bb	ab	ab	aa	ab	ab	bb	ab	aa	ab	aa	aa	bb	ab	aa	ab	ab	ab	aa	bb	ab	aa	ab	aa	ab	ab	bb	bb
1667	LG4236	Block35984	93.709	aa	bb	aa	ab	ab	bb	ab	aa	ab	ab	ab	ab	ab	aa	aa	ab	bb	aa	bb	ab	ab	aa	ab	ab	bb	ab	ab	ab	aa	aa	bb	ab	ab	ab	ab	ab	ab	bb	ab	aa	ab	aa	ab	ab	bb	bb
1668	LG4236	Block35982	93.968	aa	bb	aa	ab	ab	bb	ab	aa	ab	ab	ab	ab	ab	aa	aa	ab	bb	aa	bb	ab	ab	aa	ab	ab	bb	ab	ab	ab	aa	aa	bb	ab	ab	ab	ab	ab	ab	bb	ab	aa	ab	aa	ab	ab	bb	bb
1669	LG4236	Block35981	94.227	aa	bb	aa	ab	ab	bb	ab	aa	ab	ab	ab	ab	ab	aa	aa	ab	bb	aa	bb	ab	ab	aa	ab	ab	bb	ab	ab	ab	aa	aa	bb	ab	ab	ab	ab	ab	ab	bb	ab	aa	ab	aa	ab	ab	bb	bb
1670	LG4236	Block36096	95.004	aa	bb	aa	ab	ab	bb	ab	aa	ab	ab	ab	ab	ab	aa	aa	ab	bb	aa	bb	ab	ab	aa	ab	ab	bb	ab	ab	ab	aa	aa	bb	ab	ab	ab	ab	ab	ab	bb	ab	aa	ab	aa	ab	ab	bb	bb
1671	LG4236	Block36094	95.263	aa	bb	aa	ab	ab	bb	ab	aa	ab	ab	ab	ab	ab	aa	aa	ab	bb	aa	bb	ab	ab	aa	ab	ab	bb	ab	ab	ab	aa	aa	bb	ab	ab	ab	ab	ab	ab	bb	ab	aa	ab	aa	ab	ab	bb	bb
1672	LG4236	Block36189	96.3	aa	bb	aa	ab	ab	bb	ab	aa	ab	ab	ab	ab	ab	aa	aa	ab	bb	aa	ab	ab	ab	aa	ab	ab	bb	ab	ab	ab	aa	aa	bb	ab	ab	ab	ab	ab	aa	bb	ab	aa	ab	aa	ab	ab	bb	bb
1673	LG4236	Block36160	96.559	aa	bb	aa	ab	ab	bb	ab	aa	ab	ab	ab	ab	ab	aa	aa	ab	bb	aa	ab	ab	ab	aa	ab	ab	bb	ab	ab	ab	aa	aa	bb	ab	ab	ab	ab	ab	aa	bb	ab	aa	ab	aa	ab	ab	bb	bb
1674	LG4236	Block36123	96.818	aa	bb	aa	ab	ab	bb	ab	aa	ab	ab	ab	ab	ab	aa	aa	ab	bb	aa	ab	ab	ab	aa	ab	ab	bb	ab	ab	ab	aa	aa	bb	ab	ab	ab	ab	ab	aa	bb	ab	aa	ab	aa	ab	ab	bb	bb
1675	LG4236	Block36216	97.854	aa	bb	aa	ab	ab	bb	ab	aa	ab	ab	ab	ab	ab	aa	aa	ab	bb	aa	ab	ab	ab	aa	ab	ab	bb	ab	ab	ab	aa	aa	bb	ab	ab	ab	ab	ab	aa	bb	ab	aa	ab	aa	ab	ab	bb	bb
1676	LG4236	Block36250	98.632	aa	bb	aa	ab	ab	bb	ab	aa	ab	ab	ab	ab	ab	aa	aa	ab	bb	aa	ab	ab	ab	aa	ab	ab	bb	ab	ab	ab	aa	aa	bb	ab	ab	ab	ab	ab	aa	bb	ab	aa	ab	aa	ab	ab	bb	bb
1677	LG4236	Block36251	98.891	aa	bb	aa	ab	ab	bb	ab	aa	ab	ab	ab	ab	ab	aa	aa	ab	bb	aa	ab	ab	ab	aa	ab	ab	bb	ab	ab	ab	aa	aa	bb	ab	ab	ab	ab	ab	aa	bb	ab	aa	ab	ab	ab	ab	bb	bb
1678	LG4236	Block36254	99.15	aa	bb	aa	ab	ab	bb	ab	aa	ab	ab	ab	ab	ab	aa	aa	ab	bb	aa	ab	ab	ab	aa	ab	ab	bb	aa	ab	ab	aa	aa	bb	ab	ab	ab	ab	ab	aa	bb	ab	aa	ab	ab	ab	ab	bb	bb
1679	LG4236	Block36257	99.15	aa	bb	aa	ab	ab	bb	ab	aa	ab	ab	ab	ab	aa	aa	aa	ab	bb	aa	ab	ab	ab	aa	ab	ab	bb	ab	ab	ab	aa	aa	bb	ab	ab	ab	ab	ab	aa	bb	ab	aa	ab	ab	ab	ab	bb	bb
1680	LG4236	Block36281	99.409	aa	bb	aa	ab	ab	bb	ab	aa	ab	ab	ab	ab	ab	aa	aa	ab	bb	aa	ab	ab	ab	aa	bb	ab	bb	ab	ab	ab	aa	aa	bb	ab	ab	ab	ab	ab	aa	bb	ab	aa	ab	ab	ab	ab	bb	bb
1681	LG4236	Block36283	99.927	aa	bb	aa	ab	ab	bb	ab	aa	ab	ab	ab	ab	ab	aa	aa	ab	bb	aa	ab	ab	ab	aa	bb	ab	bb	ab	ab	ab	aa	aa	bb	ab	ab	ab	ab	ab	aa	bb	ab	aa	ab	ab	ab	ab	bb	bb
1682	LG4236	Block36298	100.445	aa	bb	aa	ab	ab	bb	aa	aa	ab	ab	ab	ab	ab	aa	aa	ab	bb	aa	ab	ab	ab	aa	bb	ab	bb	ab	ab	ab	aa	aa	ab	ab	ab	ab	ab	ab	aa	bb	ab	aa	ab	ab	ab	ab	bb	bb
1683	LG4236	Block36320	102.311	aa	bb	aa	ab	ab	bb	ab	aa	ab	ab	ab	ab	ab	aa	aa	ab	bb	aa	ab	ab	ab	aa	bb	ab	bb	ab	ab	ab	aa	aa	ab	ab	ab	ab	ab	ab	aa	ab	ab	aa	ab	ab	ab	ab	bb	bb
1684	LG4236	Block36319	102.311	aa	bb	aa	ab	ab	bb	ab	aa	ab	ab	ab	ab	ab	aa	aa	ab	bb	aa	ab	ab	ab	aa	bb	ab	bb	ab	ab	ab	aa	aa	ab	ab	ab	ab	ab	ab	aa	ab	ab	aa	ab	ab	ab	ab	bb	bb
1685	LG4236	Block36322	103.089	aa	bb	aa	ab	ab	bb	ab	aa	ab	ab	ab	ab	ab	aa	aa	ab	bb	aa	ab	ab	ab	aa	bb	ab	bb	ab	ab	ab	aa	aa	ab	ab	ab	ab	ab	ab	aa	ab	ab	aa	ab	ab	ab	ab	bb	bb
1686	LG4236	Block36329	104.955	aa	bb	aa	ab	ab	bb	ab	aa	ab	ab	bb	ab	ab	aa	aa	ab	bb	aa	ab	ab	ab	aa	bb	ab	bb	ab	ab	ab	aa	aa	ab	ab	ab	bb	bb	ab	aa	ab	ab	aa	ab	ab	ab	ab	bb	bb
1687	LG4236	Block36331	105.473	aa	bb	aa	ab	ab	bb	ab	aa	ab	ab	bb	ab	ab	aa	aa	ab	bb	aa	ab	ab	ab	aa	bb	ab	bb	ab	ab	ab	aa	aa	ab	ab	ab	bb	bb	ab	aa	ab	ab	aa	ab	ab	ab	ab	bb	bb
1688	LG4236	Block36333	105.732	aa	bb	aa	ab	ab	bb	ab	aa	bb	ab	bb	ab	ab	aa	aa	ab	bb	aa	ab	ab	ab	aa	bb	ab	bb	ab	ab	ab	aa	aa	ab	ab	ab	bb	bb	ab	aa	ab	ab	aa	ab	ab	ab	ab	bb	bb
1689	LG4236	Block36338	105.732	aa	bb	aa	ab	ab	bb	ab	aa	bb	ab	bb	ab	ab	aa	aa	ab	bb	aa	ab	ab	ab	aa	bb	ab	bb	ab	ab	ab	aa	aa	ab	ab	ab	bb	bb	ab	aa	ab	ab	aa	ab	ab	ab	ab	bb	bb
1690	LG4236	Block36340	105.732	aa	bb	aa	ab	ab	bb	ab	aa	bb	ab	bb	ab	ab	aa	aa	ab	bb	aa	ab	ab	ab	aa	bb	ab	bb	ab	ab	ab	aa	aa	ab	ab	ab	bb	bb	aa	aa	ab	ab	aa	ab	ab	ab	ab	bb	bb
1691	LG4236	Block36341	105.732	aa	bb	aa	ab	ab	bb	ab	aa	bb	ab	bb	ab	ab	aa	aa	ab	bb	aa	ab	ab	ab	aa	bb	ab	bb	ab	ab	ab	aa	aa	ab	ab	ab	bb	bb	aa	aa	ab	ab	aa	ab	ab	ab	ab	bb	bb
1692	LG4236	Block36365	106.509	aa	bb	aa	ab	ab	bb	ab	aa	bb	ab	bb	ab	ab	aa	aa	ab	bb	aa	ab	ab	ab	ab	bb	ab	bb	ab	ab	ab	aa	aa	ab	ab	ab	bb	bb	ab	aa	ab	ab	aa	ab	ab	ab	ab	bb	bb
1693	LG4236	Block36363	106.509	aa	bb	aa	ab	ab	bb	ab	aa	bb	ab	bb	ab	ab	aa	aa	ab	bb	aa	ab	ab	ab	ab	bb	ab	bb	ab	ab	ab	aa	aa	ab	ab	ab	bb	bb	ab	aa	ab	ab	aa	ab	ab	ab	ab	bb	bb
1694	LG4236	Block36367	106.768	aa	bb	aa	ab	ab	bb	ab	ab	bb	ab	bb	ab	ab	aa	aa	ab	bb	aa	ab	ab	ab	ab	bb	ab	bb	ab	ab	ab	aa	aa	ab	ab	ab	bb	bb	ab	aa	ab	ab	aa	ab	ab	ab	ab	bb	bb
1695	LG4236	Block36368	107.027	aa	bb	aa	ab	ab	bb	ab	ab	bb	ab	bb	ab	ab	aa	aa	ab	bb	aa	ab	ab	ab	ab	bb	ab	bb	ab	ab	ab	aa	aa	ab	ab	ab	bb	bb	ab	aa	ab	ab	aa	ab	ab	ab	ab	bb	bb
1696	LG4236	Block36369	107.286	aa	bb	aa	ab	ab	bb	ab	ab	bb	ab	bb	ab	ab	aa	aa	ab	bb	aa	ab	ab	ab	ab	bb	ab	bb	ab	ab	ab	aa	aa	ab	ab	ab	bb	bb	ab	aa	ab	ab	aa	ab	ab	ab	ab	bb	bb
1697	LG4236	Block36370	107.805	aa	bb	aa	ab	ab	bb	ab	ab	bb	ab	bb	ab	ab	aa	aa	ab	bb	aa	ab	ab	ab	ab	bb	ab	bb	ab	ab	ab	aa	aa	ab	ab	ab	bb	bb	ab	aa	ab	ab	aa	ab	ab	ab	ab	bb	bb
1698	LG4236	Block36371	108.323	aa	bb	aa	ab	ab	bb	ab	ab	bb	ab	bb	ab	ab	aa	aa	ab	bb	aa	ab	ab	ab	ab	bb	ab	bb	ab	ab	ab	ab	aa	ab	ab	ab	bb	bb	ab	aa	ab	ab	aa	ab	ab	ab	ab	bb	bb
1699	LG4236	Block36461	108.841	aa	bb	aa	ab	ab	bb	ab	ab	bb	ab	bb	ab	ab	aa	aa	ab	bb	aa	ab	ab	ab	ab	bb	ab	bb	ab	ab	ab	ab	aa	aa	ab	ab	bb	bb	ab	aa	ab	ab	aa	ab	ab	ab	ab	bb	bb
1700	LG4236	Block36472	109.1	aa	bb	aa	ab	ab	bb	aa	ab	bb	ab	bb	ab	ab	aa	aa	ab	bb	aa	ab	ab	ab	ab	bb	ab	bb	ab	ab	ab	ab	aa	ab	ab	ab	bb	bb	ab	aa	ab	ab	aa	ab	ab	ab	ab	bb	bb
1701	LG4236	Block36476	109.359	aa	bb	aa	ab	ab	bb	ab	ab	bb	ab	bb	ab	ab	aa	aa	ab	bb	aa	ab	ab	ab	ab	bb	ab	bb	ab	ab	ab	ab	aa	ab	ab	ab	bb	bb	ab	aa	ab	ab	aa	ab	ab	ab	ab	bb	bb
1702	LG4236	Block36527	109.359	aa	bb	aa	ab	ab	bb	ab	ab	bb	ab	bb	ab	ab	aa	aa	ab	bb	aa	ab	ab	ab	ab	bb	ab	bb	ab	ab	ab	ab	aa	ab	ab	ab	bb	bb	ab	aa	ab	ab	aa	aa	ab	ab	ab	bb	bb
1703	LG4236	Block36372	109.618	aa	bb	aa	ab	ab	bb	ab	ab	bb	ab	bb	ab	ab	aa	aa	ab	bb	aa	ab	ab	ab	ab	bb	ab	bb	ab	ab	ab	ab	aa	ab	ab	ab	bb	bb	ab	aa	ab	ab	aa	ab	ab	ab	ab	bb	bb
1704	LG4236	Block36534	110.136	aa	bb	aa	ab	ab	bb	ab	ab	bb	ab	bb	ab	ab	aa	aa	ab	bb	aa	ab	ab	ab	ab	bb	ab	bb	ab	ab	ab	ab	aa	ab	ab	ab	bb	bb	ab	aa	ab	ab	aa	ab	ab	ab	ab	bb	bb
1705	LG4236	Block36586	110.136	aa	bb	aa	ab	ab	bb	ab	ab	bb	ab	bb	ab	ab	aa	aa	ab	bb	aa	ab	ab	ab	ab	bb	ab	bb	ab	ab	ab	ab	aa	ab	ab	ab	bb	bb	ab	aa	ab	ab	aa	ab	ab	ab	ab	bb	bb
1706	LG4236	Block36601	110.395	aa	bb	aa	ab	ab	bb	ab	ab	bb	ab	bb	ab	ab	aa	aa	ab	bb	aa	ab	ab	ab	ab	bb	ab	bb	ab	ab	ab	ab	aa	ab	ab	ab	bb	bb	ab	aa	ab	ab	aa	ab	ab	ab	ab	bb	bb
1707	LG4236	Block36619	110.395	aa	bb	aa	ab	ab	bb	ab	ab	bb	ab	bb	ab	ab	aa	aa	ab	bb	aa	ab	ab	ab	ab	bb	ab	bb	ab	ab	ab	ab	aa	ab	ab	ab	bb	bb	ab	aa	ab	ab	aa	ab	ab	ab	ab	bb	bb
1708	LG4236	Block36590	110.395	aa	bb	aa	ab	ab	bb	ab	ab	bb	ab	bb	ab	ab	aa	aa	ab	bb	aa	ab	ab	ab	ab	bb	ab	bb	ab	ab	ab	ab	aa	ab	ab	ab	bb	bb	ab	aa	ab	ab	aa	ab	ab	ab	ab	bb	bb
1709	LG4236	Block36602	110.395	aa	bb	aa	ab	ab	bb	ab	ab	bb	ab	bb	ab	ab	aa	aa	ab	bb	aa	ab	ab	ab	ab	bb	ab	bb	ab	ab	ab	ab	aa	ab	ab	ab	bb	bb	ab	aa	ab	ab	aa	ab	ab	ab	ab	bb	bb
1710	LG4236	Block36627	111.432	aa	bb	aa	ab	ab	bb	ab	ab	bb	ab	bb	ab	ab	aa	aa	ab	bb	aa	ab	ab	ab	ab	bb	ab	bb	ab	ab	ab	ab	aa	ab	ab	ab	bb	bb	ab	aa	ab	ab	aa	ab	ab	ab	ab	bb	bb
1711	LG4236	Block36638	112.727	aa	bb	aa	ab	ab	bb	ab	ab	bb	ab	bb	ab	ab	aa	aa	ab	bb	aa	ab	ab	ab	ab	bb	ab	bb	ab	ab	ab	ab	aa	ab	ab	ab	bb	bb	ab	aa	ab	ab	aa	ab	ab	ab	ab	bb	bb
1712	LG4236	Block36640	113.246	aa	bb	aa	ab	ab	bb	ab	ab	bb	ab	bb	ab	ab	aa	aa	ab	bb	aa	ab	ab	ab	ab	bb	ab	bb	ab	ab	ab	ab	aa	ab	ab	ab	bb	bb	ab	aa	ab	ab	aa	ab	ab	ab	ab	bb	bb
1713	LG4236	Block36655	113.505	aa	bb	aa	ab	ab	bb	ab	ab	bb	ab	bb	ab	ab	aa	aa	ab	bb	aa	ab	ab	ab	ab	bb	ab	bb	ab	ab	ab	ab	aa	ab	ab	ab	bb	bb	ab	aa	ab	ab	aa	ab	ab	ab	ab	bb	bb
1714	LG4236	Block36663	113.505	aa	bb	aa	ab	ab	bb	ab	ab	bb	ab	bb	ab	ab	aa	aa	ab	bb	aa	ab	ab	ab	ab	bb	ab	bb	ab	ab	aa	ab	aa	ab	ab	ab	bb	bb	ab	aa	ab	ab	aa	ab	ab	ab	ab	bb	bb
1715	LG4236	Block36650	113.764	aa	bb	aa	ab	ab	bb	ab	ab	bb	ab	bb	ab	ab	aa	aa	ab	bb	aa	ab	ab	ab	ab	bb	ab	bb	ab	ab	ab	ab	aa	ab	ab	ab	bb	bb	ab	aa	ab	ab	aa	ab	ab	ab	ab	bb	bb
1716	LG4236	Block36651	113.764	aa	bb	aa	ab	ab	bb	ab	ab	bb	ab	bb	ab	ab	aa	aa	ab	bb	aa	ab	ab	ab	ab	bb	ab	bb	ab	ab	ab	aa	aa	ab	ab	ab	bb	bb	ab	aa	ab	ab	aa	ab	ab	ab	ab	bb	bb
1717	LG4236	Block36644	113.764	aa	bb	aa	ab	ab	bb	ab	ab	bb	ab	bb	ab	ab	aa	aa	ab	bb	aa	ab	ab	ab	ab	bb	ab	bb	ab	ab	ab	ab	aa	ab	ab	ab	bb	bb	ab	aa	ab	ab	aa	ab	ab	ab	ab	bb	bb
1718	LG4236	Block36668	114.282	aa	bb	aa	ab	ab	bb	ab	ab	bb	ab	bb	ab	ab	aa	aa	ab	bb	aa	ab	ab	ab	ab	bb	ab	bb	ab	ab	ab	ab	aa	ab	ab	ab	bb	bb	ab	aa	ab	ab	aa	ab	ab	ab	ab	bb	bb
1719	LG4236	Block36673	115.318	aa	bb	aa	ab	ab	bb	ab	ab	bb	ab	bb	ab	ab	aa	aa	ab	bb	aa	ab	ab	ab	ab	bb	ab	bb	ab	ab	ab	ab	aa	ab	ab	ab	bb	bb	ab	aa	ab	ab	aa	ab	ab	ab	ab	bb	bb
1720	LG4236	Block36674	115.577	aa	bb	aa	ab	ab	bb	ab	ab	bb	ab	bb	ab	ab	aa	aa	ab	bb	aa	ab	ab	ab	ab	bb	ab	bb	ab	ab	ab	ab	aa	ab	ab	ab	bb	bb	ab	aa	ab	ab	aa	ab	ab	ab	ab	bb	bb
1721	LG4236	Block36675	115.836	aa	bb	aa	ab	ab	bb	ab	ab	bb	ab	bb	ab	ab	aa	aa	ab	bb	aa	ab	ab	ab	ab	bb	ab	bb	ab	ab	ab	ab	aa	ab	ab	ab	bb	bb	ab	aa	ab	ab	aa	ab	ab	ab	ab	bb	bb
1722	LG4236	Block36682	116.355	aa	bb	aa	ab	ab	bb	ab	ab	bb	ab	bb	ab	ab	aa	aa	ab	bb	aa	ab	bb	ab	ab	bb	ab	bb	ab	ab	ab	ab	aa	ab	ab	ab	bb	bb	ab	aa	ab	ab	aa	ab	ab	ab	ab	bb	bb
1723	LG4236	Block36694	116.355	aa	bb	aa	ab	ab	bb	ab	ab	bb	ab	bb	ab	ab	aa	aa	ab	bb	aa	ab	bb	ab	ab	bb	ab	bb	ab	ab	ab	ab	aa	ab	ab	ab	bb	bb	aa	aa	ab	ab	aa	ab	ab	ab	ab	bb	bb
1724	LG4236	Block36698	116.614	aa	bb	aa	ab	ab	bb	ab	ab	bb	ab	bb	ab	ab	aa	ab	ab	bb	aa	ab	bb	ab	ab	bb	ab	bb	ab	ab	ab	ab	aa	ab	ab	ab	bb	bb	aa	aa	ab	ab	aa	ab	ab	ab	ab	bb	bb
1725	LG4236	Block36702	116.873	aa	bb	aa	ab	ab	bb	ab	ab	bb	ab	bb	ab	ab	aa	ab	ab	bb	aa	ab	bb	ab	ab	bb	ab	bb	ab	ab	ab	ab	aa	ab	ab	ab	bb	bb	ab	aa	ab	ab	aa	ab	ab	ab	ab	bb	bb
1726	LG4236	Block36703	117.132	aa	bb	aa	ab	ab	bb	ab	ab	bb	ab	bb	ab	ab	aa	aa	ab	bb	aa	ab	bb	ab	ab	bb	ab	bb	ab	ab	ab	ab	aa	ab	ab	ab	bb	bb	ab	aa	ab	ab	aa	ab	ab	ab	ab	bb	bb
1727	LG4236	Block36710	118.792	aa	bb	aa	ab	ab	bb	ab	ab	bb	ab	bb	ab	ab	aa	aa	ab	bb	aa	ab	bb	ab	ab	bb	ab	bb	ab	ab	ab	ab	aa	ab	ab	ab	bb	bb	ab	aa	ab	ab	aa	ab	ab	ab	ab	bb	bb
1728	LG4236	Block36724	122.009	aa	bb	aa	ab	ab	bb	ab	ab	bb	ab	bb	ab	aa	aa	ab	ab	bb	aa	ab	bb	ab	ab	bb	bb	bb	ab	aa	ab	ab	aa	ab	ab	ab	bb	bb	ab	aa	ab	bb	aa	ab	ab	ab	ab	bb	bb
1729	LG4236	Block36749	122.527	aa	bb	aa	ab	ab	bb	ab	ab	bb	ab	bb	ab	ab	aa	ab	ab	bb	aa	ab	bb	ab	ab	bb	bb	bb	ab	aa	ab	ab	aa	ab	ab	ab	bb	bb	ab	aa	ab	bb	aa	ab	ab	ab	ab	bb	bb
1730	LG4236	Block36751	122.527	aa	bb	aa	ab	ab	bb	ab	ab	bb	ab	bb	ab	ab	aa	ab	ab	bb	aa	ab	bb	ab	ab	bb	bb	bb	ab	aa	ab	ab	aa	ab	ab	ab	bb	bb	ab	aa	ab	bb	aa	ab	ab	ab	ab	bb	bb
1731	LG4236	Block36760	123.304	aa	bb	aa	ab	ab	bb	ab	ab	bb	ab	bb	ab	ab	aa	ab	ab	bb	aa	ab	bb	ab	ab	bb	bb	bb	ab	aa	ab	ab	aa	ab	ab	bb	bb	bb	ab	aa	ab	bb	aa	ab	ab	ab	ab	bb	bb
1732	LG4236	Block36798	124.081	aa	bb	aa	ab	ab	bb	ab	ab	bb	ab	bb	ab	ab	aa	ab	ab	bb	aa	ab	bb	ab	ab	bb	bb	bb	ab	aa	ab	ab	aa	ab	ab	bb	bb	bb	bb	aa	ab	bb	aa	ab	ab	ab	ab	bb	bb
1733	LG4236	Block36791	125.118	aa	bb	aa	ab	aa	bb	ab	ab	bb	ab	bb	ab	ab	aa	ab	ab	bb	aa	ab	bb	ab	aa	bb	bb	bb	ab	aa	ab	ab	aa	ab	ab	bb	bb	bb	bb	aa	ab	bb	aa	ab	ab	ab	ab	bb	bb
1734	LG4236	Block36811	126.413	aa	bb	aa	ab	ab	bb	ab	ab	bb	ab	bb	ab	ab	aa	ab	ab	bb	aa	ab	bb	ab	ab	bb	ab	bb	ab	aa	ab	ab	aa	ab	ab	bb	bb	bb	bb	aa	ab	bb	aa	ab	ab	ab	ab	bb	bb
1735	LG4236	Block36812	126.672	aa	bb	aa	ab	ab	bb	ab	ab	bb	ab	bb	ab	ab	aa	ab	ab	bb	aa	ab	bb	ab	ab	bb	ab	bb	ab	aa	ab	ab	aa	ab	ab	bb	bb	bb	bb	aa	ab	bb	aa	ab	ab	ab	ab	bb	bb
1736	LG4236	Block36813	126.931	aa	bb	aa	ab	ab	bb	ab	ab	bb	ab	bb	ab	ab	aa	ab	ab	bb	aa	ab	bb	ab	ab	bb	ab	bb	ab	aa	ab	ab	aa	ab	ab	bb	bb	bb	bb	aa	ab	bb	aa	ab	ab	ab	ab	bb	bb
1737	LG4236	Block36821	127.709	aa	bb	aa	ab	aa	bb	ab	ab	bb	ab	bb	ab	ab	aa	ab	ab	bb	aa	ab	bb	ab	ab	bb	ab	bb	ab	aa	ab	ab	aa	ab	ab	bb	bb	bb	bb	aa	ab	bb	aa	ab	ab	ab	ab	bb	bb
1738	LG4236	Block36822	127.968	aa	bb	aa	ab	aa	bb	ab	ab	bb	ab	bb	ab	ab	aa	ab	ab	bb	aa	ab	bb	ab	ab	bb	ab	bb	ab	aa	ab	ab	aa	ab	ab	bb	bb	bb	bb	aa	ab	bb	aa	ab	ab	ab	ab	bb	bb
1739	LG4236	Block36829	128.486	aa	bb	aa	ab	aa	bb	ab	ab	bb	ab	bb	ab	ab	aa	ab	ab	bb	aa	ab	bb	ab	ab	bb	ab	bb	aa	aa	ab	ab	aa	ab	ab	bb	bb	bb	bb	aa	ab	bb	aa	ab	ab	ab	ab	bb	bb
1740	LG4236	Block36863	129.522	aa	bb	aa	aa	ab	bb	ab	ab	bb	ab	bb	ab	ab	aa	ab	ab	bb	aa	ab	bb	ab	ab	bb	ab	bb	ab	aa	ab	ab	aa	ab	ab	bb	bb	bb	bb	aa	ab	bb	aa	ab	ab	ab	ab	bb	bb
1741	LG4236	Block36866	130.041	aa	bb	aa	aa	ab	bb	ab	ab	bb	ab	bb	ab	ab	aa	ab	ab	bb	aa	ab	bb	ab	ab	bb	ab	bb	ab	aa	ab	ab	aa	ab	ab	bb	bb	bb	bb	aa	ab	bb	aa	ab	ab	ab	ab	ab	bb
1742	LG4236	Block36892	130.818	aa	bb	aa	aa	ab	bb	ab	ab	bb	ab	bb	ab	ab	aa	ab	ab	bb	aa	ab	bb	ab	ab	bb	ab	bb	ab	aa	ab	ab	aa	ab	ab	bb	bb	bb	bb	aa	ab	bb	aa	ab	ab	ab	ab	ab	bb
1743	LG4236	Block36868	131.077	aa	bb	aa	aa	ab	bb	ab	ab	bb	ab	bb	ab	ab	aa	ab	ab	bb	aa	ab	bb	ab	ab	bb	ab	bb	ab	aa	ab	ab	aa	ab	ab	bb	bb	bb	bb	aa	ab	bb	aa	ab	ab	ab	ab	ab	bb
1744	LG4236	Block36902	131.854	aa	bb	aa	aa	ab	bb	ab	ab	bb	ab	bb	ab	aa	aa	ab	ab	bb	aa	ab	bb	ab	ab	bb	ab	bb	ab	aa	ab	ab	aa	ab	ab	bb	bb	bb	bb	aa	ab	bb	aa	ab	ab	ab	ab	ab	bb
1745	LG4236	Block36904	132.113	aa	bb	aa	aa	ab	bb	ab	ab	bb	ab	bb	ab	aa	aa	ab	ab	bb	aa	ab	bb	ab	ab	bb	ab	bb	ab	aa	ab	ab	aa	ab	ab	bb	bb	bb	bb	aa	ab	bb	aa	ab	ab	ab	ab	ab	bb
1746	LG4236	Block36907	132.89	aa	bb	aa	aa	aa	bb	ab	ab	bb	ab	bb	ab	aa	aa	ab	ab	bb	aa	ab	bb	ab	ab	bb	ab	bb	ab	aa	ab	ab	aa	ab	ab	bb	bb	bb	bb	aa	ab	bb	aa	ab	ab	ab	ab	ab	bb
1747	LG4236	Block36908	133.15	aa	bb	aa	aa	aa	bb	ab	ab	bb	ab	bb	ab	aa	aa	ab	ab	bb	aa	ab	bb	ab	ab	bb	ab	bb	ab	aa	ab	ab	aa	ab	ab	bb	bb	bb	bb	aa	ab	bb	aa	ab	ab	ab	ab	ab	bb
1748	LG4236	Block36909	133.409	aa	bb	aa	ab	aa	bb	ab	ab	bb	ab	bb	ab	aa	aa	ab	ab	bb	aa	ab	bb	ab	ab	bb	ab	bb	ab	aa	ab	ab	aa	ab	ab	bb	bb	bb	bb	aa	ab	bb	aa	ab	ab	ab	ab	ab	bb
1749	LG4236	Block36911	133.927	aa	bb	aa	ab	aa	bb	ab	ab	bb	ab	bb	ab	aa	aa	ab	ab	bb	aa	ab	bb	ab	ab	bb	ab	bb	ab	aa	ab	ab	aa	ab	ab	bb	bb	bb	bb	aa	ab	bb	aa	ab	ab	ab	ab	ab	bb
1750	LG4236	Block36912	134.186	aa	bb	aa	ab	aa	bb	ab	ab	bb	ab	bb	ab	aa	aa	ab	ab	bb	aa	ab	bb	ab	ab	bb	ab	bb	ab	aa	ab	ab	aa	ab	ab	bb	bb	bb	bb	aa	ab	bb	aa	ab	ab	ab	ab	ab	bb
1751	LG4236	Block36913	134.445	aa	bb	aa	ab	aa	bb	ab	ab	bb	ab	bb	ab	aa	aa	ab	ab	bb	aa	ab	bb	ab	ab	bb	ab	bb	ab	aa	ab	ab	aa	ab	ab	bb	bb	bb	bb	aa	ab	bb	aa	ab	ab	ab	ab	ab	bb
1752	LG4236	Block36918	134.963	aa	bb	aa	ab	aa	bb	ab	ab	bb	ab	bb	ab	aa	aa	ab	ab	bb	aa	ab	bb	ab	ab	bb	ab	bb	ab	aa	ab	ab	aa	ab	ab	bb	bb	bb	bb	aa	ab	bb	aa	ab	ab	ab	ab	ab	bb
1753	LG4236	Block36948	135.999	aa	bb	aa	ab	aa	bb	ab	aa	bb	ab	bb	ab	aa	aa	ab	ab	bb	aa	ab	bb	ab	ab	bb	ab	bb	aa	aa	ab	ab	aa	ab	ab	bb	bb	bb	bb	aa	ab	bb	aa	ab	ab	ab	ab	ab	bb
1754	LG4236	Block36959	136.518	aa	bb	aa	ab	aa	bb	ab	aa	bb	ab	bb	ab	aa	aa	ab	ab	bb	aa	ab	bb	ab	ab	bb	ab	bb	ab	aa	ab	ab	aa	aa	ab	bb	bb	bb	bb	aa	ab	bb	aa	ab	ab	ab	ab	ab	bb
1755	LG4236	Block36966	137.295	aa	bb	aa	ab	aa	bb	ab	ab	bb	ab	bb	ab	aa	aa	ab	ab	bb	aa	ab	bb	ab	ab	bb	ab	bb	ab	aa	ab	ab	aa	aa	ab	bb	bb	bb	bb	aa	ab	bb	aa	ab	ab	ab	ab	ab	bb
1756	LG4236	Block36975	138.331	aa	bb	aa	aa	aa	bb	ab	ab	bb	ab	bb	ab	aa	aa	ab	ab	bb	aa	ab	bb	bb	ab	bb	ab	bb	ab	aa	ab	aa	aa	aa	ab	bb	bb	bb	bb	aa	ab	bb	aa	ab	ab	ab	ab	ab	bb
1757	LG4236	Block36998	139.109	aa	bb	aa	ab	aa	bb	ab	ab	bb	ab	bb	ab	aa	aa	ab	ab	bb	aa	ab	bb	bb	ab	bb	ab	bb	ab	aa	ab	ab	aa	aa	ab	bb	bb	bb	bb	ab	ab	bb	aa	ab	ab	ab	ab	ab	bb
1758	LG4236	Block37015	140.509	aa	bb	aa	ab	aa	bb	ab	ab	bb	ab	bb	ab	aa	aa	ab	ab	bb	aa	aa	ab	bb	ab	bb	ab	bb	ab	aa	ab	ab	aa	aa	ab	bb	bb	bb	bb	ab	ab	ab	aa	ab	ab	ab	ab	ab	bb
1759	LG4236	Block37017	140.768	aa	bb	aa	ab	aa	bb	ab	ab	bb	ab	bb	ab	aa	aa	ab	ab	bb	aa	aa	ab	bb	ab	bb	ab	bb	ab	aa	ab	ab	aa	aa	ab	bb	bb	bb	bb	ab	ab	ab	aa	ab	ab	ab	ab	ab	bb
1760	LG4236	Block37019	140.768	aa	bb	aa	ab	aa	bb	ab	ab	bb	ab	bb	ab	aa	aa	aa	ab	bb	aa	aa	ab	bb	ab	bb	ab	bb	ab	aa	ab	ab	aa	aa	ab	bb	bb	bb	bb	ab	ab	ab	aa	ab	ab	ab	ab	ab	bb
1761	LG4236	Block37016	140.768	aa	bb	aa	ab	aa	bb	ab	ab	bb	ab	bb	ab	aa	aa	ab	ab	bb	aa	aa	ab	bb	ab	bb	ab	bb	ab	aa	ab	ab	aa	aa	ab	bb	bb	bb	bb	ab	ab	ab	aa	ab	ab	ab	ab	ab	bb
1762	LG4343	Block37025	0	aa	bb	bb	ab	ab	ab	ab	aa	ab	ab	bb	aa	ab	aa	ab	aa	aa	aa	aa	ab	aa	ab	ab	aa	ab	bb	ab	bb	aa	ab	aa	ab	bb	bb	bb	aa	ab	aa	aa	bb	ab	aa	ab	ab	aa	aa
1763	LG4343	Block37026	0	aa	bb	bb	ab	ab	ab	ab	aa	ab	ab	bb	aa	ab	aa	ab	aa	aa	aa	aa	ab	aa	ab	ab	aa	ab	bb	ab	bb	aa	ab	aa	ab	bb	bb	bb	aa	ab	aa	aa	bb	ab	aa	ab	ab	aa	aa
1764	LG4343	Block37027	0.259	aa	bb	bb	ab	ab	ab	ab	aa	ab	ab	bb	aa	ab	aa	ab	aa	aa	aa	aa	ab	aa	ab	ab	aa	ab	bb	ab	bb	aa	ab	aa	ab	bb	bb	bb	aa	ab	aa	aa	bb	ab	aa	ab	ab	aa	aa
1765	LG4343	Block37034	0.518	aa	bb	bb	ab	ab	ab	ab	aa	ab	ab	bb	aa	ab	aa	ab	aa	aa	aa	aa	ab	aa	aa	ab	aa	ab	bb	ab	bb	aa	ab	aa	ab	bb	bb	bb	aa	ab	aa	aa	bb	ab	aa	ab	aa	aa	aa
1766	LG4343	Block37059	0.518	aa	bb	bb	ab	ab	ab	ab	aa	ab	ab	bb	aa	ab	aa	ab	aa	aa	aa	aa	ab	aa	ab	ab	aa	ab	bb	ab	bb	aa	ab	aa	ab	bb	bb	bb	aa	ab	aa	aa	bb	ab	aa	ab	aa	aa	aa
1767	LG4343	Block37056	0.518	aa	bb	bb	ab	ab	ab	ab	aa	ab	ab	bb	aa	ab	aa	ab	aa	aa	aa	aa	ab	aa	ab	ab	aa	ab	bb	ab	bb	aa	ab	aa	ab	bb	bb	bb	aa	ab	aa	aa	bb	ab	aa	ab	aa	aa	aa
1768	LG4343	Block37057	0.518	aa	bb	bb	ab	ab	ab	ab	aa	ab	ab	bb	aa	ab	aa	ab	aa	aa	aa	aa	ab	aa	ab	ab	aa	ab	bb	ab	bb	aa	ab	aa	ab	bb	bb	bb	aa	ab	aa	aa	bb	ab	aa	ab	aa	aa	aa
1769	LG4343	Block37063	1.036	aa	bb	bb	ab	ab	ab	ab	aa	ab	ab	bb	aa	ab	aa	ab	aa	aa	aa	aa	ab	aa	ab	ab	aa	ab	bb	ab	bb	ab	ab	aa	ab	bb	bb	bb	aa	ab	aa	aa	bb	ab	aa	ab	aa	aa	aa
1770	LG4343	Block37065	1.036	aa	bb	bb	ab	ab	ab	ab	aa	ab	ab	bb	aa	ab	aa	ab	aa	aa	aa	aa	ab	aa	ab	ab	aa	ab	bb	ab	bb	ab	ab	aa	ab	bb	bb	bb	aa	ab	aa	aa	bb	ab	aa	ab	aa	aa	aa
1771	LG4343	Block37064	1.036	aa	bb	bb	ab	ab	ab	ab	aa	ab	ab	bb	aa	ab	aa	ab	aa	aa	aa	aa	ab	aa	ab	ab	aa	ab	bb	ab	bb	ab	ab	aa	ab	bb	bb	bb	aa	ab	aa	aa	bb	ab	aa	ab	aa	aa	aa
1772	LG4343	Block37066	1.295	aa	bb	bb	ab	ab	ab	ab	aa	ab	ab	bb	aa	ab	aa	ab	aa	aa	aa	aa	ab	aa	ab	ab	aa	ab	bb	ab	ab	ab	ab	aa	ab	bb	bb	bb	aa	ab	aa	aa	bb	ab	aa	ab	aa	aa	aa
1773	LG4343	Block37067	1.554	aa	bb	bb	ab	ab	ab	ab	aa	ab	ab	bb	aa	ab	aa	ab	aa	aa	aa	aa	ab	aa	ab	ab	aa	ab	bb	ab	ab	ab	ab	aa	ab	bb	bb	bb	aa	ab	aa	aa	bb	ab	aa	ab	aa	aa	aa
1774	LG4343	Block37069	1.814	aa	bb	bb	ab	ab	ab	ab	aa	ab	ab	bb	aa	ab	aa	ab	aa	aa	aa	aa	ab	aa	ab	ab	aa	ab	bb	ab	ab	ab	ab	aa	ab	bb	bb	bb	aa	ab	aa	aa	bb	ab	aa	ab	aa	aa	aa
1775	LG4343	Block37068	1.814	aa	bb	bb	ab	ab	ab	ab	aa	ab	ab	bb	aa	ab	aa	ab	aa	aa	aa	aa	ab	aa	ab	ab	aa	ab	bb	ab	ab	ab	ab	aa	ab	bb	bb	bb	aa	ab	aa	aa	bb	ab	aa	ab	aa	aa	aa
1776	LG4343	Block37079	2.332	aa	bb	bb	ab	ab	ab	ab	ab	ab	ab	bb	aa	ab	aa	ab	aa	aa	aa	aa	ab	aa	ab	ab	aa	ab	bb	ab	ab	ab	ab	aa	ab	bb	bb	bb	aa	ab	aa	aa	bb	ab	aa	ab	aa	aa	aa
1777	LG4343	Block37083	3.109	aa	bb	bb	ab	ab	ab	ab	ab	ab	ab	bb	aa	ab	aa	ab	aa	aa	aa	aa	ab	aa	ab	aa	aa	ab	bb	ab	ab	ab	ab	aa	ab	bb	bb	bb	aa	ab	aa	aa	bb	ab	aa	ab	aa	aa	aa
1778	LG4343	Block37084	3.627	aa	bb	bb	ab	ab	ab	ab	ab	ab	ab	bb	aa	ab	aa	ab	aa	aa	ab	aa	ab	aa	ab	aa	aa	ab	bb	ab	ab	ab	ab	aa	ab	bb	bb	bb	aa	ab	aa	aa	bb	ab	aa	ab	aa	aa	aa
1779	LG4343	Block37086	4.145	aa	bb	bb	ab	ab	ab	ab	ab	ab	ab	bb	aa	ab	aa	ab	aa	aa	ab	aa	ab	aa	ab	aa	aa	ab	bb	ab	ab	ab	ab	aa	ab	bb	bb	bb	aa	ab	aa	aa	bb	ab	aa	ab	aa	aa	aa
1780	LG4343	Block37099	5.182	aa	bb	bb	ab	ab	ab	ab	ab	ab	ab	bb	aa	ab	aa	ab	aa	aa	ab	aa	ab	aa	ab	aa	aa	ab	bb	ab	ab	ab	ab	aa	ab	bb	bb	bb	aa	ab	aa	aa	bb	ab	aa	ab	aa	aa	aa
1781	LG4343	Block37139	6.788	aa	bb	bb	ab	ab	ab	ab	ab	ab	ab	bb	aa	ab	aa	aa	aa	aa	ab	aa	ab	aa	ab	aa	aa	ab	bb	ab	ab	ab	ab	aa	ab	bb	bb	bb	aa	aa	aa	aa	bb	ab	aa	ab	aa	aa	aa
1782	LG4343	Block37167	8.084	aa	bb	bb	ab	ab	ab	aa	ab	ab	ab	bb	aa	ab	aa	ab	aa	aa	ab	aa	aa	aa	ab	aa	aa	ab	bb	ab	ab	ab	aa	aa	ab	bb	bb	bb	aa	ab	aa	aa	bb	ab	aa	ab	aa	aa	aa
1783	LG4343	Block37175	8.084	aa	bb	bb	ab	ab	ab	ab	ab	ab	ab	bb	aa	ab	aa	ab	aa	aa	ab	aa	ab	aa	ab	aa	aa	ab	bb	ab	ab	ab	ab	aa	ab	bb	bb	bb	aa	ab	aa	aa	bb	ab	aa	ab	aa	aa	aa
1784	LG4343	Block37184	9.691	aa	bb	bb	ab	bb	ab	ab	ab	ab	ab	bb	aa	ab	aa	ab	aa	aa	ab	aa	ab	aa	ab	aa	aa	ab	bb	ab	ab	ab	ab	aa	ab	bb	bb	bb	aa	ab	aa	aa	bb	ab	aa	ab	aa	aa	aa
1785	LG4343	Block37195	11.351	aa	bb	bb	ab	bb	ab	ab	ab	ab	ab	bb	aa	ab	aa	ab	aa	aa	ab	aa	ab	aa	ab	aa	aa	ab	bb	ab	ab	bb	ab	aa	ab	bb	bb	bb	aa	ab	aa	aa	bb	ab	aa	ab	aa	ab	aa
1786	LG4343	Block37193	11.351	aa	bb	bb	ab	bb	ab	ab	ab	ab	ab	bb	aa	ab	aa	ab	aa	aa	ab	aa	ab	aa	ab	aa	aa	ab	bb	ab	ab	bb	ab	aa	ab	bb	bb	bb	aa	ab	aa	aa	bb	ab	aa	ab	aa	ab	aa
1787	LG4343	Block37196	11.61	aa	bb	bb	ab	bb	ab	ab	ab	ab	ab	bb	aa	ab	aa	ab	aa	aa	ab	aa	ab	aa	ab	aa	aa	ab	bb	ab	ab	bb	ab	aa	ab	bb	bb	bb	aa	ab	aa	aa	bb	ab	aa	ab	aa	ab	aa
1788	LG4343	Block37231	12.128	aa	bb	bb	ab	bb	ab	ab	ab	ab	ab	bb	ab	ab	aa	ab	aa	aa	ab	aa	ab	ab	ab	aa	aa	ab	bb	ab	ab	bb	ab	aa	ab	bb	bb	bb	aa	ab	aa	aa	bb	ab	aa	ab	aa	ab	aa
1789	LG4343	Block37274	12.387	aa	bb	bb	ab	bb	ab	ab	ab	ab	ab	bb	ab	ab	aa	ab	aa	aa	ab	aa	ab	ab	ab	aa	aa	ab	bb	ab	aa	bb	ab	aa	ab	bb	bb	bb	aa	ab	aa	aa	bb	aa	aa	ab	aa	ab	aa
1790	LG4343	Block37276	12.387	aa	bb	bb	ab	bb	ab	ab	ab	ab	ab	bb	ab	ab	aa	ab	aa	aa	ab	aa	ab	ab	ab	aa	aa	ab	bb	ab	aa	bb	ab	aa	ab	bb	bb	bb	aa	ab	aa	aa	bb	ab	aa	ab	aa	ab	aa
1791	LG4343	Block37312	12.646	aa	bb	bb	ab	bb	ab	ab	ab	ab	ab	bb	ab	ab	aa	ab	aa	aa	ab	aa	ab	ab	ab	aa	aa	ab	bb	ab	ab	bb	ab	aa	ab	bb	bb	bb	aa	ab	aa	aa	bb	ab	aa	ab	aa	ab	aa
1792	LG4343	Block37318	13.164	aa	bb	bb	ab	bb	ab	ab	ab	ab	ab	bb	ab	ab	aa	ab	aa	aa	ab	aa	ab	ab	ab	aa	aa	ab	bb	ab	ab	bb	ab	aa	ab	bb	bb	bb	aa	ab	aa	aa	bb	ab	aa	ab	aa	ab	aa
1793	LG4343	Block37319	13.164	aa	bb	bb	ab	bb	ab	ab	ab	ab	ab	bb	ab	ab	aa	ab	aa	aa	ab	aa	ab	ab	ab	aa	aa	ab	bb	ab	ab	bb	ab	aa	ab	bb	bb	bb	aa	ab	aa	aa	bb	ab	aa	ab	aa	ab	aa
1794	LG4343	Block37324	13.682	aa	bb	bb	ab	bb	ab	ab	ab	ab	ab	bb	ab	ab	aa	ab	aa	aa	ab	aa	ab	ab	ab	aa	aa	ab	bb	ab	ab	bb	ab	aa	ab	bb	bb	bb	aa	ab	aa	aa	bb	ab	aa	ab	aa	ab	aa
1795	LG4343	Block37359	14.978	aa	bb	bb	ab	bb	ab	ab	ab	ab	ab	bb	ab	aa	aa	ab	aa	aa	ab	aa	ab	ab	ab	aa	aa	ab	bb	ab	ab	bb	ab	aa	ab	bb	bb	bb	aa	ab	aa	aa	bb	ab	aa	ab	aa	ab	aa
1796	LG4343	Block37360	14.978	aa	bb	bb	ab	bb	ab	ab	ab	ab	ab	bb	ab	ab	aa	ab	aa	aa	ab	aa	ab	ab	ab	aa	aa	ab	bb	ab	ab	bb	ab	aa	ab	bb	bb	bb	aa	ab	aa	aa	bb	ab	aa	ab	aa	ab	aa
1797	LG4343	Block37363	15.496	aa	bb	bb	ab	bb	ab	ab	ab	ab	ab	bb	ab	ab	aa	ab	aa	aa	ab	aa	ab	ab	ab	aa	aa	ab	bb	ab	ab	bb	ab	aa	ab	bb	bb	bb	aa	ab	aa	ab	bb	ab	aa	ab	aa	ab	aa
1798	LG4343	Block37367	16.274	aa	bb	bb	ab	bb	ab	ab	ab	ab	ab	bb	ab	ab	aa	ab	aa	aa	ab	aa	ab	ab	ab	aa	aa	ab	bb	ab	ab	bb	ab	aa	ab	bb	bb	bb	aa	ab	aa	ab	bb	ab	aa	ab	aa	ab	aa
1799	LG4343	Block37402	16.533	aa	bb	bb	ab	bb	ab	ab	ab	ab	ab	bb	ab	ab	aa	ab	aa	aa	ab	aa	ab	ab	ab	aa	aa	ab	bb	ab	ab	bb	ab	aa	ab	bb	bb	bb	aa	ab	aa	ab	bb	ab	aa	ab	aa	ab	aa
1800	LG4343	Block37404	16.533	aa	bb	bb	ab	bb	ab	ab	ab	ab	ab	bb	ab	ab	aa	ab	aa	aa	ab	aa	ab	ab	ab	aa	aa	ab	bb	ab	ab	bb	ab	aa	ab	bb	bb	bb	aa	ab	aa	ab	bb	ab	aa	ab	aa	ab	aa
1801	LG4343	Block37401	16.533	aa	bb	bb	ab	bb	ab	ab	ab	ab	ab	bb	ab	ab	aa	ab	aa	aa	ab	aa	ab	ab	ab	aa	aa	ab	bb	ab	ab	bb	ab	aa	ab	bb	bb	bb	aa	ab	aa	ab	bb	ab	aa	ab	aa	ab	aa
1802	LG4343	Block37418	16.792	aa	bb	bb	ab	bb	ab	ab	ab	ab	ab	bb	ab	ab	aa	ab	aa	aa	ab	aa	ab	ab	ab	aa	aa	ab	bb	ab	ab	bb	ab	aa	ab	bb	bb	bb	aa	ab	aa	ab	bb	ab	aa	ab	aa	ab	aa
1803	LG4343	Block37421	17.569	aa	bb	bb	ab	bb	ab	ab	ab	ab	ab	bb	ab	ab	aa	ab	aa	aa	ab	aa	ab	ab	ab	aa	aa	ab	bb	ab	ab	bb	ab	aa	ab	ab	bb	bb	aa	ab	aa	ab	bb	ab	aa	ab	aa	ab	aa
1804	LG4343	Block37425	18.346	aa	bb	bb	ab	bb	ab	ab	ab	ab	ab	bb	ab	ab	aa	ab	aa	aa	ab	aa	ab	ab	ab	aa	aa	ab	bb	ab	ab	bb	ab	aa	ab	ab	bb	bb	aa	ab	aa	ab	bb	ab	aa	ab	aa	ab	aa
1805	LG4343	Block37426	18.605	aa	bb	bb	ab	bb	ab	ab	ab	ab	ab	bb	ab	ab	aa	ab	aa	aa	ab	aa	ab	ab	ab	aa	aa	ab	bb	ab	ab	bb	ab	aa	ab	ab	bb	bb	aa	ab	aa	ab	bb	ab	aa	ab	aa	ab	aa
1806	LG4343	Block37430	19.383	aa	bb	bb	ab	bb	ab	ab	ab	ab	ab	bb	ab	ab	aa	ab	aa	aa	ab	aa	ab	ab	ab	aa	aa	ab	bb	ab	ab	bb	ab	aa	ab	ab	bb	bb	aa	ab	aa	ab	bb	ab	aa	ab	aa	ab	aa
1807	LG4343	Block37432	19.642	aa	bb	bb	ab	bb	ab	ab	ab	ab	ab	bb	ab	ab	aa	ab	aa	aa	ab	aa	ab	ab	ab	aa	aa	ab	bb	ab	ab	bb	ab	aa	ab	ab	bb	bb	aa	ab	aa	ab	bb	ab	aa	ab	aa	ab	aa
1808	LG4343	Block37436	20.419	aa	bb	bb	ab	bb	ab	ab	ab	ab	ab	bb	ab	ab	aa	ab	aa	aa	ab	aa	ab	ab	ab	aa	aa	ab	bb	ab	ab	bb	ab	aa	ab	ab	bb	bb	aa	ab	aa	ab	bb	ab	ab	ab	aa	ab	aa
1809	LG4343	Block37439	20.678	aa	bb	bb	ab	bb	ab	ab	ab	ab	ab	bb	ab	ab	aa	ab	aa	aa	ab	aa	ab	ab	ab	aa	aa	ab	bb	ab	ab	bb	ab	aa	ab	ab	bb	bb	aa	ab	aa	ab	bb	ab	ab	ab	aa	ab	aa
1810	LG4343	Block37440	20.678	aa	bb	bb	ab	bb	ab	ab	ab	ab	ab	bb	ab	ab	aa	ab	aa	aa	ab	aa	ab	ab	ab	aa	aa	ab	bb	ab	ab	bb	ab	aa	ab	ab	bb	bb	aa	ab	aa	ab	bb	ab	ab	ab	aa	ab	aa
1811	LG4343	Block37545	22.025	aa	bb	bb	ab	bb	ab	aa	ab	ab	ab	bb	ab	ab	aa	ab	aa	aa	ab	aa	ab	ab	ab	aa	aa	ab	bb	ab	ab	bb	ab	aa	ab	ab	bb	bb	aa	aa	aa	ab	bb	ab	ab	ab	aa	ab	aa
1812	LG4343	Block37507	22.544	aa	bb	bb	ab	bb	ab	aa	ab	ab	ab	bb	ab	ab	aa	ab	aa	aa	ab	aa	ab	ab	aa	aa	aa	ab	bb	ab	ab	bb	ab	aa	ab	ab	bb	bb	aa	ab	aa	ab	bb	ab	ab	ab	aa	ab	aa
1813	LG4343	Block37469	23.321	aa	bb	bb	ab	bb	aa	ab	ab	ab	ab	bb	ab	ab	aa	ab	aa	aa	ab	aa	ab	ab	ab	aa	aa	ab	bb	ab	ab	bb	ab	aa	ab	ab	bb	bb	aa	ab	aa	ab	bb	ab	ab	ab	aa	ab	aa
1814	LG4343	Block37476	24.928	aa	bb	bb	ab	bb	aa	ab	ab	ab	ab	bb	ab	ab	aa	ab	aa	aa	ab	aa	ab	ab	ab	aa	aa	ab	bb	ab	ab	bb	ab	aa	ab	ab	bb	bb	aa	ab	aa	ab	bb	ab	ab	ab	aa	ab	aa
1815	LG4343	Block37478	25.187	aa	bb	bb	ab	bb	aa	ab	ab	ab	ab	bb	ab	ab	aa	ab	aa	aa	ab	aa	ab	ab	ab	aa	aa	ab	bb	ab	ab	bb	ab	aa	aa	ab	bb	bb	aa	ab	aa	ab	bb	ab	ab	ab	aa	ab	aa
1816	LG4343	Block37485	25.964	aa	bb	bb	ab	bb	ab	ab	ab	aa	ab	bb	ab	ab	aa	ab	aa	aa	ab	aa	ab	ab	aa	aa	aa	ab	bb	ab	ab	bb	ab	aa	aa	ab	bb	bb	aa	ab	aa	ab	bb	ab	ab	ab	aa	ab	aa
1817	LG4343	Block37557	28.609	aa	bb	bb	ab	bb	ab	ab	ab	aa	ab	bb	ab	ab	aa	ab	aa	aa	ab	aa	ab	ab	ab	aa	aa	ab	bb	ab	ab	bb	ab	aa	ab	ab	bb	bb	aa	ab	aa	ab	bb	ab	ab	ab	aa	ab	aa
1818	LG4343	Block37558	29.127	aa	bb	bb	ab	bb	ab	ab	ab	aa	ab	bb	ab	ab	aa	ab	aa	aa	ab	aa	ab	ab	ab	aa	aa	ab	bb	ab	ab	bb	ab	aa	ab	ab	bb	bb	aa	ab	aa	ab	bb	ab	ab	ab	aa	ab	aa
1819	LG4343	Block37564	30.423	aa	bb	bb	ab	bb	ab	ab	ab	aa	ab	bb	ab	ab	aa	ab	aa	aa	ab	aa	ab	ab	ab	aa	aa	ab	bb	ab	ab	bb	ab	aa	ab	ab	bb	bb	aa	ab	aa	ab	bb	ab	ab	ab	aa	ab	aa
1820	LG4343	Block37604	31.459	aa	bb	bb	ab	bb	ab	ab	ab	aa	ab	bb	ab	ab	aa	ab	aa	aa	ab	aa	ab	ab	ab	aa	aa	ab	bb	ab	ab	bb	ab	aa	ab	ab	bb	bb	aa	ab	aa	ab	bb	ab	ab	ab	aa	ab	ab
1821	LG4343	Block37607	31.977	aa	bb	bb	ab	bb	ab	ab	ab	aa	ab	bb	ab	ab	aa	ab	aa	aa	ab	aa	ab	ab	ab	aa	aa	ab	bb	ab	ab	bb	ab	aa	ab	ab	bb	bb	aa	ab	aa	ab	bb	ab	ab	ab	aa	ab	ab
1822	LG4343	Block37609	32.495	aa	bb	bb	ab	bb	ab	ab	ab	aa	ab	bb	ab	ab	aa	ab	aa	aa	ab	aa	ab	ab	ab	aa	aa	ab	bb	ab	ab	bb	ab	aa	ab	ab	bb	bb	aa	ab	aa	ab	bb	ab	ab	ab	aa	ab	ab
1823	LG4343	Block37611	33.273	aa	bb	bb	ab	bb	ab	ab	ab	aa	ab	ab	ab	ab	aa	ab	aa	aa	ab	aa	ab	ab	ab	aa	aa	ab	bb	ab	ab	bb	ab	aa	ab	ab	ab	ab	aa	ab	aa	ab	bb	ab	ab	ab	aa	ab	ab
1824	LG4343	Block37612	33.532	aa	bb	bb	ab	bb	ab	ab	ab	aa	ab	ab	ab	ab	aa	ab	aa	aa	ab	aa	ab	ab	ab	aa	aa	ab	bb	ab	ab	bb	ab	aa	ab	ab	ab	ab	aa	ab	aa	ab	bb	ab	ab	ab	aa	ab	ab
1825	LG4343	Block37613	33.791	aa	bb	bb	ab	bb	ab	ab	ab	aa	ab	ab	ab	ab	aa	ab	aa	aa	ab	aa	ab	ab	ab	aa	aa	ab	bb	ab	ab	bb	ab	aa	ab	ab	ab	ab	aa	ab	aa	ab	bb	ab	ab	ab	aa	ab	ab
1826	LG4343	Block37616	34.05	aa	bb	bb	ab	bb	ab	ab	ab	ab	ab	ab	ab	ab	aa	ab	aa	aa	ab	aa	ab	ab	ab	aa	aa	ab	bb	ab	ab	bb	ab	aa	ab	ab	ab	ab	aa	ab	aa	ab	bb	ab	ab	ab	aa	ab	ab
1827	LG4343	Block37669	36.435	aa	bb	bb	ab	bb	ab	ab	ab	aa	ab	ab	ab	ab	aa	ab	aa	aa	ab	aa	ab	ab	ab	aa	aa	ab	bb	ab	ab	bb	ab	aa	aa	ab	ab	ab	aa	ab	aa	ab	bb	ab	ab	ab	aa	ab	ab
1828	LG4343	Block37672	37.471	aa	bb	bb	ab	bb	ab	ab	ab	aa	ab	ab	ab	ab	aa	ab	aa	aa	ab	aa	ab	ab	ab	aa	aa	ab	bb	ab	ab	bb	ab	aa	aa	ab	ab	ab	aa	ab	aa	ab	bb	ab	ab	ab	aa	ab	ab
1829	LG4343	Block37673	37.471	aa	bb	bb	ab	bb	ab	ab	ab	aa	ab	ab	ab	ab	aa	ab	aa	aa	ab	aa	ab	ab	ab	aa	aa	ab	bb	ab	ab	bb	ab	aa	aa	ab	ab	ab	aa	ab	aa	ab	bb	ab	ab	ab	aa	ab	ab
1830	LG4343	Block37677	38.249	aa	bb	bb	ab	bb	ab	ab	ab	aa	ab	ab	ab	ab	aa	ab	aa	aa	ab	aa	ab	ab	ab	aa	aa	ab	bb	ab	ab	bb	ab	aa	ab	ab	ab	ab	aa	ab	aa	ab	bb	ab	ab	ab	aa	ab	ab
1831	LG4343	Block37678	38.508	aa	bb	bb	ab	bb	ab	ab	ab	aa	ab	ab	ab	ab	aa	ab	aa	aa	ab	aa	ab	ab	ab	aa	aa	ab	bb	bb	ab	bb	ab	aa	ab	ab	ab	ab	aa	ab	aa	ab	bb	ab	ab	ab	aa	ab	ab
1832	LG4343	Block37690	39.285	aa	bb	bb	ab	bb	ab	ab	ab	aa	ab	ab	ab	bb	aa	ab	aa	aa	ab	aa	ab	ab	ab	aa	aa	ab	bb	bb	ab	bb	ab	aa	ab	ab	ab	ab	aa	ab	aa	ab	bb	ab	ab	ab	aa	ab	ab
1833	LG4343	Block37689	39.544	aa	bb	bb	ab	bb	ab	ab	ab	aa	ab	ab	ab	bb	aa	ab	aa	aa	ab	aa	ab	ab	ab	aa	aa	ab	bb	bb	ab	bb	ab	aa	ab	ab	ab	ab	aa	ab	aa	ab	bb	ab	ab	ab	aa	ab	ab
1834	LG4343	Block37691	40.062	aa	bb	bb	ab	bb	ab	ab	ab	aa	ab	ab	ab	bb	aa	ab	aa	aa	ab	aa	ab	ab	ab	aa	aa	ab	bb	bb	ab	bb	ab	aa	ab	ab	ab	ab	aa	ab	aa	ab	bb	ab	ab	ab	aa	ab	ab
1835	LG4343	Block37789	40.58	aa	bb	bb	ab	bb	ab	ab	ab	aa	ab	ab	ab	bb	aa	ab	aa	aa	ab	aa	ab	ab	ab	aa	aa	ab	bb	bb	ab	bb	ab	aa	ab	ab	ab	ab	aa	ab	aa	ab	bb	ab	ab	ab	aa	ab	ab
1836	LG4343	Block37835	40.84	aa	bb	ab	ab	bb	ab	ab	ab	aa	ab	ab	ab	bb	aa	aa	ab	aa	aa	aa	ab	ab	ab	aa	aa	ab	bb	bb	ab	bb	ab	aa	ab	aa	ab	ab	aa	ab	aa	ab	bb	ab	ab	ab	aa	ab	ab
1837	LG4343	Block37834	40.84	aa	bb	bb	ab	bb	ab	ab	ab	aa	ab	ab	ab	bb	aa	ab	aa	aa	ab	aa	ab	ab	ab	aa	aa	ab	bb	bb	ab	bb	ab	aa	ab	ab	ab	ab	aa	ab	aa	ab	bb	ab	ab	ab	aa	ab	ab
1838	LG4343	Block37833	40.84	aa	bb	bb	ab	bb	ab	ab	ab	aa	ab	ab	ab	bb	aa	ab	aa	aa	ab	aa	ab	ab	ab	aa	aa	ab	bb	bb	ab	bb	ab	aa	ab	ab	ab	ab	aa	ab	aa	ab	bb	ab	ab	ab	aa	ab	ab
1839	LG4343	Block37836	41.099	aa	bb	bb	ab	bb	ab	ab	ab	aa	ab	ab	ab	bb	aa	ab	aa	aa	ab	aa	ab	ab	ab	aa	aa	ab	bb	bb	ab	bb	ab	aa	ab	ab	ab	ab	aa	ab	aa	ab	bb	ab	ab	ab	aa	ab	ab
1840	LG4343	Block37838	41.358	aa	bb	bb	ab	bb	ab	ab	ab	aa	ab	ab	ab	bb	aa	ab	aa	aa	ab	aa	ab	ab	ab	aa	aa	ab	bb	bb	ab	bb	ab	aa	ab	ab	ab	ab	aa	ab	aa	ab	bb	ab	ab	ab	aa	ab	ab
1841	LG4343	Block37839	41.876	aa	bb	aa	ab	bb	ab	ab	ab	aa	ab	ab	ab	bb	aa	ab	ab	aa	ab	aa	ab	ab	ab	aa	aa	ab	bb	bb	ab	bb	ab	aa	ab	ab	ab	ab	aa	ab	aa	ab	bb	ab	ab	ab	aa	ab	ab
1842	LG4343	Block37840	41.876	aa	bb	aa	ab	bb	ab	ab	ab	aa	ab	ab	ab	bb	aa	ab	ab	aa	ab	aa	ab	ab	ab	aa	aa	ab	bb	bb	ab	bb	ab	aa	ab	ab	ab	ab	aa	ab	aa	ab	bb	ab	ab	ab	aa	ab	ab
1843	LG4343	Block37843	42.135	aa	bb	ab	ab	bb	ab	ab	ab	aa	ab	ab	ab	bb	aa	ab	ab	aa	ab	aa	ab	ab	ab	aa	aa	ab	bb	bb	ab	bb	ab	aa	ab	ab	ab	ab	aa	ab	aa	ab	bb	ab	ab	ab	aa	ab	ab
1844	LG4343	Block37867	42.912	aa	bb	ab	ab	bb	ab	ab	ab	aa	ab	ab	ab	bb	aa	ab	ab	aa	ab	aa	ab	ab	ab	aa	aa	ab	bb	bb	ab	bb	ab	aa	ab	ab	ab	ab	aa	ab	aa	ab	bb	ab	aa	ab	aa	aa	ab
1845	LG4343	Block37869	43.171	aa	bb	ab	ab	bb	ab	ab	ab	aa	ab	ab	ab	bb	aa	ab	ab	aa	ab	aa	ab	ab	ab	aa	aa	ab	bb	bb	ab	bb	ab	aa	ab	ab	ab	ab	aa	ab	aa	ab	bb	ab	aa	ab	aa	aa	ab
1846	LG4343	Block37870	43.43	aa	bb	ab	ab	bb	ab	ab	ab	aa	ab	ab	ab	bb	aa	ab	ab	aa	ab	aa	ab	ab	ab	aa	aa	ab	bb	bb	ab	bb	ab	aa	ab	ab	ab	ab	aa	ab	aa	ab	bb	ab	ab	ab	aa	aa	ab
1847	LG4343	Block37948	44.985	aa	bb	ab	ab	bb	ab	ab	ab	aa	ab	ab	ab	bb	aa	ab	ab	aa	ab	aa	ab	ab	ab	aa	aa	ab	bb	bb	ab	bb	ab	aa	ab	ab	ab	ab	aa	ab	aa	ab	bb	ab	ab	ab	aa	aa	ab
1848	LG4343	Block37898	45.244	aa	bb	ab	ab	bb	ab	ab	ab	aa	ab	ab	ab	bb	aa	ab	ab	aa	ab	aa	ab	ab	ab	aa	aa	ab	bb	bb	ab	bb	ab	aa	ab	ab	ab	ab	aa	ab	aa	ab	bb	ab	ab	ab	aa	aa	ab
1849	LG4343	Block37930	45.244	aa	bb	ab	ab	bb	ab	ab	ab	aa	ab	ab	ab	bb	aa	ab	ab	aa	ab	aa	ab	ab	ab	aa	aa	ab	bb	bb	ab	bb	ab	aa	ab	ab	ab	ab	aa	ab	aa	ab	bb	ab	ab	ab	aa	ab	ab
1850	LG4343	Block37959	45.244	aa	bb	ab	ab	bb	ab	ab	ab	aa	ab	ab	ab	bb	aa	ab	ab	aa	ab	aa	ab	ab	ab	aa	aa	ab	bb	bb	ab	bb	ab	aa	ab	ab	ab	ab	aa	ab	aa	ab	bb	ab	ab	ab	aa	ab	ab
1851	LG4343	Block37961	45.244	aa	bb	ab	ab	bb	ab	ab	ab	aa	ab	ab	ab	bb	aa	ab	ab	aa	ab	aa	ab	ab	ab	aa	aa	ab	bb	bb	ab	bb	ab	aa	ab	ab	ab	ab	aa	ab	aa	ab	bb	ab	ab	ab	aa	ab	ab
1852	LG4343	Block37902	45.244	aa	bb	ab	ab	bb	ab	ab	ab	aa	ab	ab	ab	bb	aa	ab	ab	aa	ab	aa	ab	ab	ab	aa	aa	ab	bb	bb	ab	bb	ab	aa	ab	ab	ab	ab	aa	ab	aa	ab	bb	ab	ab	ab	aa	ab	ab
1853	LG4343	Block37904	45.244	aa	bb	ab	ab	bb	ab	ab	ab	aa	ab	ab	ab	bb	aa	ab	ab	aa	ab	aa	ab	ab	ab	aa	aa	ab	bb	bb	ab	bb	ab	aa	ab	ab	ab	ab	aa	ab	aa	ab	bb	ab	ab	ab	aa	ab	ab
1854	LG4343	Block37990	45.503	aa	bb	ab	ab	bb	ab	ab	ab	aa	ab	aa	ab	bb	aa	ab	ab	aa	ab	aa	ab	ab	ab	aa	aa	ab	bb	bb	ab	bb	ab	aa	ab	ab	ab	ab	aa	ab	aa	ab	bb	ab	ab	ab	aa	ab	ab
1855	LG4343	Block37970	45.503	aa	bb	ab	ab	bb	ab	ab	ab	aa	ab	ab	ab	bb	aa	ab	ab	aa	ab	aa	ab	ab	ab	aa	aa	ab	bb	bb	ab	bb	ab	aa	ab	ab	ab	ab	aa	ab	aa	ab	bb	ab	ab	ab	aa	ab	ab
1856	LG4343	Block37994	45.503	aa	bb	ab	ab	bb	aa	ab	ab	aa	ab	ab	ab	bb	aa	ab	ab	aa	ab	aa	ab	ab	ab	aa	aa	ab	bb	bb	ab	bb	ab	aa	ab	ab	ab	ab	aa	ab	aa	ab	bb	ab	ab	ab	aa	ab	ab
1857	LG4343	Block37988	45.503	aa	bb	ab	ab	bb	ab	ab	ab	aa	ab	ab	ab	bb	aa	ab	ab	aa	ab	aa	ab	ab	ab	aa	aa	ab	bb	bb	ab	bb	ab	aa	ab	ab	ab	ab	aa	ab	aa	ab	bb	ab	ab	ab	aa	ab	ab
1858	LG4343	Block37993	45.503	aa	bb	ab	ab	bb	ab	ab	ab	aa	ab	ab	ab	bb	aa	ab	ab	aa	ab	aa	ab	ab	ab	aa	aa	ab	bb	bb	ab	bb	ab	aa	ab	ab	ab	ab	aa	ab	aa	ab	bb	ab	ab	ab	aa	ab	ab
1859	LG4343	Block38028	45.762	aa	bb	ab	ab	bb	ab	ab	ab	aa	ab	ab	ab	bb	aa	ab	ab	aa	ab	aa	ab	ab	ab	aa	aa	ab	bb	bb	ab	bb	ab	aa	ab	ab	ab	ab	aa	ab	aa	ab	bb	ab	ab	ab	aa	ab	ab
1860	LG4343	Block38045	45.762	aa	bb	ab	ab	bb	ab	ab	ab	aa	ab	ab	ab	bb	aa	aa	ab	aa	ab	aa	ab	ab	ab	aa	aa	ab	bb	bb	ab	bb	ab	aa	ab	ab	ab	ab	aa	ab	aa	ab	bb	ab	ab	ab	aa	ab	ab
1861	LG4343	Block38061	45.762	aa	bb	ab	ab	bb	ab	ab	ab	aa	ab	ab	ab	bb	aa	ab	ab	aa	ab	aa	ab	ab	ab	aa	aa	ab	bb	bb	ab	bb	ab	aa	ab	ab	ab	ab	aa	ab	aa	ab	bb	ab	ab	ab	aa	ab	ab
1862	LG4343	Block38027	45.762	aa	bb	ab	ab	bb	ab	ab	ab	aa	ab	ab	ab	bb	aa	ab	ab	aa	ab	aa	ab	ab	ab	aa	aa	ab	bb	bb	ab	bb	ab	aa	ab	ab	ab	ab	aa	ab	aa	ab	bb	ab	ab	ab	aa	ab	ab
1863	LG4343	Block38140	46.021	aa	bb	ab	ab	bb	ab	ab	ab	aa	ab	ab	ab	bb	aa	ab	ab	aa	ab	aa	ab	ab	ab	aa	aa	ab	bb	bb	ab	bb	ab	aa	ab	ab	ab	ab	aa	ab	aa	ab	bb	ab	ab	ab	aa	ab	ab
1864	LG4343	Block38100	46.021	aa	bb	ab	ab	bb	ab	ab	ab	aa	ab	ab	ab	bb	aa	ab	ab	aa	ab	aa	ab	ab	ab	aa	aa	ab	bb	bb	ab	bb	ab	aa	ab	ab	ab	ab	aa	ab	aa	ab	bb	ab	ab	ab	aa	ab	ab
1865	LG4343	Block38112	46.021	aa	bb	aa	aa	bb	ab	ab	ab	aa	ab	ab	ab	bb	aa	ab	ab	aa	aa	aa	ab	ab	ab	aa	aa	ab	bb	bb	ab	bb	ab	aa	aa	ab	ab	ab	aa	ab	aa	ab	bb	ab	ab	ab	aa	ab	ab
1866	LG4343	Block38139	46.021	aa	bb	ab	ab	bb	ab	ab	ab	aa	ab	ab	ab	bb	aa	ab	ab	aa	ab	aa	ab	ab	ab	aa	aa	ab	bb	bb	ab	bb	ab	aa	ab	ab	ab	ab	aa	ab	aa	ab	bb	ab	ab	ab	aa	ab	ab
1867	LG4343	Block38138	46.021	aa	bb	ab	aa	bb	ab	ab	ab	aa	ab	ab	ab	bb	aa	ab	ab	aa	ab	aa	ab	ab	ab	aa	aa	ab	bb	bb	ab	bb	ab	aa	ab	ab	ab	ab	aa	ab	aa	ab	bb	ab	ab	ab	aa	ab	ab
1868	LG4343	Block38064	46.021	aa	bb	ab	ab	bb	ab	ab	ab	aa	ab	ab	ab	bb	aa	ab	ab	aa	ab	aa	ab	ab	ab	aa	aa	ab	bb	bb	ab	bb	ab	aa	ab	ab	ab	ab	aa	aa	aa	ab	bb	ab	ab	ab	aa	ab	ab
1869	LG4343	Block38096	46.021	aa	bb	ab	ab	bb	ab	ab	ab	aa	ab	ab	ab	bb	aa	aa	ab	aa	ab	aa	ab	ab	ab	aa	aa	ab	bb	bb	ab	bb	ab	aa	ab	ab	ab	ab	aa	ab	aa	ab	bb	ab	ab	ab	aa	ab	ab
1870	LG4343	Block38141	46.281	aa	bb	ab	ab	bb	ab	ab	ab	aa	ab	ab	ab	bb	aa	ab	ab	aa	ab	aa	ab	ab	ab	aa	aa	ab	bb	bb	ab	bb	ab	aa	ab	ab	ab	ab	aa	ab	aa	ab	bb	ab	ab	ab	aa	ab	ab
1871	LG4343	Block38142	46.54	aa	bb	ab	ab	bb	ab	ab	ab	aa	ab	ab	ab	bb	aa	ab	ab	aa	ab	aa	ab	ab	ab	aa	aa	ab	bb	bb	ab	bb	ab	aa	ab	ab	ab	ab	aa	ab	aa	ab	bb	ab	ab	ab	aa	ab	ab
1872	LG4343	Block38330	47.887	aa	bb	ab	ab	bb	ab	ab	ab	aa	ab	ab	ab	bb	aa	ab	ab	aa	ab	aa	ab	ab	ab	aa	ab	ab	bb	bb	ab	bb	ab	aa	ab	ab	ab	ab	aa	ab	aa	ab	bb	ab	ab	ab	aa	ab	ab
1873	LG4343	Block38313	47.887	aa	bb	ab	ab	bb	ab	ab	ab	aa	ab	ab	ab	bb	aa	ab	ab	aa	ab	aa	ab	ab	ab	aa	ab	ab	bb	bb	ab	bb	ab	aa	ab	ab	ab	ab	aa	ab	aa	ab	bb	ab	ab	ab	aa	ab	ab
1874	LG4343	Block38266	47.887	aa	bb	ab	ab	bb	ab	ab	ab	aa	ab	ab	ab	bb	aa	ab	ab	aa	ab	aa	ab	ab	ab	aa	ab	ab	bb	bb	ab	bb	ab	aa	ab	ab	ab	ab	aa	ab	aa	ab	bb	ab	ab	ab	aa	ab	aa
1875	LG4343	Block38316	47.887	aa	bb	aa	ab	bb	ab	ab	ab	aa	ab	ab	ab	bb	aa	ab	ab	aa	ab	aa	ab	ab	ab	aa	ab	ab	bb	bb	ab	bb	ab	aa	aa	ab	ab	ab	aa	ab	aa	ab	bb	ab	ab	ab	aa	ab	ab
1876	LG4343	Block38173	47.887	aa	bb	ab	ab	bb	ab	ab	ab	aa	ab	ab	ab	bb	aa	ab	ab	aa	ab	aa	ab	ab	ab	aa	ab	ab	bb	bb	ab	bb	ab	aa	ab	ab	ab	ab	aa	ab	aa	ab	bb	ab	ab	ab	aa	ab	ab
1877	LG4343	Block38315	48.146	aa	bb	aa	ab	bb	ab	ab	ab	aa	ab	ab	ab	bb	aa	ab	ab	aa	ab	aa	ab	ab	ab	aa	ab	ab	bb	bb	ab	bb	ab	aa	ab	ab	ab	ab	aa	ab	aa	ab	bb	ab	ab	ab	aa	ab	ab
1878	LG4343	Block38177	48.664	aa	bb	ab	ab	bb	ab	ab	ab	aa	ab	ab	ab	bb	aa	ab	ab	aa	ab	aa	ab	ab	ab	aa	ab	ab	bb	bb	ab	bb	ab	aa	ab	ab	ab	ab	aa	ab	aa	ab	bb	ab	ab	ab	aa	ab	ab
1879	LG4343	Block38163	49.182	aa	bb	ab	ab	bb	ab	ab	ab	aa	ab	ab	ab	bb	aa	ab	ab	aa	ab	aa	ab	ab	ab	aa	ab	ab	bb	bb	ab	bb	ab	aa	ab	ab	ab	ab	aa	ab	aa	ab	bb	ab	ab	ab	aa	ab	ab
1880	LG4343	Block38164	49.182	aa	bb	ab	ab	bb	ab	ab	ab	aa	ab	ab	ab	bb	aa	ab	ab	aa	ab	aa	ab	ab	ab	aa	ab	ab	bb	bb	ab	bb	ab	aa	ab	ab	ab	ab	aa	ab	aa	ab	bb	ab	ab	ab	aa	ab	ab
1881	LG4343	Block38165	49.182	aa	bb	ab	ab	bb	ab	ab	ab	aa	ab	ab	ab	bb	aa	ab	ab	aa	ab	aa	ab	ab	ab	aa	ab	ab	bb	bb	ab	bb	ab	aa	ab	ab	ab	ab	aa	ab	aa	ab	bb	ab	ab	ab	aa	ab	ab
1882	LG4343	Block38339	49.701	aa	bb	ab	ab	bb	ab	ab	ab	aa	aa	ab	ab	bb	aa	ab	ab	aa	ab	aa	ab	ab	ab	aa	ab	ab	bb	bb	ab	bb	ab	aa	ab	ab	ab	ab	aa	ab	aa	ab	bb	ab	ab	ab	aa	ab	ab
1883	LG4343	Block38360	49.96	aa	bb	ab	aa	bb	ab	ab	ab	aa	aa	ab	ab	bb	aa	ab	ab	aa	ab	aa	ab	ab	ab	aa	ab	ab	bb	bb	ab	bb	ab	aa	ab	ab	ab	ab	aa	aa	aa	ab	bb	ab	ab	ab	aa	ab	ab
1884	LG4343	Block38465	50.478	aa	bb	aa	ab	bb	ab	ab	ab	aa	aa	ab	ab	bb	aa	ab	ab	aa	ab	aa	ab	ab	ab	aa	ab	ab	bb	bb	ab	bb	ab	aa	ab	ab	ab	ab	aa	aa	aa	ab	bb	ab	ab	ab	aa	ab	ab
1885	LG4343	Block38420	50.737	aa	bb	aa	ab	bb	ab	ab	ab	aa	aa	ab	ab	bb	aa	ab	ab	aa	ab	aa	ab	ab	ab	aa	ab	ab	bb	bb	ab	bb	ab	aa	ab	ab	ab	ab	aa	aa	aa	ab	bb	ab	ab	ab	aa	ab	ab
1886	LG4343	Block38490	50.737	aa	bb	aa	ab	bb	ab	ab	ab	aa	aa	ab	ab	bb	aa	ab	ab	aa	ab	aa	ab	ab	ab	aa	ab	ab	bb	bb	ab	bb	ab	aa	ab	ab	ab	ab	aa	aa	aa	ab	bb	ab	ab	ab	aa	ab	ab
1887	LG4343	Block38416	50.996	aa	bb	ab	ab	bb	ab	ab	ab	aa	aa	ab	ab	bb	aa	ab	ab	aa	ab	aa	ab	ab	ab	aa	ab	ab	bb	bb	ab	bb	ab	aa	ab	ab	ab	ab	aa	aa	aa	ab	bb	ab	ab	ab	aa	ab	ab
1888	LG4343	Block38414	50.996	aa	bb	ab	ab	bb	ab	ab	ab	aa	aa	ab	ab	bb	aa	ab	ab	aa	ab	aa	ab	ab	ab	aa	ab	ab	bb	bb	ab	bb	ab	aa	ab	ab	ab	ab	aa	aa	aa	ab	bb	aa	ab	ab	aa	ab	ab
1889	LG4343	Block38407	50.996	aa	bb	ab	ab	bb	ab	ab	ab	aa	aa	ab	ab	bb	aa	ab	ab	aa	ab	aa	ab	ab	ab	aa	ab	ab	bb	bb	ab	bb	ab	aa	ab	ab	ab	ab	aa	aa	aa	ab	bb	ab	ab	ab	aa	ab	ab
1890	LG4343	Block38492	51.514	aa	bb	ab	aa	bb	ab	ab	ab	aa	aa	ab	ab	bb	aa	ab	aa	aa	ab	aa	ab	bb	ab	ab	aa	ab	bb	bb	ab	bb	ab	aa	ab	ab	ab	aa	aa	aa	aa	ab	bb	ab	ab	ab	aa	ab	ab
1891	LG4343	Block38491	51.514	aa	bb	aa	ab	bb	ab	ab	ab	aa	aa	ab	ab	bb	aa	ab	ab	aa	ab	aa	ab	ab	ab	aa	ab	ab	bb	bb	ab	bb	ab	aa	ab	ab	ab	ab	aa	aa	aa	ab	bb	ab	ab	ab	aa	ab	ab
1892	LG4343	Block38404	51.773	aa	bb	ab	ab	bb	ab	ab	ab	aa	aa	ab	ab	bb	aa	ab	ab	aa	ab	aa	ab	ab	ab	aa	ab	ab	bb	bb	ab	bb	ab	aa	ab	ab	ab	ab	aa	aa	aa	ab	bb	ab	ab	ab	aa	ab	ab
1893	LG4343	Block38500	51.773	aa	bb	ab	ab	bb	ab	ab	ab	aa	aa	ab	ab	bb	aa	ab	ab	aa	ab	aa	ab	ab	ab	aa	ab	ab	bb	bb	ab	bb	ab	aa	ab	ab	ab	ab	aa	aa	aa	ab	bb	ab	ab	ab	aa	ab	ab
1894	LG4343	Block38504	52.55	aa	bb	ab	ab	bb	ab	ab	ab	aa	aa	ab	ab	bb	aa	ab	ab	aa	ab	aa	ab	ab	ab	aa	ab	ab	bb	bb	ab	bb	ab	aa	ab	ab	ab	ab	aa	aa	aa	ab	bb	ab	ab	ab	aa	ab	ab
1895	LG4343	Block38512	52.81	aa	bb	ab	ab	bb	ab	ab	ab	aa	aa	ab	ab	bb	aa	ab	ab	aa	ab	aa	ab	ab	ab	aa	ab	ab	bb	bb	ab	bb	ab	aa	ab	ab	ab	ab	aa	aa	aa	ab	bb	ab	ab	ab	aa	ab	ab
1896	LG4343	Block38511	52.81	aa	bb	ab	ab	bb	ab	ab	ab	aa	aa	ab	ab	bb	aa	ab	ab	aa	ab	aa	ab	ab	ab	aa	ab	ab	bb	bb	ab	bb	ab	aa	ab	ab	ab	ab	aa	aa	aa	ab	bb	ab	ab	ab	aa	ab	ab
1897	LG4343	Block38508	52.81	aa	bb	ab	ab	bb	ab	ab	ab	aa	aa	ab	ab	bb	aa	ab	ab	aa	ab	aa	ab	ab	ab	aa	ab	ab	bb	bb	ab	bb	ab	aa	ab	ab	ab	ab	aa	aa	aa	ab	bb	ab	ab	ab	aa	ab	ab
1898	LG4343	Block38514	53.069	aa	bb	ab	ab	bb	ab	ab	ab	aa	aa	ab	ab	bb	aa	ab	ab	aa	ab	aa	ab	ab	ab	ab	ab	ab	bb	bb	ab	bb	ab	aa	ab	ab	ab	ab	aa	aa	aa	ab	bb	ab	ab	ab	aa	ab	ab
1899	LG4343	Block38547	53.328	aa	bb	ab	ab	bb	ab	ab	ab	aa	aa	ab	ab	bb	aa	ab	ab	aa	ab	aa	ab	ab	ab	ab	ab	ab	bb	bb	ab	bb	ab	aa	ab	ab	ab	ab	aa	aa	aa	ab	bb	ab	ab	ab	aa	ab	ab
1900	LG4343	Block38548	53.587	aa	bb	ab	ab	bb	ab	ab	ab	aa	aa	ab	ab	bb	aa	ab	ab	aa	ab	aa	ab	ab	ab	ab	ab	ab	bb	bb	ab	bb	ab	aa	ab	ab	ab	ab	aa	aa	aa	ab	bb	ab	ab	ab	aa	ab	ab
1901	LG4343	Block38754	53.846	aa	bb	ab	ab	bb	ab	ab	ab	aa	aa	ab	ab	bb	aa	ab	ab	aa	ab	aa	ab	ab	ab	ab	ab	ab	bb	bb	ab	bb	ab	aa	ab	ab	ab	ab	aa	aa	aa	ab	bb	ab	ab	ab	aa	ab	ab
1902	LG4343	Block38756	53.846	aa	bb	ab	ab	bb	ab	ab	ab	aa	aa	ab	ab	bb	aa	ab	ab	aa	ab	aa	ab	ab	ab	ab	ab	ab	bb	bb	ab	bb	ab	aa	ab	ab	ab	ab	aa	aa	aa	ab	bb	ab	ab	ab	aa	ab	ab
1903	LG4343	Block38747	53.846	aa	bb	ab	ab	bb	ab	ab	ab	aa	aa	ab	ab	bb	aa	ab	ab	aa	ab	aa	ab	ab	ab	ab	ab	ab	bb	bb	ab	bb	ab	aa	aa	ab	ab	ab	aa	aa	aa	ab	bb	ab	ab	ab	aa	ab	ab
1904	LG4343	Block38751	53.846	aa	bb	ab	ab	bb	ab	ab	ab	aa	aa	ab	ab	bb	aa	ab	ab	aa	ab	aa	ab	ab	ab	ab	ab	ab	bb	bb	ab	bb	ab	aa	ab	ab	ab	ab	aa	aa	aa	ab	bb	ab	ab	ab	aa	aa	ab
1905	LG4343	Block38776	53.846	aa	bb	ab	ab	bb	ab	ab	ab	aa	aa	ab	ab	bb	aa	ab	ab	aa	ab	aa	ab	ab	ab	ab	ab	ab	bb	bb	ab	bb	ab	aa	aa	ab	ab	ab	aa	aa	aa	ab	bb	ab	ab	ab	aa	ab	ab
1906	LG4343	Block38745	53.846	aa	bb	ab	ab	bb	ab	ab	ab	aa	aa	ab	ab	bb	aa	ab	ab	aa	ab	aa	ab	ab	ab	ab	ab	ab	bb	bb	ab	bb	ab	aa	ab	ab	ab	ab	aa	aa	aa	ab	bb	ab	ab	ab	aa	ab	ab
1907	LG4343	Block38549	53.846	aa	bb	ab	ab	bb	ab	ab	ab	aa	aa	ab	ab	bb	aa	ab	ab	aa	ab	aa	ab	ab	ab	ab	ab	ab	bb	bb	ab	bb	ab	aa	ab	ab	ab	ab	aa	aa	aa	ab	bb	ab	ab	ab	aa	ab	ab
1908	LG4343	Block38698	55.141	aa	bb	ab	ab	bb	ab	ab	ab	aa	aa	ab	ab	bb	aa	ab	ab	aa	ab	aa	ab	ab	ab	ab	ab	ab	bb	bb	ab	bb	ab	aa	ab	ab	ab	ab	aa	aa	aa	ab	bb	ab	ab	ab	aa	ab	ab
1909	LG4343	Block38693	55.401	aa	bb	aa	ab	bb	ab	ab	ab	aa	aa	ab	ab	bb	aa	ab	ab	aa	ab	aa	ab	ab	ab	ab	ab	ab	bb	bb	ab	bb	ab	aa	ab	ab	ab	ab	aa	aa	aa	ab	bb	ab	ab	ab	aa	ab	ab
1910	LG4343	Block38689	55.919	aa	bb	aa	ab	bb	ab	ab	ab	aa	aa	ab	ab	bb	aa	ab	ab	aa	ab	aa	ab	ab	ab	ab	ab	ab	bb	bb	ab	bb	ab	aa	ab	ab	ab	ab	aa	aa	aa	ab	bb	ab	ab	ab	aa	ab	ab
1911	LG4343	Block38720	56.955	aa	bb	ab	ab	bb	ab	ab	ab	aa	aa	ab	ab	bb	aa	ab	ab	aa	ab	aa	ab	ab	ab	ab	ab	ab	bb	bb	ab	bb	ab	aa	ab	ab	ab	ab	aa	aa	aa	ab	bb	ab	ab	ab	aa	ab	ab
1912	LG4343	Block38722	57.214	aa	bb	ab	ab	bb	ab	ab	ab	aa	aa	ab	ab	bb	aa	ab	ab	aa	ab	aa	ab	ab	ab	ab	ab	ab	bb	bb	ab	bb	ab	aa	ab	ab	ab	ab	aa	aa	aa	ab	bb	ab	ab	ab	aa	ab	ab
1913	LG4343	Block38787	57.732	aa	bb	ab	ab	bb	aa	ab	ab	aa	aa	ab	ab	bb	aa	ab	ab	aa	ab	aa	ab	ab	ab	ab	ab	ab	bb	bb	ab	bb	ab	aa	ab	ab	ab	ab	aa	aa	aa	ab	bb	ab	ab	ab	aa	ab	ab
1914	LG4343	Block38783	57.991	aa	bb	ab	ab	bb	ab	ab	ab	aa	aa	ab	ab	bb	aa	ab	ab	aa	ab	aa	ab	ab	ab	ab	ab	ab	bb	bb	ab	bb	ab	aa	ab	ab	ab	ab	aa	aa	aa	ab	bb	ab	ab	ab	aa	ab	ab
1915	LG4343	Block38784	57.991	aa	bb	ab	ab	bb	ab	ab	ab	aa	aa	ab	ab	bb	aa	ab	ab	aa	ab	aa	ab	ab	ab	ab	ab	ab	bb	bb	ab	bb	ab	aa	ab	ab	ab	ab	aa	aa	aa	ab	bb	ab	ab	ab	aa	ab	ab
1916	LG4343	Block38742	58.25	aa	bb	ab	ab	bb	ab	ab	ab	aa	aa	ab	ab	bb	aa	ab	ab	aa	ab	aa	ab	ab	ab	ab	ab	ab	bb	bb	ab	bb	ab	aa	ab	ab	ab	ab	aa	aa	aa	ab	bb	ab	ab	ab	aa	ab	ab
1917	LG4343	Block38800	58.769	aa	bb	ab	ab	bb	ab	ab	ab	aa	aa	ab	ab	bb	aa	ab	ab	aa	ab	aa	ab	ab	ab	ab	ab	ab	bb	bb	ab	bb	ab	aa	ab	ab	ab	ab	aa	aa	aa	ab	bb	ab	ab	ab	aa	ab	ab
1918	LG4343	Block38817	58.769	aa	bb	ab	ab	bb	ab	ab	ab	aa	aa	ab	ab	bb	aa	ab	ab	aa	ab	aa	ab	ab	ab	ab	ab	ab	bb	bb	ab	bb	ab	aa	ab	ab	ab	ab	aa	aa	aa	ab	bb	ab	ab	ab	aa	ab	ab
1919	LG4343	Block38790	58.769	aa	bb	ab	ab	bb	aa	ab	ab	aa	aa	ab	ab	bb	aa	ab	ab	aa	ab	aa	ab	ab	ab	ab	ab	ab	bb	bb	ab	bb	ab	aa	ab	ab	ab	ab	aa	aa	aa	ab	bb	ab	ab	ab	aa	ab	ab
1920	LG4343	Block38813	59.028	aa	bb	ab	ab	bb	ab	ab	ab	aa	aa	ab	ab	bb	aa	ab	ab	aa	ab	aa	ab	ab	ab	ab	ab	ab	bb	bb	ab	bb	ab	aa	ab	ab	ab	ab	aa	aa	aa	ab	bb	ab	ab	ab	aa	aa	ab
1921	LG4343	Block38820	59.287	aa	bb	ab	ab	bb	ab	ab	ab	aa	aa	ab	ab	bb	aa	ab	ab	aa	ab	aa	ab	ab	ab	ab	ab	ab	bb	bb	ab	bb	ab	aa	ab	ab	ab	ab	aa	aa	aa	ab	bb	ab	ab	ab	aa	ab	ab
1922	LG4343	Block38822	59.546	aa	bb	ab	ab	bb	ab	ab	ab	aa	aa	ab	ab	bb	aa	ab	ab	aa	ab	aa	ab	ab	ab	ab	ab	ab	bb	bb	ab	bb	ab	aa	ab	ab	ab	ab	aa	aa	aa	ab	bb	ab	ab	ab	aa	ab	ab
1923	LG4343	Block38805	59.546	aa	bb	ab	ab	bb	ab	ab	ab	aa	aa	ab	ab	bb	aa	ab	ab	aa	ab	aa	ab	ab	ab	ab	ab	ab	bb	bb	ab	bb	ab	aa	ab	ab	ab	ab	aa	aa	aa	ab	bb	ab	ab	ab	aa	ab	ab
1924	LG4343	Block38836	59.546	aa	bb	ab	ab	bb	ab	ab	ab	aa	aa	ab	ab	bb	aa	ab	ab	aa	ab	aa	ab	ab	ab	ab	ab	ab	bb	bb	ab	bb	ab	aa	ab	ab	ab	ab	aa	aa	aa	ab	bb	ab	ab	ab	aa	ab	ab
1925	LG4343	Block38837	59.546	aa	bb	ab	ab	bb	ab	ab	ab	aa	aa	ab	ab	bb	aa	ab	ab	aa	ab	aa	ab	ab	ab	ab	ab	ab	bb	bb	ab	bb	ab	aa	ab	ab	ab	ab	aa	aa	aa	ab	bb	ab	ab	ab	aa	ab	ab
1926	LG4343	Block38840	59.805	aa	bb	ab	ab	bb	ab	ab	ab	aa	aa	ab	ab	bb	aa	ab	ab	aa	ab	aa	ab	ab	ab	aa	ab	ab	bb	bb	ab	bb	ab	aa	ab	ab	ab	ab	aa	aa	aa	ab	bb	ab	ab	ab	aa	ab	ab
1927	LG4343	Block38846	60.323	aa	bb	ab	ab	bb	ab	ab	ab	aa	aa	ab	ab	bb	aa	ab	ab	aa	ab	aa	ab	ab	ab	ab	ab	ab	bb	bb	aa	bb	ab	aa	ab	ab	ab	ab	aa	aa	aa	ab	bb	ab	ab	ab	aa	ab	ab
1928	LG4343	Block38851	61.1	aa	bb	ab	ab	bb	ab	ab	ab	aa	aa	ab	ab	bb	aa	ab	ab	aa	ab	aa	ab	ab	ab	ab	ab	ab	bb	bb	aa	bb	ab	aa	ab	ab	ab	ab	aa	aa	aa	ab	bb	ab	ab	ab	aa	ab	ab
1929	LG4343	Block38853	61.618	aa	bb	ab	ab	bb	ab	ab	ab	aa	aa	ab	ab	bb	aa	ab	ab	aa	ab	aa	ab	ab	ab	ab	ab	ab	bb	bb	ab	bb	ab	aa	ab	ab	ab	ab	aa	aa	aa	ab	bb	ab	ab	ab	aa	ab	ab
1930	LG4343	Block38859	62.655	aa	bb	ab	ab	bb	ab	ab	ab	aa	aa	ab	ab	bb	aa	ab	ab	aa	ab	aa	ab	ab	ab	ab	ab	ab	bb	bb	ab	bb	ab	aa	ab	ab	ab	ab	aa	aa	aa	ab	bb	ab	ab	ab	aa	ab	ab
1931	LG4343	Block38875	63.432	aa	bb	aa	aa	bb	ab	ab	ab	aa	aa	ab	ab	bb	aa	ab	ab	aa	ab	aa	ab	ab	ab	ab	ab	ab	bb	bb	ab	bb	ab	aa	ab	ab	ab	ab	aa	aa	aa	ab	bb	ab	ab	ab	aa	ab	ab
1932	LG4343	Block38891	63.95	aa	bb	ab	aa	bb	ab	ab	ab	aa	aa	ab	ab	bb	aa	ab	ab	aa	ab	aa	ab	ab	ab	ab	ab	aa	bb	bb	ab	bb	ab	aa	ab	ab	ab	ab	aa	aa	aa	ab	bb	ab	ab	aa	aa	ab	ab
1933	LG4343	Block38912	64.468	aa	bb	ab	aa	bb	aa	ab	ab	aa	aa	ab	ab	bb	aa	ab	ab	aa	ab	aa	ab	bb	ab	ab	ab	ab	bb	bb	ab	bb	ab	aa	ab	ab	ab	ab	aa	aa	aa	ab	bb	ab	ab	ab	aa	ab	ab
1934	LG4343	Block38935	65.246	aa	bb	ab	aa	bb	ab	ab	ab	aa	aa	ab	ab	bb	aa	ab	aa	aa	ab	aa	ab	bb	ab	ab	aa	ab	bb	bb	ab	bb	ab	aa	ab	ab	ab	aa	aa	aa	aa	ab	bb	ab	ab	ab	aa	ab	aa
1935	LG4343	Block38976	65.764	aa	bb	ab	aa	bb	ab	ab	ab	aa	aa	ab	ab	bb	aa	ab	ab	aa	ab	aa	ab	bb	ab	ab	ab	ab	bb	bb	ab	bb	ab	aa	ab	ab	ab	ab	aa	aa	aa	ab	bb	aa	ab	ab	aa	ab	ab
1936	LG4343	Block39020	66.541	aa	bb	ab	aa	bb	ab	ab	ab	aa	aa	ab	ab	bb	aa	ab	ab	aa	ab	aa	ab	bb	ab	ab	ab	ab	bb	bb	ab	bb	ab	aa	ab	ab	ab	ab	aa	aa	aa	ab	bb	ab	ab	ab	aa	ab	ab
1937	LG4343	Block39013	66.541	aa	bb	ab	aa	bb	ab	ab	ab	aa	aa	ab	ab	bb	aa	ab	ab	aa	ab	aa	ab	bb	ab	ab	ab	ab	bb	bb	ab	bb	ab	aa	ab	ab	ab	ab	aa	aa	aa	ab	bb	ab	ab	ab	aa	ab	ab
1938	LG4343	Block39016	66.8	aa	bb	ab	aa	bb	ab	ab	ab	aa	aa	ab	ab	bb	aa	ab	ab	aa	ab	aa	ab	bb	aa	ab	ab	ab	bb	bb	ab	bb	ab	aa	ab	ab	ab	ab	aa	aa	aa	ab	bb	ab	ab	ab	aa	ab	ab
1939	LG4343	Block39047	66.8	aa	bb	ab	aa	bb	ab	ab	ab	aa	aa	ab	ab	bb	aa	ab	ab	aa	ab	aa	ab	bb	ab	ab	ab	ab	bb	bb	ab	bb	ab	aa	ab	ab	ab	ab	aa	aa	aa	ab	bb	ab	ab	ab	aa	ab	ab
1940	LG4343	Block39045	66.8	aa	bb	ab	aa	bb	ab	ab	ab	aa	aa	ab	ab	bb	aa	ab	ab	aa	ab	aa	ab	bb	ab	ab	ab	ab	bb	bb	ab	bb	ab	aa	ab	ab	ab	ab	aa	aa	aa	ab	bb	ab	ab	ab	aa	ab	ab
1941	LG4343	Block39051	66.8	aa	bb	ab	aa	bb	ab	ab	ab	aa	aa	ab	ab	bb	aa	ab	ab	aa	ab	aa	ab	bb	ab	ab	ab	ab	bb	bb	ab	bb	ab	aa	ab	ab	ab	ab	aa	aa	aa	ab	bb	ab	ab	ab	aa	ab	ab
1942	LG4343	Block39067	66.8	aa	bb	ab	aa	bb	ab	ab	ab	aa	aa	ab	ab	bb	aa	ab	ab	aa	ab	aa	ab	bb	ab	ab	ab	ab	bb	bb	ab	bb	ab	aa	ab	ab	ab	ab	aa	aa	aa	ab	bb	ab	ab	ab	aa	ab	ab
1943	LG4343	Block39046	66.8	aa	bb	ab	aa	bb	ab	ab	ab	aa	aa	ab	ab	bb	aa	ab	ab	aa	ab	aa	ab	bb	ab	ab	ab	ab	bb	bb	ab	bb	ab	aa	ab	ab	ab	ab	aa	aa	aa	ab	bb	ab	ab	ab	aa	ab	ab
1944	LG4343	Block39068	67.059	aa	bb	ab	aa	bb	ab	ab	ab	aa	aa	ab	ab	bb	aa	ab	ab	aa	ab	aa	ab	bb	ab	ab	ab	ab	bb	bb	ab	bb	ab	aa	ab	ab	ab	ab	aa	aa	aa	ab	bb	ab	ab	ab	aa	ab	ab
1945	LG4343	Block39071	67.837	aa	bb	ab	aa	bb	ab	ab	ab	aa	aa	ab	ab	bb	aa	ab	ab	aa	ab	aa	ab	bb	ab	ab	ab	ab	bb	bb	ab	bb	ab	aa	ab	ab	ab	ab	aa	aa	aa	ab	bb	ab	ab	ab	aa	ab	ab
1946	LG4343	Block39073	67.837	aa	bb	ab	aa	bb	ab	ab	ab	aa	aa	ab	ab	bb	aa	ab	ab	aa	ab	aa	ab	bb	ab	ab	ab	ab	bb	bb	ab	bb	ab	aa	ab	ab	ab	ab	aa	aa	aa	ab	bb	ab	ab	ab	aa	ab	ab
1947	LG4343	Block39072	68.096	aa	bb	ab	aa	bb	ab	ab	ab	aa	aa	ab	ab	bb	aa	ab	ab	aa	ab	aa	ab	bb	ab	ab	ab	ab	bb	bb	ab	bb	ab	aa	ab	ab	ab	ab	aa	aa	aa	ab	bb	ab	ab	ab	aa	ab	ab
1948	LG4343	Block39124	68.355	aa	bb	ab	aa	bb	ab	ab	ab	aa	aa	ab	ab	bb	aa	ab	ab	aa	ab	aa	ab	bb	ab	ab	ab	ab	bb	bb	ab	bb	ab	aa	ab	ab	ab	ab	aa	aa	aa	ab	bb	ab	bb	ab	aa	ab	ab
1949	LG4343	Block39130	68.355	aa	bb	ab	aa	bb	ab	ab	ab	aa	aa	ab	ab	bb	aa	ab	ab	aa	ab	aa	ab	bb	ab	ab	ab	ab	bb	bb	ab	bb	ab	aa	ab	ab	ab	ab	aa	aa	aa	ab	bb	ab	bb	ab	aa	ab	ab
1950	LG4343	Block39153	68.355	aa	bb	ab	aa	bb	ab	ab	ab	aa	aa	ab	ab	bb	aa	ab	ab	aa	ab	aa	ab	bb	ab	ab	ab	ab	bb	bb	ab	bb	ab	aa	ab	ab	ab	ab	aa	aa	aa	ab	bb	ab	bb	ab	aa	ab	ab
1951	LG4343	Block39210	68.614	aa	bb	ab	aa	bb	ab	ab	ab	aa	aa	ab	ab	bb	aa	ab	ab	aa	ab	aa	aa	bb	ab	ab	ab	ab	bb	bb	ab	bb	ab	aa	ab	ab	aa	ab	aa	aa	aa	ab	bb	ab	bb	ab	aa	ab	ab
1952	LG4343	Block39152	68.614	aa	bb	ab	aa	bb	ab	ab	ab	aa	aa	ab	ab	bb	aa	ab	ab	aa	ab	aa	ab	bb	ab	ab	ab	ab	bb	bb	ab	bb	ab	aa	ab	ab	ab	ab	aa	aa	aa	ab	bb	ab	bb	ab	aa	ab	ab
1953	LG4343	Block39151	68.873	aa	bb	ab	aa	bb	ab	ab	ab	aa	aa	ab	ab	bb	aa	ab	ab	aa	ab	aa	ab	bb	ab	ab	ab	ab	bb	bb	ab	bb	ab	aa	ab	ab	ab	ab	aa	aa	aa	ab	bb	ab	bb	ab	aa	ab	ab
1954	LG4343	Block39169	68.873	aa	bb	ab	aa	bb	ab	ab	ab	aa	aa	ab	ab	bb	aa	ab	ab	aa	ab	aa	ab	bb	ab	ab	ab	ab	bb	bb	ab	bb	ab	aa	ab	ab	ab	ab	aa	aa	aa	ab	bb	ab	bb	ab	aa	ab	ab
1955	LG4343	Block39139	68.873	aa	bb	ab	aa	bb	ab	ab	ab	aa	aa	ab	ab	bb	aa	ab	ab	aa	ab	aa	ab	bb	ab	ab	ab	ab	bb	bb	ab	bb	ab	aa	ab	ab	ab	ab	aa	aa	aa	ab	bb	ab	bb	ab	aa	ab	ab
1956	LG4343	Block39129	69.132	aa	bb	ab	aa	bb	ab	ab	ab	aa	aa	ab	ab	bb	aa	ab	ab	aa	ab	aa	ab	bb	ab	ab	ab	ab	bb	bb	ab	bb	ab	aa	ab	ab	ab	ab	aa	aa	aa	ab	bb	ab	bb	ab	aa	ab	ab
1957	LG4343	Block39150	69.132	aa	bb	ab	aa	bb	ab	ab	ab	aa	aa	ab	ab	bb	aa	ab	ab	aa	ab	aa	ab	bb	ab	ab	ab	ab	bb	bb	ab	bb	ab	aa	ab	ab	ab	ab	aa	aa	aa	ab	bb	ab	bb	ab	aa	ab	ab
1958	LG4343	Block39166	69.132	aa	bb	ab	aa	bb	ab	ab	ab	aa	aa	ab	ab	bb	aa	ab	ab	aa	ab	aa	ab	bb	ab	ab	ab	ab	bb	bb	ab	bb	ab	aa	ab	ab	ab	ab	aa	aa	aa	ab	bb	ab	bb	ab	aa	ab	ab
1959	LG4343	Block39293	69.132	aa	bb	ab	aa	bb	ab	ab	ab	aa	aa	ab	aa	bb	aa	ab	ab	aa	ab	aa	ab	bb	ab	ab	ab	ab	bb	bb	ab	bb	ab	aa	aa	ab	ab	ab	aa	aa	aa	ab	bb	ab	bb	ab	aa	ab	ab
1960	LG4343	Block39127	69.132	aa	bb	ab	aa	bb	ab	ab	ab	aa	aa	ab	ab	bb	aa	ab	ab	aa	ab	aa	ab	bb	ab	ab	ab	ab	bb	bb	ab	bb	ab	aa	ab	ab	ab	ab	aa	aa	aa	ab	bb	ab	bb	ab	aa	ab	ab
1961	LG4343	Block39144	69.132	aa	bb	aa	aa	bb	ab	ab	ab	aa	aa	ab	ab	bb	aa	ab	ab	aa	ab	aa	ab	bb	ab	ab	ab	ab	bb	bb	ab	bb	ab	aa	ab	ab	ab	ab	aa	aa	aa	ab	bb	ab	bb	ab	aa	ab	ab
1962	LG4343	Block39088	69.132	aa	bb	ab	aa	bb	ab	ab	ab	aa	aa	ab	ab	bb	aa	ab	ab	aa	ab	aa	ab	bb	ab	ab	ab	ab	bb	bb	ab	bb	ab	aa	ab	ab	ab	ab	aa	aa	aa	ab	bb	ab	bb	ab	aa	ab	ab
1963	LG4343	Block39133	69.132	aa	bb	ab	aa	bb	ab	ab	ab	aa	aa	ab	ab	bb	aa	ab	ab	aa	ab	aa	ab	bb	ab	ab	ab	ab	bb	bb	ab	bb	ab	aa	ab	ab	ab	ab	aa	aa	aa	ab	bb	ab	bb	ab	aa	ab	ab
1964	LG4343	Block39128	69.132	aa	bb	ab	aa	bb	ab	ab	ab	aa	aa	ab	ab	bb	aa	ab	ab	aa	ab	aa	ab	bb	ab	ab	ab	ab	bb	bb	ab	bb	ab	aa	ab	ab	ab	ab	aa	aa	aa	ab	bb	ab	bb	ab	aa	ab	ab
1965	LG4343	Block39158	69.132	aa	bb	ab	aa	bb	ab	ab	ab	aa	aa	ab	ab	bb	aa	ab	ab	aa	ab	aa	ab	bb	ab	ab	ab	ab	bb	bb	ab	bb	ab	aa	ab	ab	ab	ab	aa	aa	aa	ab	bb	ab	bb	ab	aa	ab	ab
1966	LG4343	Block39168	69.132	aa	bb	ab	aa	bb	ab	ab	ab	aa	aa	ab	ab	bb	aa	ab	ab	aa	ab	aa	ab	bb	ab	ab	ab	ab	bb	bb	ab	bb	ab	aa	ab	ab	ab	ab	aa	aa	aa	ab	bb	ab	bb	ab	aa	ab	ab
1967	LG4343	Block39162	69.132	aa	bb	aa	aa	bb	ab	ab	ab	aa	aa	ab	ab	bb	aa	ab	ab	aa	ab	aa	ab	bb	ab	ab	ab	ab	bb	bb	ab	bb	ab	aa	ab	ab	ab	ab	aa	aa	aa	ab	bb	ab	bb	ab	aa	ab	ab
1968	LG4343	Block39134	69.132	aa	bb	ab	aa	bb	ab	ab	ab	aa	aa	ab	ab	bb	aa	ab	ab	aa	ab	aa	ab	bb	ab	ab	ab	ab	bb	bb	ab	bb	ab	aa	ab	ab	ab	ab	aa	aa	aa	ab	bb	ab	bb	ab	aa	ab	ab
1969	LG4343	Block39135	69.132	aa	bb	ab	aa	bb	ab	ab	ab	aa	aa	ab	ab	bb	aa	ab	ab	aa	ab	aa	ab	bb	ab	ab	ab	ab	bb	bb	ab	bb	ab	aa	ab	ab	ab	ab	aa	aa	aa	ab	bb	ab	bb	ab	aa	ab	ab
1970	LG4343	Block39137	69.132	aa	bb	ab	aa	bb	ab	ab	ab	aa	aa	ab	ab	bb	aa	ab	ab	aa	ab	aa	ab	bb	ab	ab	ab	ab	bb	bb	ab	bb	ab	aa	ab	ab	ab	ab	aa	aa	aa	ab	bb	ab	bb	ab	aa	ab	ab
1971	LG4343	Block39148	69.132	aa	bb	ab	aa	bb	ab	ab	ab	aa	aa	ab	ab	bb	aa	ab	ab	aa	ab	aa	ab	bb	ab	ab	ab	ab	bb	bb	ab	bb	ab	aa	ab	ab	ab	ab	aa	aa	aa	ab	bb	ab	bb	ab	aa	ab	ab
1972	LG4343	Block39147	69.132	aa	bb	aa	aa	bb	ab	ab	ab	aa	aa	ab	ab	bb	aa	ab	ab	aa	ab	aa	ab	bb	ab	ab	ab	ab	bb	bb	ab	bb	ab	aa	ab	ab	ab	ab	aa	aa	aa	ab	bb	ab	bb	ab	aa	ab	ab
1973	LG4343	Block39149	69.132	aa	bb	ab	aa	bb	ab	ab	ab	aa	aa	ab	ab	bb	aa	ab	ab	aa	ab	aa	ab	bb	ab	ab	ab	ab	bb	bb	ab	bb	ab	aa	ab	ab	ab	ab	aa	aa	aa	ab	bb	ab	bb	ab	aa	ab	ab
1974	LG4343	Block39156	69.391	aa	bb	ab	aa	bb	ab	ab	ab	aa	aa	ab	ab	bb	aa	ab	ab	aa	ab	aa	ab	bb	ab	aa	ab	ab	bb	bb	ab	bb	ab	aa	ab	ab	ab	ab	aa	aa	aa	ab	bb	ab	bb	ab	aa	ab	ab
1975	LG4343	Block39155	69.391	aa	bb	ab	aa	bb	ab	ab	ab	aa	aa	ab	ab	bb	aa	ab	ab	aa	ab	aa	ab	bb	ab	aa	ab	ab	bb	bb	ab	bb	ab	aa	ab	ab	ab	ab	aa	aa	aa	ab	bb	ab	bb	ab	aa	ab	ab
1976	LG4343	Block39393	69.65	aa	bb	ab	aa	bb	ab	ab	ab	aa	aa	ab	ab	bb	aa	ab	ab	aa	ab	aa	ab	bb	ab	aa	ab	ab	bb	bb	ab	bb	ab	aa	ab	ab	ab	ab	aa	aa	aa	ab	bb	ab	bb	ab	aa	ab	ab
1977	LG4343	Block39394	69.65	aa	bb	ab	aa	bb	ab	ab	ab	aa	aa	ab	ab	bb	aa	ab	ab	aa	ab	aa	ab	bb	ab	aa	ab	ab	bb	bb	ab	bb	ab	aa	ab	ab	ab	ab	aa	aa	aa	ab	bb	ab	bb	ab	aa	ab	ab
1978	LG4343	Block39391	69.909	aa	bb	ab	aa	bb	ab	ab	ab	aa	aa	ab	ab	bb	aa	ab	ab	aa	ab	aa	ab	bb	ab	ab	ab	ab	bb	bb	ab	bb	ab	aa	ab	ab	ab	ab	aa	aa	aa	ab	bb	ab	bb	ab	aa	ab	ab
1979	LG4343	Block39390	69.909	aa	bb	ab	aa	bb	ab	ab	ab	aa	aa	ab	ab	bb	aa	ab	ab	aa	ab	aa	ab	bb	ab	ab	ab	ab	bb	bb	ab	bb	ab	aa	ab	ab	ab	ab	aa	aa	aa	ab	bb	ab	bb	ab	aa	ab	ab
1980	LG4343	Block39396	69.909	aa	bb	ab	aa	bb	ab	ab	ab	aa	aa	ab	ab	bb	aa	ab	ab	aa	ab	aa	ab	bb	ab	ab	ab	ab	bb	bb	ab	bb	ab	aa	ab	ab	ab	ab	aa	aa	aa	ab	bb	ab	bb	ab	aa	ab	ab
1981	LG4343	Block39388	69.909	aa	bb	ab	aa	bb	ab	ab	ab	aa	aa	ab	ab	bb	aa	ab	ab	aa	ab	aa	ab	bb	ab	ab	ab	ab	bb	bb	ab	bb	ab	aa	ab	ab	ab	ab	aa	aa	aa	ab	bb	ab	bb	ab	aa	ab	ab
1982	LG4343	Block39389	69.909	aa	bb	ab	aa	bb	ab	ab	ab	aa	aa	ab	ab	bb	aa	ab	ab	aa	ab	aa	ab	bb	ab	ab	ab	ab	bb	bb	ab	bb	ab	aa	ab	ab	ab	ab	aa	aa	aa	ab	bb	ab	bb	ab	aa	ab	ab
1983	LG4343	Block39410	70.168	aa	bb	ab	aa	bb	ab	ab	ab	aa	aa	aa	ab	bb	aa	ab	ab	aa	ab	aa	ab	bb	ab	ab	ab	aa	bb	bb	aa	bb	ab	aa	ab	ab	ab	ab	aa	aa	aa	ab	bb	ab	bb	ab	aa	ab	ab
1984	LG4343	Block39492	70.168	aa	bb	ab	aa	bb	ab	ab	ab	aa	aa	ab	ab	bb	aa	ab	ab	aa	ab	aa	ab	bb	ab	ab	ab	ab	bb	bb	ab	bb	ab	aa	ab	ab	ab	ab	aa	aa	aa	ab	bb	ab	bb	ab	aa	ab	ab
1985	LG4343	Block39494	70.168	aa	bb	ab	aa	bb	ab	ab	ab	aa	aa	ab	ab	bb	aa	ab	ab	aa	ab	aa	ab	bb	ab	ab	ab	ab	bb	bb	ab	bb	ab	aa	ab	ab	ab	ab	aa	aa	aa	ab	bb	ab	bb	ab	aa	ab	ab
1986	LG4343	Block39490	70.168	aa	bb	ab	aa	bb	ab	ab	ab	aa	aa	ab	ab	bb	aa	ab	ab	aa	aa	aa	ab	bb	ab	ab	ab	ab	bb	bb	ab	bb	ab	aa	ab	ab	ab	ab	aa	aa	aa	ab	bb	ab	bb	ab	aa	ab	ab
1987	LG4343	Block39507	70.168	aa	bb	ab	aa	bb	ab	ab	ab	aa	aa	ab	ab	bb	aa	ab	ab	aa	ab	aa	ab	bb	ab	ab	ab	ab	bb	bb	ab	bb	ab	aa	ab	ab	ab	ab	aa	aa	aa	ab	bb	ab	bb	ab	aa	ab	ab
1988	LG4343	Block39510	70.168	aa	bb	ab	aa	bb	ab	ab	ab	aa	aa	ab	ab	bb	aa	ab	ab	aa	ab	aa	ab	bb	ab	ab	ab	ab	bb	bb	ab	bb	ab	aa	ab	ab	ab	ab	aa	aa	aa	ab	bb	ab	bb	ab	aa	ab	ab
1989	LG4343	Block39495	70.168	aa	bb	ab	aa	bb	ab	ab	ab	aa	aa	ab	ab	bb	aa	ab	ab	aa	ab	aa	ab	bb	ab	ab	ab	ab	bb	bb	ab	bb	aa	aa	ab	ab	ab	ab	aa	aa	aa	ab	bb	ab	bb	ab	aa	ab	ab
1990	LG4343	Block39457	70.168	aa	bb	ab	aa	bb	ab	ab	ab	aa	aa	ab	ab	bb	aa	ab	ab	aa	ab	aa	ab	bb	ab	ab	ab	ab	bb	bb	ab	bb	ab	aa	ab	aa	ab	ab	aa	aa	aa	ab	bb	ab	bb	ab	aa	ab	ab
1991	LG4343	Block39480	70.686	aa	bb	ab	aa	bb	ab	ab	ab	aa	aa	ab	ab	bb	aa	ab	ab	aa	ab	aa	ab	bb	ab	ab	ab	ab	bb	bb	ab	bb	ab	aa	ab	ab	ab	ab	aa	aa	aa	ab	bb	ab	bb	ab	aa	ab	ab
1992	LG4343	Block39831	70.945	aa	bb	ab	aa	bb	ab	ab	ab	aa	aa	ab	ab	bb	aa	ab	ab	aa	ab	aa	ab	bb	ab	ab	ab	ab	bb	bb	ab	bb	ab	aa	ab	ab	ab	ab	aa	aa	aa	ab	bb	ab	bb	ab	aa	ab	ab
1993	LG4343	Block39829	71.204	aa	bb	ab	aa	bb	ab	ab	aa	aa	aa	ab	ab	bb	aa	ab	ab	aa	ab	aa	ab	bb	ab	ab	ab	ab	bb	bb	ab	bb	ab	aa	ab	ab	ab	ab	aa	aa	aa	ab	bb	ab	bb	ab	aa	ab	ab
1994	LG4343	Block39830	71.204	aa	bb	ab	aa	bb	ab	ab	ab	aa	aa	ab	ab	bb	aa	ab	ab	aa	ab	aa	ab	bb	ab	ab	ab	ab	bb	bb	ab	bb	ab	aa	ab	ab	ab	ab	aa	aa	aa	ab	bb	ab	bb	ab	aa	ab	ab
1995	LG4343	Block39945	71.723	aa	bb	ab	aa	bb	ab	ab	ab	aa	aa	ab	ab	bb	aa	ab	ab	aa	ab	aa	ab	bb	ab	ab	ab	ab	bb	bb	ab	bb	ab	aa	ab	ab	ab	ab	aa	aa	aa	ab	bb	ab	bb	ab	aa	ab	ab
1996	LG4343	Block39663	71.723	aa	bb	ab	aa	bb	ab	ab	ab	aa	aa	ab	ab	bb	aa	ab	ab	aa	ab	aa	ab	bb	ab	ab	ab	ab	bb	bb	ab	bb	ab	aa	ab	ab	ab	ab	aa	aa	aa	ab	bb	ab	bb	ab	aa	ab	ab
1997	LG4343	Block39644	71.723	aa	bb	ab	aa	bb	ab	ab	ab	aa	aa	ab	ab	bb	aa	ab	ab	aa	ab	aa	ab	bb	ab	ab	ab	ab	bb	bb	ab	bb	ab	aa	ab	ab	ab	ab	aa	aa	aa	ab	bb	ab	bb	ab	aa	ab	ab
1998	LG4343	Block39891	71.723	aa	bb	ab	aa	bb	ab	ab	ab	aa	aa	ab	ab	bb	aa	ab	ab	aa	ab	aa	ab	bb	ab	ab	ab	ab	bb	bb	ab	bb	ab	aa	ab	ab	ab	ab	aa	aa	aa	ab	bb	ab	bb	ab	aa	ab	ab
1999	LG4343	Block39946	71.723	aa	bb	ab	aa	bb	ab	ab	ab	aa	aa	ab	ab	bb	aa	ab	ab	aa	ab	aa	ab	bb	ab	ab	ab	ab	bb	bb	ab	bb	ab	aa	ab	ab	ab	ab	aa	aa	aa	ab	bb	ab	bb	ab	aa	ab	ab
[truncated: 3,735 more rows]
[truncated: 149 more columns]
